# Supplementary material for: Genomic pathways modulated by Twist in breast cancer
Source: BMC Cancer. 2017 Jan 13;17:52. doi: 10.1186/s12885-016-3033-3 (PMC5237254; doi:10.1186/s12885-016-3033-3)
Supplement: Additional file 1: — Ranked list of significant probe sets up and down-regulated in MCF-7/Twist cells, primary tumors, and metastases. Probe sets are ranked by average fold change across all 3 groups. (XLSX 148 kb) [file 12885_2016_3033_MOESM1_ESM.xlsx]

## Sheet: All probe sets
			MCF-7/Twist		Primary tumors		Metastases							MCF-7/Twist		Primary tumors		Metastases
No.	516 up-regulated probe sets	Gene	FC	P-val	FC	P-val	FC	P-val	Average FC		No.	935 down-regulated probe sets	Gene	FC	P-val	FC	P-val	FC	P-val	Average FC
1	204424_s_at	LMO3	97.1378	2.46374e-05	2.2925	0.00141116	2.34897	2.09382e-05	33.9264		1	1562821_a_at	DSCAM-AS1	-503.817	0.000696941	-1.7755	0.00210448	-1.60021	0.039095	-169.064
2	213429_at	BICC1	66.8043	0.000107986	1.83043	0.00719604	1.90057	0.0030328	23.5118		2	219795_at	SLC6A14	-129.989	2.69514e-05	-165.796	4.57676e-05	-66.8184	0.0293206	-120.868
3	210042_s_at	CTSZ	54.3873	0.000733939	1.67974	0.0346884	1.74301	0.000557889	19.27		3	203913_s_at	HPGD	-160.361	0.000723462	-12.6606	0.00123993	-16.4225	0.0259907	-63.148
4	227530_at	AKAP12	40.6714	0.000194353	1.86026	0.00952485	1.87775	0.00118852	14.8031		4	205513_at	TCN1	-71.7522	0.00688982	-20.5083	0.00141317	-11.8882	0.00712566	-34.7162
5	201825_s_at	SCCPDH	32.8718	0.000241194	2.82516	0.00682682	2.06491	0.0213493	12.5873		5	1552767_a_at	HS6ST2	-82.1232	1.72603e-05	-2.64918	0.0105741	-2.30749	0.0175803	-29.0266
6	205541_s_at	GSPT2	33.2401	0.000910307	2.16692	0.0380877	2.29045	0.000243828	12.5658		6	235976_at	SLITRK6	-61.6458	0.00266747	-5.75537	0.020263	-8.37004	0.00630587	-25.2571
7	244050_at	PTPLAD2	26.1885	0.00144179	2.52976	0.0176824	2.48804	0.000938152	10.4021		7	232176_at	SLITRK6	-52.8346	3.16572e-05	-4.54911	0.00214816	-5.53101	0.00521747	-20.9716
8	201801_s_at	SLC29A1	1.58989	0.018786	13.2702	0.000258678	15.1603	2.88561e-05	10.0068		8	232481_s_at	SLITRK6	-51.1153	0.00155598	-4.75484	0.00141392	-6.39166	0.00448344	-20.7539
9	201251_at	PKM	2.11571	0.00346051	11.7526	0.00107374	13.2631	1.52843e-07	9.0438		9	203685_at	BCL2	-57.7113	3.58587e-05	-1.94508	0.00127377	-2.06393	0.0347605	-20.5734
10	239155_at	CXADR	20.3024	0.000254354	1.74503	0.00553564	1.6667	0.0315365	7.90471		10	211548_s_at	HPGD	-37.6081	0.000709402	-10.1147	0.000563448	-8.44662	0.0106083	-18.7231
11	235570_at	RBMS3	18.3873	0.000398169	2.52199	0.00825152	2.29811	0.00146747	7.7358		11	203914_x_at	HPGD	-34.9835	0.00350366	-7.90817	0.000296718	-7.3962	0.00571358	-16.7626
12	1557215_at	LINC00648	19.608	0.000145226	1.67051	0.000848081	1.65866	0.000297359	7.64572		12	206115_at	EGR3	-43.5822	0.00452861	-1.56978	0.0367979	-1.88375	0.0206956	-15.6786
13	205920_at	SLC6A6	2.39393	0.00198255	11.0852	4.33156e-05	9.44032	8.49229e-05	7.63982		13	230005_at	SVIP	-35.9505	0.000860785	-3.44111	0.00206082	-2.81894	0.0149158	-14.0702
14	206170_at	ADRB2	18.2841	0.000120515	1.89397	0.00378993	1.7645	0.000301482	7.31419		14	202890_at	MAP7	-35.2721	0.00162953	-2.47122	0.030258	-2.26532	0.00511359	-13.3362
15	229360_at	ZNF280B	13.1986	0.00914932	3.4048	0.0392418	4.11759	0.000150952	6.907		15	231120_x_at	PKIB	-32.9071	0.000389414	-3.03723	0.0123133	-2.82618	0.00066311	-12.9235
16	201425_at	ALDH2	16.8241	0.00154693	1.78147	0.00285287	1.83162	0.00301804	6.8124		16	1553226_at	LINC00052	-20.5675	7.05094e-06	-12.3819	0.00207949	-5.37562	0.0263824	-12.775
17	235708_at	KLB	16.6734	0.000927462	1.65809	0.0191898	1.69087	0.00073195	6.67412		17	205694_at	TYRP1	-33.9132	0.000972036	-2.14573	0.0182843	-2.01672	0.00633606	-12.6919
18	217999_s_at	PHLDA1	16.3032	0.0196077	1.74211	0.00496146	1.75504	0.00325871	6.60012		18	230238_at	SOWAHA	-12.8795	0.00468945	-11.5712	0.000412488	-12.2241	6.4247e-06	-12.2249
19	231984_at	MTAP	15.7545	0.000237293	1.62317	0.0148953	1.72202	0.000134389	6.36656		19	207761_s_at	METTL7A	-29.5088	5.83996e-05	-2.34039	0.00845616	-2.49705	0.00599534	-11.4487
20	207980_s_at	CITED2	9.30526	8.3937e-05	4.98806	0.000148424	4.24868	0.00206578	6.18067		20	209459_s_at	ABAT	-24.6519	0.000102212	-2.09204	0.00857641	-2.73926	0.00294458	-9.82773
21	213484_at	ADD2	13.2119	0.000190341	2.24267	0.0101117	2.23478	2.73859e-05	5.89645		21	204798_at	MYB	-25.229	0.000595647	-1.73658	0.000597345	-1.78757	0.00230611	-9.58438
22	243502_at	GJC1	10.401	0.00778819	3.64023	0.00186313	3.64215	3.7334e-05	5.89446		22	211421_s_at	RET	-22.2511	0.000292553	-2.27667	0.00807071	-3.07807	8.15921e-06	-9.20195
23	216915_s_at	PTPN12	3.6878	0.0124855	7.27437	0.00702465	6.70511	9.64698e-06	5.88909		23	218807_at	VAV3	-20.8781	0.00525867	-3.38708	0.000740091	-3.32406	0.0156846	-9.19641
24	214336_s_at	COPA	3.28895	4.23047e-05	7.27565	0.00046737	7.05394	5.67275e-08	5.87285		24	225645_at	EHF	-19.7546	0.00318328	-4.47474	0.0074101	-2.98158	0.0110366	-9.07031
25	208782_at	FSTL1	13.313	0.000544437	1.98159	0.0256803	2.04307	0.000143779	5.77922		25	227059_at	GPC6	-20.6452	8.1597e-05	-2.91998	0.00159503	-3.00227	0.00199699	-8.85582
26	213446_s_at	IQGAP1	2.7132	0.00650586	8.06994	0.000804113	6.55409	0.000122851	5.77908		26	230741_at	P2RX7	-13.0949	0.00192603	-6.14038	0.0104525	-6.66305	0.0271143	-8.63278
27	202017_at	EPHX1	2.96212	0.00129875	6.37434	0.00158496	6.52363	3.28891e-06	5.2867		27	209460_at	ABAT	-21.2134	0.000818359	-1.88732	0.0200188	-2.33489	0.00612229	-8.47854
28	205729_at	OSMR	11.3598	0.00175081	2.25879	0.0151892	2.16012	0.0022416	5.25957		28	221666_s_at	PYCARD	-21.0622	0.000359236	-1.55552	0.013821	-1.69958	0.00217175	-8.10577
29	205579_at	HRH1	11.8342	0.00687105	1.72014	0.0210982	1.84891	0.000296179	5.13442		29	229674_at	SERTAD4	-17.1385	0.000379764	-3.52894	0.00541248	-3.35667	0.000296319	-8.00804
30	1564053_a_at	YTHDF3	1.61889	0.0311978	7.36156	0.00230841	6.36046	1.18548e-05	5.11364		30	202342_s_at	TRIM2	-17.6895	0.000686478	-2.14408	0.0274242	-3.56704	4.27261e-05	-7.80021
31	213865_at	DCBLD2	4.64544	0.00615556	5.3712	0.00189427	5.20624	1.2967e-05	5.07429		31	206385_s_at	ANK3	-18.9211	0.00285582	-1.58894	0.0266276	-1.85365	2.50325e-05	-7.45456
32	203626_s_at	SKP2	1.68977	0.0373146	7.29061	0.00126974	6.14807	0.000282858	5.04282		32	209291_at	ID4	-11.2798	0.0107115	-6.93144	0.0017208	-4.13194	0.00185612	-7.44773
33	200841_s_at	EPRS	2.1208	0.0304751	6.39287	0.00618212	6.50918	4.90903e-06	5.00762		33	207392_x_at	UGT2B15	-15.9438	0.000595336	-2.74655	0.00780648	-3.17211	0.000537865	-7.28749
34	205018_s_at	MBNL2	1.52931	0.000392687	5.49088	4.09449e-05	7.43974	8.26179e-06	4.81998		34	229352_at	SPESP1	-17.3186	0.00563419	-2.04818	0.0276689	-2.09673	0.000127076	-7.1545
35	218748_s_at	EXOC5	1.63156	0.0260502	6.77485	0.00117354	5.94104	8.28499e-06	4.78248		35	211549_s_at	HPGD	-6.1345	0.00411476	-7.21608	0.000942591	-7.9164	0.00576122	-7.08899
36	223785_at	FANCI	2.2309	0.00719036	6.17637	0.00146303	5.24881	0.000124547	4.55203		36	218559_s_at	MAFB	-14.188	0.00739312	-3.93457	0.0194525	-3.12259	0.00278049	-7.08172
37	238877_at	EYA4	10.499	0.0021995	1.50616	0.0240062	1.60496	0.00302864	4.53671		37	229222_at	ACSS3	-16.6781	0.000355975	-2.09818	0.00505202	-1.98707	0.0381596	-6.92112
38	201718_s_at	EPB41L2	9.40536	0.00016234	1.88363	0.00213476	2.03058	0.00289848	4.43986		38	203424_s_at	IGFBP5	-10.7834	0.00925317	-6.00816	0.00199054	-3.70241	0.0111887	-6.83132
39	76897_s_at	FKBP15	4.50594	0.0134286	4.39265	0.0325434	4.36982	0.000242569	4.4228		39	235046_at	INPP4B	-13.8077	0.000721736	-3.03914	0.0166192	-3.61621	0.00798157	-6.82102
40	230787_at	LOC101927886	9.59331	0.000749651	1.92453	0.00813384	1.6944	0.0181492	4.40408		40	205709_s_at	CDS1	-16.8776	0.000857983	-1.55407	0.0191931	-1.60737	0.0263542	-6.67968
41	223079_s_at	GLS	9.01421	0.000744937	2.02232	0.00717704	2.0921	0.0025459	4.37621		41	214079_at	DHRS2	-16.2319	0.00933528	-1.94685	0.0101873	-1.67044	0.0138625	-6.6164
42	221078_s_at	CCDC88A	9.1454	0.000777611	2.10943	0.00184672	1.78473	0.0102875	4.34652		42	235350_at	C4orf19	-13.515	0.00480705	-2.74441	0.00464251	-3.35444	9.21096e-05	-6.53795
43	214844_s_at	DOK5	3.02829	0.00814896	5.8707	0.00396508	4.14043	0.00815946	4.34647		43	229160_at	MUM1L1	-9.36301	0.00482185	-6.11388	0.00661264	-3.61805	0.0219767	-6.36498
44	1555526_a_at	SEPT6	9.51079	0.00113721	1.81799	0.0134563	1.69641	0.00379093	4.34173		44	204379_s_at	FGFR3	-14.1264	0.00013525	-1.84061	0.00359247	-2.632	0.0110214	-6.19967
45	207223_s_at	PTBP3	1.54233	0.0197717	5.99285	0.0018615	5.40193	1.74448e-05	4.31237		45	207307_at	HTR2C	-13.5438	0.000325196	-2.30405	0.00330682	-2.24731	0.00296591	-6.03172
46	204109_s_at	NFYA	2.21679	0.00223171	5.33099	0.000964997	5.1336	9.55449e-05	4.22713		46	222925_at	DCDC2	-13.8168	0.00186192	-1.94004	0.0297952	-2.06697	0.00103602	-5.94127
47	227554_at	MAGI2-AS3	9.16778	0.00467593	1.57888	0.0170235	1.78459	0.000197851	4.17708		47	217562_at	BRINP3	-6.28052	0.00127782	-6.7816	0.000499949	-4.73046	0.0209223	-5.93086
48	211527_x_at	VEGFA	2.58505	0.000761525	5.02131	0.000798143	4.89408	1.69142e-05	4.16681		48	207178_s_at	FRK	-7.418	0.00131917	-4.14974	0.00429746	-6.20625	1.11924e-05	-5.92466
49	221006_s_at	SNX27	1.62256	0.00213584	6.09027	0.00103129	4.68527	8.74269e-05	4.1327		49	204044_at	QPRT	-14.3565	0.000861373	-1.64509	0.0142673	-1.72353	0.000427789	-5.90837
50	222897_s_at	ZFP64	6.30285	0.0174179	2.95059	0.0400374	3.04547	0.000279478	4.09964		50	226278_at	SVIP	-13.4633	0.00384692	-2.25094	0.00561889	-1.99645	0.0159212	-5.90356
51	208025_s_at	HMGA2	7.54684	0.00197242	2.19597	0.00856677	2.43929	0.000116727	4.0607		51	216687_x_at	UGT2B15	-12.0705	0.00105147	-2.49407	0.0101762	-2.77356	0.000671839	-5.77938
52	204863_s_at	IL6ST	2.95304	0.043448	4.63541	0.0030459	4.54374	0.000160655	4.04406		52	223878_at	INPP4B	-11.9945	0.00118903	-2.61575	0.00531594	-2.44571	1.76528e-05	-5.68532
53	1552660_a_at	C5orf22	2.03306	0.0021992	5.15693	5.18756e-05	4.83007	6.48454e-06	4.00669		53	212915_at	PDZRN3	-11.8013	0.00139022	-2.51488	0.0108386	-2.68328	0.0432897	-5.66649
54	210935_s_at	WDR1	1.64558	0.00922113	5.42821	0.00138174	4.5567	1.1008e-05	3.87683		54	221577_x_at	GDF15	-7.61275	0.00349525	-4.99447	0.0020621	-4.25809	0.00342121	-5.62177
55	212472_at	MICAL2	6.59013	0.00928328	2.50545	0.0370417	2.47356	0.0011919	3.85638		55	235061_at	PPM1K	-10.8491	0.0003047	-2.94311	0.0011029	-2.7543	0.0363705	-5.5155
56	208637_x_at	ACTN1	1.89316	0.0285402	5.4928	0.00204515	4.09946	0.00108563	3.82847		56	226279_at	PRSS23	-2.72635	0.000537075	-6.06637	0.000304443	-7.5439	1.06399e-05	-5.44554
57	203157_s_at	GLS	8.26681	0.00224643	1.5663	0.0486814	1.64789	0.00163799	3.827		57	206432_at	HAS2	-6.26033	0.00454534	-5.2401	0.00213505	-4.69271	9.3994e-05	-5.39771
58	203388_at	ARRB2	2.19619	0.00910465	4.44727	0.00149342	4.80228	2.73495e-07	3.81525		58	202917_s_at	S100A8	-4.67293	0.00172128	-6.63055	0.00151939	-4.84214	6.21084e-05	-5.38187
59	222838_at	SLAMF7	7.81843	0.00395935	1.70578	0.0430493	1.82192	0.00474604	3.78204		59	237268_at	DSCAM	-6.51079	0.000174589	-6.04759	0.00272834	-3.3702	0.0244751	-5.30953
60	201348_at	GPX3	2.55987	0.00133488	5.04271	0.000542235	3.70439	0.0283093	3.76899		60	235924_at	FRK	-11.9054	0.00419922	-1.87778	0.00140946	-2.12943	5.5802e-05	-5.3042
61	211106_at	SUPT3H	5.29297	0.00391409	2.99261	0.00957062	3.00438	1.7528e-05	3.76332		61	213913_s_at	TBC1D30	-9.10101	0.00297084	-3.31371	0.0057106	-3.27413	0.00112712	-5.22962
62	215177_s_at	ITGA6	5.49363	0.00826881	3.29225	0.0155283	2.40493	0.00693118	3.73027		62	205609_at	ANGPT1	-10.3471	0.00306318	-2.79767	0.0159998	-2.48854	0.00465627	-5.2111
63	219304_s_at	PDGFD	7.14274	0.000777809	1.81808	0.0169845	2.08483	0.00174454	3.68188		63	240218_at	DSCAM	-6.78029	0.00454304	-4.84088	0.000483642	-3.94794	0.00645896	-5.1897
64	204629_at	PARVB	1.70065	0.0131806	4.57174	0.00068377	4.69239	8.9602e-07	3.65493		64	218729_at	LXN	-8.76489	0.0010257	-3.4502	0.00949766	-3.20338	9.92695e-05	-5.13949
65	214091_s_at	GPX3	1.80232	0.0043192	5.05592	0.00049359	4.0272	0.00980749	3.62848		65	232914_s_at	SYTL2	-11.7443	0.00164819	-1.87459	0.00379239	-1.72043	0.00166475	-5.11311
66	208621_s_at	EZR	1.87748	0.00364909	4.56454	0.00292141	4.42789	3.70153e-07	3.6233		66	221558_s_at	LEF1	-10.545	0.00241957	-1.89257	0.0471933	-2.85469	0.0299347	-5.09742
67	221497_x_at	EGLN1	7.5834	0.00138354	1.60284	0.0441614	1.64555	0.000370738	3.6106		67	204014_at	DUSP4	-1.99425	0.0441985	-8.37023	0.00174179	-4.81798	0.00285065	-5.06082
68	225871_at	STEAP2	6.96098	0.00146731	1.83383	0.0180451	1.98311	1.66099e-05	3.59264		68	228716_at	THRB	-4.5185	0.00211071	-6.05073	0.0028633	-4.56434	0.00455805	-5.04452
69	201028_s_at	CD99	4.29981	0.00504349	3.01787	0.0110331	3.40139	3.23208e-05	3.57302		69	239108_at	FAR2	-11.7521	0.00061601	-1.52905	0.0345738	-1.76622	0.00208364	-5.01579
70	229849_at	WIPF3	5.50469	0.00141224	2.59805	0.00348046	2.61595	0.000372844	3.5729		70	225491_at	SLC1A2	-9.2749	0.00174664	-3.07591	0.0253774	-2.43905	0.018541	-4.92995
71	223664_x_at	BCL2L13	6.14533	0.000830038	2.35002	0.00315272	2.21762	1.99421e-05	3.57099		71	220991_s_at	RNF32	-6.29919	0.0127487	-3.84528	0.0234469	-4.40394	0.000323971	-4.84947
72	227621_at	WTAP	1.64921	0.00315546	4.72318	0.0286306	4.19415	0.000598587	3.52218		72	205234_at	SLC16A4	-7.18324	0.0158307	-3.62907	0.0198244	-3.50613	0.00191462	-4.77281
73	210316_at	FLT4	7.4534	0.0019476	1.53693	0.0167712	1.57419	0.000513699	3.52151		73	230252_at	LPAR5	-3.71562	0.0435689	-5.43655	0.00734235	-5.1301	0.000259564	-4.76076
74	204823_at	NAV3	5.98548	0.00107003	2.27895	0.0166544	2.29648	7.66508e-05	3.5203		74	207400_at	NPY5R	-10.42	0.000225425	-1.69404	0.000458417	-2.13533	0.0251412	-4.74979
75	218273_s_at	PDP1	5.46499	0.000697542	2.36807	0.00216478	2.64609	1.07346e-06	3.49305		75	1554769_at	ZNF785	-8.01967	0.000240418	-2.82468	0.0440404	-3.38407	3.76685e-05	-4.74281
76	211016_x_at	HSPA4	1.78303	0.00733259	4.52012	0.00181722	4.16718	7.1886e-07	3.49011		76	224321_at	TMEFF2	-1.98507	0.00126041	-7.16627	0.0398847	-4.99412	0.000437789	-4.71515
77	206118_at	STAT4	5.92231	0.00430868	2.23523	0.0391782	2.30518	0.000140117	3.48757		77	232099_at	PCDHB16	-8.40098	0.00307352	-2.78961	0.000479452	-2.91787	0.000939184	-4.70282
78	203567_s_at	TRIM38	5.26833	0.01405	2.79662	0.0356462	2.36887	0.0202844	3.47794		78	205916_at	S100A7	-6.07924	0.014589	-4.14355	0.00864866	-3.83964	6.13687e-05	-4.68748
79	206184_at	CRKL	1.53026	0.0262096	4.91523	0.00227517	3.97104	0.00136888	3.47218		79	219450_at	C4orf19	-9.28026	0.00281421	-2.23247	0.0144266	-2.42915	0.000547581	-4.64729
80	1554986_a_at	SNX19	1.69667	0.0120198	4.02196	0.00201812	4.69667	3.59306e-06	3.47177		80	229441_at	PRSS23	-4.63647	0.00376499	-4.65285	0.00506958	-4.40437	1.49511e-05	-4.56456
81	201983_s_at	EGFR	5.24711	0.013036	2.47052	0.0471158	2.69254	0.000514826	3.47006		81	224348_s_at	HOTS	-4.47968	0.00160331	-3.80503	0.00280537	-5.08507	9.95496e-05	-4.45659
82	238699_s_at	CASK	1.6812	0.00549227	4.48479	0.00239507	4.03329	5.80028e-05	3.39976		82	235274_at	GABPB1-AS1	-9.14006	0.000527984	-1.97132	0.00715327	-2.18636	0.00104523	-4.43258
83	208611_s_at	SPTAN1	1.63348	0.0240591	3.96065	0.00240526	4.56809	9.07215e-06	3.38741		83	226864_at	PKIA	-2.5268	0.0164362	-5.70838	0.00167981	-4.91043	0.000917089	-4.38187
84	202459_s_at	LPIN2	5.16123	0.000882973	2.38062	0.00164207	2.43133	0.000240494	3.32439		84	222830_at	GRHL1	-6.84037	0.00470205	-3.01624	0.0036672	-3.24672	0.0010666	-4.36778
85	207549_x_at	CD46	2.21958	0.0236126	3.50756	0.000900204	4.17294	9.73332e-05	3.30003		85	205251_at	PER2	-8.76704	0.00482398	-2.23725	0.0137791	-2.08904	0.00046702	-4.36444
86	209708_at	MOXD1	5.40746	7.47292e-05	2.14728	0.0187834	2.33076	6.73464e-06	3.29517		86	203571_s_at	ADIRF	-6.09764	0.0016748	-3.26017	0.00405	-3.71351	0.000576021	-4.35711
87	209435_s_at	ARHGEF2	4.94589	0.00540565	2.55862	0.0146824	2.37101	4.52647e-05	3.29184		87	217073_x_at	APOA1	-4.27112	0.00120107	-3.66758	0.00235319	-5.06431	3.10326e-06	-4.33434
88	225129_at	CPNE2	5.15039	0.0129389	2.45619	0.0341998	2.03029	0.00291514	3.21229		88	1554743_x_at	PMS1	-6.13979	0.00635068	-3.36271	0.0101062	-3.48925	5.68915e-05	-4.33058
89	1556236_at	ZNF391	3.17846	0.000446717	3.05471	0.00115083	3.38196	2.86375e-05	3.20504		89	219756_s_at	POF1B	-7.41486	0.00738592	-2.82476	0.0128099	-2.53016	0.0364917	-4.25659
90	221448_s_at	TEX15	3.15121	0.000627861	3.13414	0.00293433	3.32041	1.1806e-05	3.20192		90	229242_at	TNFSF15	-4.38794	0.00232938	-4.36751	0.00234126	-3.87087	2.68622e-05	-4.20877
91	225328_at	FBXO32	5.5726	0.0093926	2.07536	0.045969	1.95399	0.00136303	3.20065		91	204602_at	DKK1	-3.29514	0.000940263	-4.03977	9.04089e-05	-5.28002	0.0102573	-4.20498
92	200643_at	HDLBP	2.37937	0.0121472	3.88209	0.000787135	3.33302	0.001193	3.19816		92	212599_at	AUTS2	-8.43234	0.00962403	-2.26937	0.0261499	-1.90002	0.0150942	-4.20058
93	223974_at	DLGAP1-AS2	5.5704	0.00294405	1.98279	0.0314578	2.02736	8.54215e-05	3.19352		93	235122_at	HIVEP3	-2.58806	0.00256843	-4.98015	0.00110443	-4.77279	7.76034e-05	-4.11367
94	220484_at	MCOLN3	5.43758	0.00840839	2.07118	0.0204209	2.05651	0.000985703	3.18842		94	213725_x_at	XYLT1	-7.43466	0.00908766	-2.50989	0.00098572	-2.37107	0.00715265	-4.10521
95	238539_at	HPS3	1.73658	0.0100202	3.83258	0.00167842	3.9852	4.09021e-05	3.18479		95	226884_at	LRRN1	-6.16747	0.000198524	-2.95828	0.0200901	-3.07125	0.00476526	-4.06567
96	219869_s_at	SLC39A8	4.70093	0.00640602	2.55125	0.0170538	2.29241	0.000130306	3.18153		96	230660_at	SERTAD4	-8.64317	0.00380708	-1.8821	0.0300247	-1.67098	0.00215922	-4.06542
97	212196_at	IL6ST	5.34252	0.000296893	2.0782	0.00139804	2.11375	0.000849281	3.17816		97	224595_at	SLC44A1	-1.61923	0.00942391	-5.3509	0.00514369	-5.1356	2.11744e-05	-4.03524
98	229884_s_at	MRPL2	1.73262	0.0135927	3.5778	3.52759e-05	4.15303	0.000112406	3.15448		98	219936_s_at	GPR87	-5.35298	0.00298389	-3.46374	0.00320103	-3.22068	1.27351e-05	-4.01247
99	222597_at	SNAP29	3.49499	0.000867984	3.28147	0.0210561	2.67872	0.00130358	3.15173		99	238889_at	AGBL5	-5.66261	0.0196415	-3.34819	0.00309079	-2.98618	4.0141e-05	-3.99899
100	227740_at	UHMK1	2.15912	0.00256311	3.81482	0.00497054	3.47878	0.000171233	3.15091		100	220441_at	DNAJC22	-8.78488	0.0186039	-1.60989	0.024444	-1.58432	0.0182498	-3.99303
101	208351_s_at	MAPK1	2.19507	0.00168906	3.85249	0.00044421	3.34991	3.71167e-05	3.13249		101	226767_s_at	FAHD1	-2.0241	0.0125268	-4.98471	0.00243483	-4.88256	1.35143e-05	-3.96379
102	214390_s_at	BCAT1	5.60546	4.60599e-05	1.80117	0.000679423	1.98567	0.000541219	3.13077		102	221045_s_at	PER3	-6.99408	0.00373557	-2.71862	0.0143897	-2.0946	0.00524357	-3.93577
103	200637_s_at	PTPRF	1.98227	0.00764575	3.61519	0.00367952	3.78403	5.83617e-05	3.12716		103	202341_s_at	TRIM2	-7.31955	0.00069589	-2.13197	0.013178	-2.35391	0.000296155	-3.93514
104	203610_s_at	TRIM38	3.83969	0.0306425	2.92144	0.0196181	2.6056	0.00147559	3.12224		104	204351_at	S100P	-6.40682	0.00505555	-2.24476	0.0331241	-3.10722	0.000114137	-3.9196
105	1557914_s_at	ERVFH21-1	2.13019	0.00591403	3.58247	0.00447841	3.65361	3.70793e-05	3.12209		105	205239_at	AREG	-2.1239	7.63895e-05	-4.80784	0.000762752	-4.62914	7.86949e-06	-3.85363
106	210839_s_at	ENPP2	5.81768	0.000769807	1.73568	0.00377319	1.78379	0.00717584	3.11238		106	237690_at	GPR115	-3.67557	0.00982456	-3.64559	0.019056	-4.20252	0.000100545	-3.84123
107	1564069_at	HOTTIP	1.84237	0.0191101	3.61875	0.00176361	3.87085	2.58369e-05	3.11066		107	227289_at	PCDH17	-4.98475	0.00397284	-3.8038	0.00534723	-2.58267	0.00401232	-3.79041
108	212253_x_at	DST	3.533	0.0162036	2.88707	0.0178542	2.8759	0.000117303	3.09866		108	1559827_at	LINC00960	-7.63773	0.00352082	-2.06793	0.0438201	-1.64516	0.0102659	-3.78361
109	233421_s_at	NUP133	1.57009	0.0269911	3.94231	0.00150968	3.73697	5.58926e-07	3.08312		109	217954_s_at	PHF3	-6.77726	0.000892809	-2.05271	0.0221941	-2.38225	0.000487803	-3.73741
110	206429_at	F2RL1	2.38851	0.00604686	3.39479	0.00196299	3.41617	0.000397987	3.06649		110	211407_at	NDUFB7	-1.61231	0.0419805	-4.77991	0.0064978	-4.75922	5.98338e-07	-3.71715
111	212226_s_at	PPAP2B	5.01707	0.00615253	2.06708	0.00455012	2.07729	0.000664389	3.05381		111	230593_at	GRIK3	-5.05263	0.00285614	-2.51963	0.0184753	-3.36724	8.06793e-05	-3.6465
112	205313_at	HNF1B	3.49752	0.00913832	2.7554	0.00365894	2.87205	2.2872e-05	3.04166		112	204697_s_at	CHGA	-6.72549	0.00495045	-1.74702	0.00634789	-2.38782	0.0127557	-3.62011
113	336_at	TBXA2R	4.89865	0.0165564	2.11694	0.0469607	2.06747	0.00129691	3.02769		113	223611_s_at	LNX1	-5.23188	0.00186461	-2.97942	0.0279094	-2.62974	0.00699097	-3.61368
114	201469_s_at	SHC1	2.67323	0.00130241	3.17545	0.000668575	3.19549	4.78835e-08	3.01472		114	229649_at	NRXN3	-6.61407	0.00217574	-2.43916	0.00200288	-1.78325	0.0153295	-3.61216
115	202637_s_at	ICAM1	4.90193	0.00288157	1.96022	0.00249985	2.12975	3.04901e-05	2.9973		115	204378_at	BCAS1	-3.20989	0.000153357	-4.44539	0.00065105	-3.14759	0.00368984	-3.60096
116	220189_s_at	MGAT4B	1.90147	0.00465282	3.04443	0.0074879	4.04326	0.000523962	2.99639		116	231472_at	FBXO15	-5.47414	0.00259622	-2.76921	0.000522625	-2.51573	4.5125e-06	-3.58636
117	222916_s_at	HDLBP	1.96319	0.00620878	3.96781	0.00192164	3.05066	0.000526762	2.99389		117	1557779_at	LOC101928687	-4.376	0.0214286	-3.22682	0.0131663	-3.14291	0.000173341	-3.58191
118	217998_at	PHLDA1	4.54263	0.00107545	2.17467	0.00854655	2.26298	1.00406e-05	2.99343		118	209442_x_at	ANK3	-7.63024	0.00285742	-1.54772	0.0169927	-1.55401	8.33743e-05	-3.57732
119	211160_x_at	ACTN1	1.66878	0.00920766	4.10413	0.00202913	3.20482	0.00229029	2.99258		119	1552740_at	C2orf15	-5.9692	0.00378234	-2.19706	0.041487	-2.51744	0.00351732	-3.56123
120	209457_at	DUSP5	3.91466	0.00270184	2.60224	0.00463956	2.45147	0.00508995	2.98946		120	202729_s_at	LTBP1	-6.10115	0.00277452	-2.27276	0.00125323	-2.26085	0.0321619	-3.54492
121	1558733_at	ZBTB38	2.18478	0.0259735	3.65657	0.0153281	3.11996	2.25191e-05	2.9871		121	233157_x_at	CCDC114	-1.57595	0.0402174	-4.38882	0.00484793	-4.63386	2.38505e-05	-3.53288
122	217899_at	TMEM214	1.70699	0.0434569	3.47474	0.00129371	3.76214	2.69101e-06	2.98129		122	202458_at	PRSS23	-2.76724	0.000287489	-3.73276	0.000320723	-4.08313	0.000138126	-3.52771
123	221039_s_at	ASAP1	2.7913	0.00274652	3.74838	0.0042687	2.40051	0.0311818	2.98006		123	229761_at	LOC440173	-5.16386	0.00519813	-2.78734	0.0145403	-2.58901	0.00339617	-3.5134
124	236692_at	RP11-686D22.8	3.4682	0.00462156	2.69154	0.00542789	2.77014	0.000124989	2.97663		124	205856_at	SLC14A1	-3.19879	0.0169985	-3.64407	0.0166758	-3.64823	8.42018e-05	-3.49703
125	229538_s_at	IQGAP3	2.34193	0.00179663	3.53018	0.00832765	3.00623	0.000730988	2.95945		125	227194_at	FAM3B	-6.00356	0.00321539	-2.235	0.00832368	-1.96092	0.0256453	-3.39983
126	214446_at	ELL2	1.69897	0.00167059	3.76617	0.000759818	3.38964	0.000122854	2.95159		126	219736_at	TRIM36	-6.69916	0.000316967	-1.7951	0.0275118	-1.67111	0.0245565	-3.38846
127	211964_at	COL4A2	5.23175	0.0022432	1.75521	0.00820026	1.84675	4.66661e-05	2.94457		127	222557_at	STMN3	-6.07634	0.00231964	-1.95869	0.0227674	-2.10698	0.00249648	-3.38067
128	1554474_a_at	MOXD1	5.39453	0.000260883	1.63321	0.0192456	1.78275	0.00107266	2.93683		128	202984_s_at	BAG5	-4.26231	0.0103436	-2.59596	0.0300042	-3.26176	8.2627e-05	-3.37334
129	201942_s_at	CPD	2.39696	0.00676627	3.00802	0.00571476	3.37359	1.46411e-05	2.92619		129	227053_at	PACSIN1	-5.70889	0.0017401	-2.06332	0.00521685	-2.32801	2.94744e-05	-3.36674
130	238706_at	PAPD4	1.77304	0.0110874	3.6863	0.0134278	3.30377	6.88527e-06	2.92104		130	213540_at	HSD17B8	-6.52592	0.00632128	-1.73982	0.00934975	-1.83255	0.000610617	-3.3661
131	202134_s_at	WWTR1	2.83927	0.00476116	3.0697	0.00400782	2.81705	2.49422e-05	2.90867		131	204450_x_at	APOA1	-4.11511	0.000592847	-2.57494	0.00666553	-3.40628	3.98282e-06	-3.36544
132	211547_s_at	PAFAH1B1	1.5496	0.00950071	3.41954	0.00212593	3.73664	1.12524e-05	2.90193		132	226702_at	CMPK2	-3.98097	0.000683975	-3.27159	0.00727532	-2.82313	0.000279839	-3.35856
133	200742_s_at	TPP1	2.83901	0.00424565	2.62082	0.00702159	3.2443	0.000203361	2.90138		133	204724_s_at	COL9A3	-6.79719	0.000594353	-1.57954	0.0102948	-1.68216	0.000126806	-3.35296
134	226907_at	PPP1R14C	4.18315	0.00564965	2.15399	0.00565266	2.26808	2.39391e-06	2.86841		134	218692_at	SYBU	-3.82012	0.00227984	-3.35641	0.00238449	-2.87702	0.0134614	-3.35118
135	236957_at	CDCA2	1.81525	0.03913	3.65107	0.00537079	3.03738	0.0001182	2.83457		135	218409_s_at	DNAJC1	-5.00331	0.000453776	-2.51816	0.000956885	-2.52408	0.000394424	-3.34852
136	1552264_a_at	MAPK1	1.90378	0.0321251	3.55684	0.0103612	3.02509	8.40739e-05	2.82857		136	243278_at	FOXP2	-3.72872	0.012091	-3.06357	0.000293585	-3.19019	5.37357e-05	-3.32749
137	239084_at	SNAP29	3.59904	0.00406274	2.78355	0.0458189	2.01965	0.00760291	2.80075		137	203395_s_at	HES1	-4.91703	0.000543959	-2.71668	0.00116282	-2.31812	0.00381157	-3.31728
138	210477_x_at	MAPK8	1.67458	0.00695447	3.47186	0.00128044	3.23022	5.13694e-05	2.79222		138	204855_at	SERPINB5	-6.13553	0.000259456	-2.05169	0.00144842	-1.74915	0.00129711	-3.31212
139	220892_s_at	PSAT1	3.52754	0.00508507	2.29806	0.00708774	2.52656	0.000442249	2.78405		139	231080_at	CDAN1	-1.53025	0.0398964	-4.56608	0.00718627	-3.83011	1.89433e-06	-3.30881
140	214352_s_at	KRAS	3.71601	0.00588897	2.69884	0.0236335	1.93527	0.00151201	2.78337		140	225306_s_at	SLC25A29	-5.27062	0.000893603	-2.02224	0.00585056	-2.51166	0.00121775	-3.26817
141	201399_s_at	TRAM1	2.97146	0.000661743	2.92675	0.00142529	2.42304	0.00236318	2.77375		141	234970_at	TC2N	-4.62411	0.0135191	-2.62517	0.0363386	-2.52311	3.33604e-05	-3.25746
142	227722_at	RPS23	2.89156	0.00163725	2.64009	5.8014e-05	2.75258	1.07305e-06	2.76141		142	236278_at	HIST1H3E	-5.01558	0.0173846	-2.60067	0.00520312	-2.08035	0.010241	-3.2322
143	215034_s_at	TM4SF1	3.94521	0.000967473	2.0347	0.0304527	2.28803	0.0143213	2.75598		143	1554742_at	PMS1	-3.19352	0.0126555	-3.21212	0.00362254	-3.26087	1.66224e-05	-3.22217
144	1555137_a_at	FGD6	4.58059	0.000746024	1.89014	0.00570438	1.77401	0.00720623	2.74825		144	219932_at	SLC27A6	-3.16549	0.0338469	-3.46863	0.00114889	-3.02326	7.39125e-05	-3.21913
145	1554493_s_at	THADA	3.09514	0.00383124	2.55373	0.00384572	2.56541	1.46026e-05	2.73809		145	230748_at	SLC16A6	-3.60995	0.00329807	-3.3459	0.0150259	-2.69392	0.014753	-3.21659
146	36564_at	RNF19B	3.58783	0.00126346	2.21664	0.00608481	2.40231	2.27488e-05	2.73559		146	204988_at	FGB	-1.9109	0.0212372	-3.87789	0.00397402	-3.84519	3.24554e-06	-3.21133
147	210620_s_at	GTF3C2	1.63995	0.00811826	3.25745	8.38318e-05	3.27154	4.1822e-07	2.72298		147	204920_at	CPS1	-4.98361	0.015995	-2.39122	0.000746034	-2.25868	0.00235645	-3.21117
148	210971_s_at	ARNTL	4.85749	0.00454874	1.62254	0.0303185	1.68787	0.00830822	2.72263		148	226431_at	FAM117B	-4.30695	0.000866616	-2.60026	0.00955482	-2.72585	3.09744e-05	-3.21102
149	223646_s_at	TXLNGY	3.48755	0.0198857	2.34517	0.0378293	2.30796	0.000404241	2.71356		149	221729_at	COL5A2	-4.18125	0.00297566	-3.11075	0.00703177	-2.29779	0.000356789	-3.1966
150	1554469_at	ZBTB44	2.70146	0.00574652	2.87026	0.00770798	2.52021	0.0032137	2.69731		150	244193_at	DNAJC22	-4.69086	0.00830465	-2.43489	0.00941854	-2.44462	8.73143e-05	-3.19012
151	200778_s_at	SEPT2	2.22753	0.0118886	3.10391	0.00838826	2.75855	0.00335702	2.69666		151	224838_at	FOXP1	-4.73463	0.00208077	-2.573	0.00193527	-2.25	0.00937211	-3.18588
152	223260_s_at	POLK	4.14967	0.00242898	1.91526	0.0114437	1.96707	0.00210731	2.67733		152	218995_s_at	EDN1	-5.2738	0.00438757	-2.18725	0.0133561	-2.09552	0.00195712	-3.18552
153	225012_at	HDLBP	3.52941	0.00237249	2.4907	0.000260292	1.98283	0.00673476	2.66765		153	219209_at	IFIH1	-2.26662	0.00687609	-4.20928	0.00738638	-3.07774	0.0288851	-3.18455
154	244519_at	ASXL1	3.71836	0.0029823	2.20826	0.00983048	2.0691	0.00557147	2.66524		154	243000_at	CDK6	-1.74636	0.0234908	-4.38042	0.00307483	-3.42458	9.41737e-05	-3.18379
155	206474_at	CDK17	1.61871	0.0297934	3.07196	0.00542852	3.30498	7.31662e-06	2.66522		155	204749_at	NAP1L3	-3.94272	0.00719533	-2.71106	0.0105779	-2.86673	0.000294996	-3.1735
156	210038_at	PRKCQ	3.76389	0.00476381	1.92897	0.0196285	2.29457	4.72021e-05	2.66248		156	225841_at	HENMT1	-4.53987	0.000638123	-2.7891	0.00038257	-2.175	0.0282653	-3.16799
157	1552627_a_at	ARHGAP5	3.9354	0.00418027	1.95979	0.0112968	2.08933	0.000187374	2.66151		157	204021_s_at	PURA	-1.52654	0.0130949	-4.30164	0.00668431	-3.64746	0.000675344	-3.15855
158	226152_at	TTC7B	4.49931	0.00595073	1.77476	0.0392008	1.70838	0.000785862	2.66082		158	210375_at	PTGER3	-3.74567	0.00662582	-2.80112	0.00590399	-2.92708	0.00289722	-3.15796
159	211000_s_at	IL6ST	2.2612	0.00854685	2.86926	0.00227953	2.79767	0.000486694	2.64271		159	239650_at	NCKAP5	-3.72986	0.00122433	-3.18224	0.00684573	-2.5521	0.00314179	-3.15473
160	1553313_s_at	SLC5A3	1.74561	0.0270542	3.32251	0.0101264	2.85226	1.56587e-05	2.64013		160	213626_at	CBR4	-2.91359	7.81027e-05	-3.01893	0.00257285	-3.50197	0.000630959	-3.14483
161	226638_at	ARHGAP23	4.16983	0.00986804	1.83028	0.0320204	1.88232	0.000534067	2.62748		161	228328_at	KLHL28	-2.02541	0.00261954	-4.02085	0.0122885	-3.36213	0.0147972	-3.13613
162	235003_at	UHMK1	1.50381	0.0477231	3.3105	0.0219855	3.05064	0.000176776	2.62165		162	227747_at	MPZL3	-4.71409	0.00100133	-2.38743	0.00424137	-2.2617	0.00272118	-3.12107
163	209387_s_at	TM4SF1	3.75824	0.00344914	1.92825	0.019029	2.17564	0.0356793	2.62071		163	220145_at	MAP9	-3.68165	0.00230171	-2.50028	0.0235018	-3.12928	4.59749e-05	-3.10374
164	222513_s_at	SORBS1	4.2421	0.00234182	1.63568	0.0133803	1.96653	0.000533832	2.61477		164	210174_at	NR5A2	-2.58442	0.0130126	-2.80529	0.00282599	-3.88775	0.000482746	-3.09249
165	1568799_at	SLC16A1-AS1	1.53121	0.025906	3.05656	0.00647847	3.24505	3.46541e-06	2.61094		165	213344_s_at	H2AFX	-3.58146	0.00056709	-2.94586	0.000472764	-2.73952	7.21538e-06	-3.08895
166	232403_at	SPG11	1.70404	0.0442877	2.98334	0.00971222	3.14073	8.60735e-06	2.60937		166	236595_at	LOC101928152	-5.14413	0.00234048	-1.53418	0.013923	-2.58844	0.0343452	-3.08892
167	218260_at	DDA1	1.73923	0.0265033	2.98154	0.0031975	3.09478	2.07528e-05	2.60518		167	238063_at	TMEM154	-4.60012	0.0113387	-2.36672	0.0148759	-2.28617	0.00297912	-3.08434
168	224790_at	ASAP1	1.78386	0.0151574	3.50372	0.00421496	2.51923	0.00885932	2.60227		168	229281_at	NPAS3	-3.76166	0.0144789	-2.86853	0.0158521	-2.58822	0.000246881	-3.0728
169	203088_at	FBLN5	1.74625	0.00785595	3.1657	0.00609612	2.88055	1.67899e-05	2.5975		169	225897_at	MARCKS	-3.98079	0.00371594	-1.86372	0.0395426	-3.37266	0.000842931	-3.07239
170	230236_at	TDRG1	1.63815	0.00329656	3.05595	0.00357054	3.0874	6.51086e-07	2.59383		170	225502_at	DOCK8	-4.14228	0.00579395	-2.72613	0.00550347	-2.31585	0.00519313	-3.06142
171	200671_s_at	SPTBN1	1.55109	0.0135202	3.19259	0.00389804	3.03459	3.60697e-06	2.59276		171	218976_at	DNAJC12	-3.40165	0.0117285	-2.63739	0.014885	-3.0974	4.32717e-05	-3.04548
172	1554691_a_at	PACSIN2	1.89125	0.00401239	2.85245	1.28335e-05	3.01967	1.18346e-05	2.58779		172	201578_at	PODXL	-3.3399	0.00177844	-2.53363	0.00295918	-3.22531	0.00062614	-3.03295
173	228359_at	UBASH3B	4.33705	0.00842243	1.72734	0.00536454	1.65726	0.000598613	2.57388		173	231923_at	TMEM150C	-2.95124	0.00336879	-3.01928	0.00215949	-3.04809	0.0240161	-3.0062
174	234992_x_at	ECT2	1.58047	0.00150626	2.94688	0.000711135	3.18591	5.20462e-05	2.57109		174	224496_s_at	TMEM107	-3.91893	0.00238327	-2.24924	0.0214129	-2.82785	0.00332401	-2.99867
175	204624_at	ATP7B	2.28049	0.00993143	2.62484	0.00778122	2.79499	0.000724046	2.56677		175	226649_at	PANK1	-5.68148	0.0029511	-1.60831	0.0293372	-1.68663	0.00070273	-2.99214
176	1559167_x_at	MPV17L	1.66446	0.00241953	2.81751	0.00359288	3.18809	3.7529e-06	2.55669		176	225562_at	RASA3	-3.29959	0.00271924	-2.6716	0.012561	-2.96676	0.000119218	-2.97932
177	224149_x_at	SLMAP	2.30253	0.00455637	2.63387	0.00200327	2.72405	5.75597e-07	2.55348		177	214313_s_at	EIF5B	-1.71885	0.0215182	-3.42324	0.0139221	-3.7925	0.000726758	-2.9782
178	209386_at	TM4SF1	4.16814	0.000573007	1.52037	0.0444115	1.96511	0.0367683	2.55121		178	33494_at	ETFDH	-1.6139	0.00640423	-3.36582	0.00849382	-3.91564	0.000466145	-2.96512
179	235540_at	GNRH1	2.39655	0.0301391	2.51159	0.0266288	2.7335	0.00079653	2.54721		179	214346_at	C1QL1	-1.57316	0.00551944	-3.85486	0.00203107	-3.43301	1.28301e-05	-2.95368
180	215997_s_at	CUL4B	4.18569	0.00278967	1.69809	0.0270871	1.74814	0.000755806	2.54397		180	206108_s_at	SRSF6	-1.55509	0.00547965	-2.58997	0.0441308	-4.69213	0.00319625	-2.94573
181	1554393_a_at	AZIN2	2.97141	0.00613009	2.2889	0.0132123	2.36737	2.77501e-05	2.54256		181	37512_at	HSD17B6	-2.92656	0.00846203	-3.12194	0.0377632	-2.78711	0.0275053	-2.9452
182	208748_s_at	FLOT1	2.65103	0.0406946	2.61596	0.0328989	2.3429	0.00028101	2.53663		182	230560_at	STXBP6	-3.71015	0.0039524	-2.42099	0.00431645	-2.67694	8.867e-06	-2.93603
183	240983_s_at	CARS	1.57769	0.000107623	3.1811	6.02244e-05	2.84967	6.2799e-07	2.53615		183	207166_at	GNGT1	-3.14824	0.0198332	-2.59329	0.0404602	-3.06645	0.000723152	-2.93599
184	214552_s_at	RABEP1	3.26936	0.0034763	2.09497	0.000331248	2.20687	5.74458e-05	2.52373		184	202506_at	SSFA2	-2.69203	0.00181518	-3.46491	0.00360038	-2.65051	0.0134559	-2.93582
185	224774_s_at	NAV1	3.38902	0.00602206	2.0632	0.00823046	2.10208	0.000135597	2.5181		185	211655_at	IGLC1	-1.51768	0.0160009	-3.7451	0.00518034	-3.54374	9.39253e-06	-2.93551
186	201538_s_at	DUSP3	2.33154	0.00648138	2.62835	0.00638402	2.55946	2.05447e-05	2.50645		186	204612_at	PKIA	-1.9332	0.00251522	-4.23986	0.000978174	-2.61439	0.00924353	-2.92915
187	1565254_s_at	ELL	1.52565	0.0331472	3.13521	0.0122083	2.84586	1.99686e-05	2.50224		187	212614_at	ARID5B	-5.13252	0.00961881	-1.78468	0.0119047	-1.85464	0.000751892	-2.92395
188	205137_x_at	USH1C	1.73243	0.00333456	2.83528	0.00268883	2.93666	3.13952e-06	2.50146		188	227624_at	TET2	-5.26893	0.00042664	-1.56432	0.0291082	-1.91428	0.017326	-2.91584
189	212320_at	TUBB	1.69756	0.00451917	2.81753	0.00267968	2.95396	6.73664e-07	2.48968		189	219451_at	MSRB2	-3.21619	0.0201559	-2.6636	0.00745983	-2.83871	0.000148933	-2.90617
190	235334_at	ST6GALNAC3	2.66492	0.00277235	2.43704	0.00834723	2.36504	1.40757e-05	2.489		190	227084_at	DTNA	-3.01849	0.000809292	-2.89712	0.00343149	-2.7806	0.000155619	-2.89874
191	235588_at	ESCO2	1.69043	0.00517467	3.12898	0.00109585	2.6338	6.33836e-05	2.4844		191	238513_at	PRRG4	-4.97464	0.000371517	-1.95988	0.023537	-1.74336	0.00845942	-2.89263
192	201874_at	MPZL1	1.54788	0.0361566	2.75035	0.00437945	3.14242	3.48745e-05	2.48022		192	202376_at	SERPINA3	-4.53672	0.00455723	-2.08945	0.0400097	-2.047	0.000247531	-2.89106
193	205268_s_at	ADD2	3.60624	0.00544305	1.88315	0.0156926	1.92566	1.20513e-05	2.47168		193	228545_at	ZNF148	-5.28803	0.0021172	-1.54837	0.00617301	-1.81696	0.00318762	-2.88445
194	1556425_a_at	LOC284219	3.194	0.0134455	2.21542	0.00401882	1.99022	0.00116187	2.46655		194	229419_at	FBXW7	-3.26944	0.00230416	-2.4567	0.0291724	-2.92218	0.00187414	-2.88277
195	218756_s_at	DHRS11	1.83582	0.0129229	2.79664	0.00234061	2.75745	1.8786e-06	2.4633		195	214157_at	GNAS	-5.04105	0.000969073	-1.77285	0.00117627	-1.83206	0.0167986	-2.88199
196	235000_at	LPP	1.63429	0.0240576	2.93303	0.0026658	2.82177	2.08026e-06	2.46303		196	228718_at	ZNF44	-2.00698	0.0310826	-4.00129	0.00377861	-2.62918	0.00149546	-2.87915
197	201313_at	ENO2	3.11708	0.00374138	1.84267	0.0123891	2.40665	0.00068242	2.45547		197	237240_at	RP11-245J9.5	-3.03727	0.00275072	-3.28544	0.00587057	-2.2357	0.0343997	-2.8528
198	40837_at	TLE2	2.85597	8.16268e-06	2.21772	1.56792e-05	2.23652	1.25638e-06	2.43674		198	204249_s_at	LMO2	-2.51292	0.0177817	-2.94634	0.00207917	-3.08097	0.000530022	-2.84674
199	219400_at	CNTNAP1	3.03176	0.0473573	2.08	0.0414298	2.18096	0.000614953	2.43091		199	212207_at	MED13L	-2.75864	0.00116647	-2.91229	0.00611778	-2.85919	3.8278e-05	-2.84337
200	235019_at	CPM	3.93624	0.00207957	1.74676	0.0180436	1.60814	0.00567223	2.43038		200	219583_s_at	SPATA7	-2.19242	0.00311355	-2.96692	0.00701486	-3.36868	0.00317697	-2.84267
201	208703_s_at	APLP2	1.93809	0.00649557	2.65636	0.00412206	2.69064	0.000116792	2.42836		201	211464_x_at	CASP6	-1.70961	0.00976321	-2.94638	0.0232688	-3.85315	3.14525e-05	-2.83638
202	215910_s_at	FNDC3A	1.83375	0.0185655	2.5516	0.00667932	2.89673	1.38272e-05	2.42736		202	227056_at	KIAA0141	-1.97693	0.0141132	-3.2811	0.00103519	-3.24375	0.000213965	-2.83393
203	1555105_a_at	MIER1	3.38173	0.00182248	2.00143	0.0293498	1.87624	4.25291e-05	2.4198		203	224837_at	FOXP1	-3.81741	0.00115419	-2.43071	0.00830922	-2.24352	0.0105839	-2.83055
204	226179_at	SLC25A37	3.89913	0.00342426	1.71843	0.0232527	1.63083	0.00322713	2.41613		204	1557285_at	AREG	-2.76879	0.0153675	-3.20452	0.00921866	-2.51593	0.00570964	-2.82975
205	224727_at	EMC10	2.95466	0.00106926	2.13985	0.0063112	2.13375	3.24056e-05	2.40942		205	205741_s_at	DTNA	-4.1163	0.00315917	-2.07495	0.00905245	-2.28092	0.00408086	-2.82406
206	229110_at	SLC24A2	1.61024	0.0179767	2.78715	0.00719708	2.83024	2.64045e-05	2.40921		206	201753_s_at	ADD3	-2.45889	0.000988848	-3.07886	0.00400495	-2.92169	0.0156509	-2.81981
207	215235_at	SPTAN1	2.8124	0.00676724	2.11557	0.00459388	2.28775	0.000172382	2.40524		207	244114_x_at	CR936796	-4.42438	0.0143104	-2.05819	0.038831	-1.97599	0.0249868	-2.81952
208	223523_at	TMEM108	3.73261	0.0398503	1.71187	0.00915001	1.75729	0.00389956	2.40059		208	205965_at	BATF	-4.1589	0.00394557	-2.27119	0.00201288	-2.01943	0.00889579	-2.81651
209	238583_at	MSRB3	3.29517	0.00563964	1.90682	0.0119253	1.96954	0.000311063	2.39051		209	1556308_at	PRRT3	-4.35414	0.00528163	-1.72456	0.0370514	-2.35166	0.00010558	-2.81012
210	204368_at	SLCO2A1	3.58033	0.00324464	1.89615	0.00968835	1.68184	0.00809817	2.38611		210	221319_at	PCDHB8	-3.50623	0.0126241	-2.50446	0.0178195	-2.4131	0.0158047	-2.80793
211	222880_at	AKT3	4.05823	0.00963571	1.52383	0.0389026	1.5559	0.00389144	2.37932		211	214993_at	ASPHD1	-3.93345	0.00172537	-2.20246	0.00417655	-2.28462	4.34728e-05	-2.80684
212	201151_s_at	MBNL1	1.92067	0.0125801	2.61999	0.000404492	2.59427	6.09616e-05	2.37831		212	242488_at	CHRM3	-4.28938	0.0467017	-2.35502	0.0399574	-1.76819	0.00400169	-2.8042
213	222045_s_at	PCIF1	2.97733	0.00181957	2.21179	0.0278605	1.94504	0.00171556	2.37805		213	226970_at	FBXO33	-1.96487	0.0029725	-3.33394	0.00279514	-3.08182	0.000972096	-2.79354
214	227236_at	TSPAN2	3.54056	0.00428091	2.00095	0.0156798	1.59244	0.00500581	2.37798		214	205110_s_at	FGF13	-4.58313	0.000422566	-1.89118	0.0123838	-1.89658	0.00520373	-2.7903
215	205462_s_at	HPCAL1	2.03769	0.00300245	2.4469	0.001106	2.63905	0.00284938	2.37455		215	219938_s_at	PSTPIP2	-3.22095	0.000823017	-2.65997	0.0221081	-2.48948	0.0200915	-2.79013
216	240456_at	LOC101928419	2.07285	0.00696729	2.47543	0.00457472	2.5675	1.29915e-05	2.37193		216	232968_at	FANK1	-4.5892	0.00678272	-1.91355	0.0146494	-1.84894	0.000893729	-2.7839
217	208747_s_at	C1S	3.53515	0.00172602	1.71172	0.0138152	1.86679	0.00166033	2.37122		217	1569139_s_at	FAM53A	-1.62901	0.0194615	-3.33444	0.00143855	-3.37619	0.00130921	-2.77988
218	200672_x_at	SPTBN1	2.43174	0.000972973	2.30978	0.000569808	2.3655	4.18228e-05	2.36901		218	224434_s_at	WDR83	-3.53516	0.0078792	-2.42308	0.000220922	-2.37502	1.10976e-06	-2.77775
219	224821_at	ABHD14B	1.8548	0.0118148	2.36068	0.00736636	2.88083	0.00104973	2.36544		219	209061_at	NCOA3	-5.14838	0.000681423	-1.55407	0.0128269	-1.62485	0.0290903	-2.77577
220	205192_at	MAP3K14	2.98061	0.0036865	2.12392	0.0126873	1.97256	0.000540944	2.35903		220	219077_s_at	WWOX	-4.52649	0.0121444	-1.91138	0.00975738	-1.87446	0.0347225	-2.77078
221	224088_at	NMUR2	1.62597	0.0354457	2.78016	0.00161648	2.66425	1.79908e-05	2.35679		221	205470_s_at	KLK11	-4.02385	0.0129075	-2.21614	0.00836573	-2.07133	0.000233402	-2.77044
222	226844_at	MOB3B	3.00139	0.010216	2.08189	0.0290239	1.98442	8.05143e-05	2.3559		222	209916_at	DHTKD1	-4.06139	0.00240421	-2.29705	0.0272974	-1.95284	0.0425912	-2.77043
223	1552275_s_at	PXK	2.56527	0.0337996	2.26276	0.0132484	2.23862	0.00333663	2.35555		223	213694_at	RSBN1	-3.57388	0.00335795	-2.33089	0.0185662	-2.37861	0.000234289	-2.76113
224	203320_at	SH2B3	3.04708	0.025802	1.94514	0.0088405	2.06819	1.4096e-05	2.35347		224	217952_x_at	PHF3	-4.7491	0.00155763	-1.60964	0.0263287	-1.85064	0.00076583	-2.73646
225	226102_at	ZKSCAN8	1.72075	0.032975	2.58211	0.00485984	2.73028	1.13862e-05	2.34438		225	201034_at	ADD3	-2.17908	0.00038398	-3.13366	0.000118173	-2.8863	0.0248186	-2.73301
226	236236_at	WNK3	3.18102	0.00099939	1.98552	0.00316802	1.86405	0.000125671	2.34353		226	222889_at	DCLRE1B	-4.76569	0.000377497	-1.8168	0.00131085	-1.61384	0.0426007	-2.73211
227	1555705_a_at	CMTM3	2.34721	0.0122089	2.51978	0.00401268	2.15117	0.00305186	2.33939		227	223576_at	C6orf203	-2.7326	0.00596931	-2.65079	0.014558	-2.78047	0.000334336	-2.72129
228	1558643_s_at	EDIL3	3.72964	0.00865502	1.66127	0.0291296	1.61947	0.000741162	2.33679		228	226499_at	NRARP	-4.92873	0.00125084	-1.58245	0.0110518	-1.6331	0.000138431	-2.71476
229	218084_x_at	FXYD5	1.84735	0.0127932	2.62063	0.000895836	2.51653	1.00819e-05	2.32817		229	213624_at	SMPDL3A	-1.81131	0.0440199	-3.25475	0.0115637	-3.06142	0.00755849	-2.70916
230	232591_s_at	TMEM30A	1.8235	0.0064154	2.40519	0.00416604	2.74447	0.000441846	2.32439		230	226568_at	FAM102B	-2.40526	0.00026019	-3.06189	0.00552249	-2.65362	0.00871145	-2.70692
231	224836_at	TP53INP2	3.41821	0.00167026	1.90166	0.0161894	1.62586	0.00324944	2.31524		231	204985_s_at	TRAPPC6A	-4.8953	0.00431373	-1.61513	0.00598185	-1.56035	1.57323e-05	-2.69026
232	212171_x_at	VEGFA	1.90356	0.0324048	2.53805	0.000281244	2.47878	2.33829e-05	2.3068		232	235182_at	ISM1	-4.51886	0.0231145	-1.82927	0.0101798	-1.71309	0.00483198	-2.68707
233	1554747_a_at	SEPT2	1.98023	0.00943328	2.67072	0.00207622	2.26424	0.00456501	2.30506		233	229744_at	SSFA2	-2.16217	0.00525908	-2.96549	0.00299999	-2.92611	0.000442562	-2.68459
234	1552400_a_at	C15orf27	3.55975	0.00920636	1.60304	0.0438893	1.72947	0.000788706	2.29742		234	214009_at	MSL3	-2.27904	0.00992622	-2.9202	0.0033569	-2.84551	1.94037e-05	-2.68158
235	238469_at	OGFRL1	2.49531	0.00252929	1.90456	0.00941534	2.48161	0.0021409	2.29383		235	238733_at	MDM2	-2.63412	0.00472756	-2.85874	0.00337259	-2.54006	0.00228153	-2.67764
236	211919_s_at	CXCR4	3.0951	0.00265125	1.72289	0.0204198	2.06179	8.30464e-06	2.29326		236	218513_at	TMA16	-3.83892	0.00366295	-1.79309	0.030115	-2.38215	0.0238838	-2.67139
237	228131_at	ERCC1	3.67225	0.00103748	1.61279	0.00614383	1.57988	0.00031437	2.28831		237	218820_at	C14orf132	-3.87295	0.00227083	-1.98453	0.010829	-2.13135	1.07723e-05	-2.66294
238	241343_at	RNASEH1	2.36599	0.0214723	2.06239	0.0432401	2.43358	0.00064592	2.28732		238	1552266_at	ADAM32	-3.63214	0.0106863	-2.37059	0.0210998	-1.97255	0.00263314	-2.65843
239	1558021_at	RABEPK	3.08755	0.0324643	1.90655	0.0454598	1.85189	0.00254615	2.282		239	229815_at	TMEM161B-AS1	-4.39668	0.00223025	-1.79319	0.0200765	-1.7601	0.00021315	-2.64999
240	1554833_at	MCTP2	2.85133	0.0165612	1.92997	0.0355696	2.0644	0.000182312	2.2819		240	1556616_a_at	KLHDC4	-2.10684	0.00782407	-2.79319	0.0187991	-3.02834	0.000308171	-2.64279
241	205996_s_at	AK2	3.62464	0.000272162	1.52872	0.00208428	1.67327	0.00428781	2.27554		241	243681_at	SHANK2	-2.68411	0.0308966	-2.7906	0.0370802	-2.44776	0.00153739	-2.64082
242	219020_at	HS1BP3	2.18128	0.0258005	2.22194	0.0166646	2.42235	4.21889e-05	2.27519		242	221760_at	MAN1A1	-3.31516	0.0116731	-2.37613	0.0118539	-2.22354	0.000159937	-2.63828
243	230669_at	RASA2	2.62934	0.00135296	2.10727	0.00351028	2.08459	3.37463e-05	2.27373		243	214469_at	HIST1H2AE	-2.23425	0.00753669	-2.80029	0.00801046	-2.87015	3.61081e-05	-2.6349
244	205121_at	SGCB	2.14974	0.0289117	2.54242	0.0406689	2.10469	2.19114e-05	2.26562		244	229285_at	RNASEL	-1.52031	0.0194925	-3.4139	0.00433925	-2.96702	0.00232766	-2.63374
245	202354_s_at	GTF2F1	1.77738	0.0191846	2.4424	0.0135275	2.56206	0.00487072	2.26061		245	244052_at	CBR4	-2.7767	0.00206878	-2.34974	0.00266538	-2.76673	0.00342731	-2.63106
246	238115_at	DNAJC18	3.28822	0.00233216	1.71689	0.00496837	1.77525	9.54067e-06	2.26012		246	204015_s_at	DUSP4	-2.67331	0.0320096	-3.01108	0.0253078	-2.19189	0.0310688	-2.62543
247	225931_s_at	RNF213	2.14903	0.0245494	2.45011	0.0133082	2.18076	0.000174694	2.25997		247	210677_at	SOAT2	-3.43847	0.00181947	-2.17667	0.00128304	-2.24283	0.00021295	-2.61932
248	203504_s_at	ABCA1	3.58924	0.0242912	1.58773	0.0448353	1.59853	0.00144813	2.2585		248	1562098_at	BC062763	-3.60294	0.00642121	-1.8792	0.021977	-2.34238	0.000992674	-2.60817
249	206748_s_at	SPAG9	1.83687	0.0094101	2.41154	0.00355736	2.51877	3.6625e-05	2.25573		249	232080_at	HECW2	-2.12753	0.000630605	-2.75001	0.00607121	-2.9196	0.000412286	-2.59905
250	215707_s_at	PRNP	2.63049	0.000991763	2.08567	0.00519561	2.04828	0.000589534	2.25481		250	233587_s_at	SIPA1L2	-1.93916	0.0174966	-3.23309	0.0154396	-2.60379	0.00286474	-2.59201
251	201635_s_at	FXR1	1.58981	0.000125741	2.687	0.00199667	2.46375	1.24193e-06	2.24685		251	204255_s_at	VDR	-3.43574	0.00404884	-2.40733	0.0155634	-1.91595	0.0447246	-2.58634
252	244439_at	SPRED1	2.77821	0.00924825	1.95281	0.0207333	2.00931	0.0176052	2.24678		252	230738_at	RP11-196G18.23	-3.80988	9.46722e-05	-1.68564	0.0124259	-2.25683	0.000279678	-2.58412
253	227307_at	TSPAN18	2.13207	0.0157023	2.2866	0.0152326	2.31104	2.80717e-05	2.24324		253	227468_at	CPT1C	-2.62259	0.000738376	-2.39021	0.0104803	-2.72775	7.17717e-05	-2.58018
254	226075_at	SPSB1	1.58753	0.0206772	2.85805	0.00132794	2.28009	0.00210545	2.24189		254	210241_s_at	TP53TG1	-3.27185	0.00399532	-2.18657	0.0136009	-2.2748	0.000369184	-2.57774
255	228086_at	STK33	1.85663	0.0367429	2.35887	0.0229384	2.5092	0.000227383	2.24157		255	238647_at	C14orf28	-1.65196	0.028678	-2.84068	0.013696	-3.23264	0.00677616	-2.57509
256	209834_at	CHST3	2.34613	0.0039948	2.04081	0.00954549	2.32377	4.10193e-05	2.2369		256	228486_at	SLC44A1	-3.90606	0.0125431	-1.85476	0.048526	-1.96155	0.0252214	-2.57412
257	227988_s_at	VPS13A	2.57617	0.0297662	2.02354	0.0354201	2.10982	0.000589946	2.23651		257	201581_at	TMX4	-1.94657	0.000132263	-3.00508	0.00758878	-2.76169	0.00135473	-2.57111
258	210325_at	CD1A	1.527	0.0269645	2.47776	0.00744764	2.70384	8.73282e-06	2.2362		258	218264_at	BCCIP	-4.37829	0.00109063	-1.65193	0.000858263	-1.67455	0.000218992	-2.56826
259	32094_at	CHST3	2.80953	0.00172407	1.85106	0.00612251	2.03116	2.58648e-06	2.23058		259	241247_at	LINC01213	-3.11921	0.0100241	-2.26604	0.00557818	-2.30935	0.00181093	-2.56487
260	219321_at	MPP5	3.04385	0.000491432	1.92835	0.00515002	1.71604	7.69526e-05	2.22941		260	229656_s_at	EML6	-4.49972	0.0104905	-1.59552	0.00254904	-1.5956	0.0173175	-2.56361
261	206051_at	ELAVL4	1.88391	0.0331226	2.39289	0.0242586	2.40529	9.34668e-05	2.22736		261	205669_at	NCAM2	-4.18519	0.0161838	-1.83589	0.0439732	-1.66701	0.000352243	-2.5627
262	210716_s_at	CLIP1	2.15777	0.00258839	2.25224	0.00246854	2.27142	0.00104541	2.22714		262	225912_at	TP53INP1	-2.17814	0.00120556	-2.94557	0.00152109	-2.5598	0.0106671	-2.56117
263	228035_at	STK33	2.80228	0.0426027	1.8519	0.0363582	2.01093	7.32531e-06	2.2217		263	238529_at	RP11-196G18.23	-3.54389	0.00506486	-1.74418	0.0175474	-2.39081	0.000599307	-2.55963
264	1569296_a_at	GS1-124K5.11	1.59753	0.0296761	2.577	0.00207401	2.48325	1.06843e-05	2.21926		264	243624_at	PIAS2	-3.83926	0.00178867	-1.98711	0.0163287	-1.82713	5.58953e-05	-2.55117
265	228580_at	HTRA3	2.62976	0.0173583	1.99118	0.00993223	2.03358	1.74261e-05	2.21817		265	230774_at	PTGR2	-3.59935	0.00291586	-1.81832	0.0411693	-2.22979	0.0161421	-2.54915
266	209381_x_at	SF3A2	1.67384	0.0167137	2.25365	0.00617277	2.67785	8.75596e-05	2.20178		266	244653_at	SETD7	-2.7496	0.0226432	-2.43912	0.0141665	-2.45407	0.000503069	-2.5476
267	218031_s_at	FOXN3	3.57148	0.00414276	1.51381	0.0374445	1.51605	0.00932109	2.20045		267	239083_at	ZNF786	-3.14523	0.00129603	-2.18776	0.0377883	-2.27162	0.00303647	-2.53487
268	209765_at	ADAM19	2.71315	0.00527449	1.96538	0.00173052	1.91246	0.000253948	2.197		268	204935_at	PTPN2	-1.90017	0.0498114	-2.9463	0.023253	-2.74962	0.00402569	-2.53203
269	225944_at	NLN	2.66123	0.0126253	1.85939	0.0304759	2.05617	0.000451152	2.19226		269	242323_at	PLA2G12A	-2.81199	0.00068774	-2.41048	0.0296986	-2.34469	0.00746099	-2.52239
270	215292_s_at	MKL1	3.07465	0.00191505	1.60914	0.0205203	1.8855	8.49437e-05	2.18976		270	239138_at	NAA50	-2.55768	0.000221856	-2.3676	0.00498021	-2.63619	0.00105616	-2.52049
271	202213_s_at	CUL4B	2.84311	0.000685182	1.83088	2.91813e-05	1.88997	6.39288e-07	2.18799		271	231849_at	KRT80	-2.11604	0.0047255	-2.64613	0.00837718	-2.79825	0.0104671	-2.52014
272	212201_at	ANKLE2	1.51494	0.00479467	2.62396	0.00205021	2.40741	0.000469413	2.1821		272	212208_at	MED13L	-2.97712	0.0039331	-2.42554	0.0335045	-2.15514	0.00024686	-2.51927
273	224252_s_at	FXYD5	1.89121	0.00189142	2.41156	0.000542288	2.24187	4.13525e-06	2.18155		273	226093_at	DCP1B	-2.26718	0.0121245	-2.44175	0.00556643	-2.84442	0.000102281	-2.51778
274	37462_i_at	SF3A2	1.60843	0.0117364	2.24458	0.00171287	2.68633	0.000250574	2.17978		274	226811_at	FAM46C	-3.92086	0.00102584	-1.56204	0.0250586	-2.06279	0.0140974	-2.51523
275	212305_s_at	MIA3	2.47057	0.0234997	2.01539	0.0169035	2.04728	0.0001798	2.17775		275	205552_s_at	OAS1	-2.40122	0.0313592	-2.53944	0.0248814	-2.59037	0.00154236	-2.51034
276	224856_at	FKBP5	2.0102	0.00178852	2.29311	0.00383331	2.21562	0.00474761	2.17298		276	244532_x_at	CR936796	-3.61317	0.0123238	-1.86995	0.0240386	-2.02939	0.0239103	-2.50417
277	243141_at	SGMS2	1.50263	0.00571537	2.66203	0.00309393	2.33189	0.00339053	2.16552		277	226016_at	CD47	-2.07546	0.000542045	-2.58125	0.00292159	-2.84677	0.00904942	-2.50116
278	220953_s_at	MTMR12	1.90894	0.00162236	2.1373	0.000182897	2.45019	0.000332617	2.16548		278	230093_at	RSPH1	-2.26011	0.0218524	-2.47497	0.0156102	-2.72863	0.000609554	-2.4879
279	212368_at	ZNF292	1.68728	0.0414315	2.65709	0.0117995	2.13564	0.00535186	2.16		279	223412_at	KBTBD7	-2.02213	0.0164094	-2.97025	0.000691446	-2.47088	0.00573195	-2.48775
280	209410_s_at	GRB10	2.33063	0.00608986	2.15544	0.0102504	1.9873	2.19136e-05	2.15779		280	204254_s_at	VDR	-3.41	0.00186065	-2.26384	0.00297336	-1.7837	0.0415558	-2.48585
281	215116_s_at	DNM1	2.6832	5.39707e-05	1.9168	0.000509989	1.8685	3.92393e-05	2.15617		281	239300_at	PIK3C3	-2.09688	0.00694993	-2.85742	0.00370837	-2.47965	1.37384e-05	-2.47798
282	1554260_a_at	FRYL	1.64345	0.00747559	2.7186	0.00158731	2.08499	0.0178308	2.14901		282	1556301_at	LOC100287015	-3.00916	0.00237178	-1.88779	0.0351823	-2.52543	0.000440494	-2.47413
283	208047_s_at	NAB1	2.51772	0.00355344	2.07439	0.00317428	1.82683	0.0224218	2.13965		283	231164_at	ABCA17P	-1.56916	0.0148391	-2.90447	0.0211744	-2.94652	0.000211748	-2.47338
284	219952_s_at	MCOLN1	2.38647	0.00796094	1.96533	0.00690605	2.06447	0.000911365	2.13876		284	244763_at	MTRF1	-2.16777	0.0313751	-2.64724	0.0137183	-2.60473	0.00107018	-2.47325
285	206961_s_at	MED20	1.66765	0.0305264	2.4043	0.00423049	2.34275	1.28879e-06	2.13823		285	228423_at	MAP9	-2.82143	0.013323	-2.0809	0.0222972	-2.50918	0.000455949	-2.4705
286	220295_x_at	DEPDC1	1.58722	0.0168054	2.52571	0.00416516	2.28844	0.00239834	2.13379		286	224503_s_at	ZCCHC2	-2.43148	0.00188882	-2.45551	0.00270631	-2.52384	5.63561e-05	-2.47028
287	235883_at	LOC101928068	1.7066	0.0278474	2.2677	0.0120643	2.41853	4.62098e-05	2.13094		287	226302_at	ATP8B1	-2.81113	0.00546049	-2.17231	0.0110843	-2.42254	2.32218e-05	-2.46866
288	1558365_at	PGK1	2.49946	0.00244748	2.01295	0.00415593	1.87907	0.0101966	2.13049		288	220414_at	CALML5	-1.98152	0.00151228	-2.55941	0.00132219	-2.86098	0.000490273	-2.4673
289	201537_s_at	DUSP3	1.72911	0.00795256	2.2651	0.00360284	2.38778	3.25508e-05	2.12733		289	1557166_at	PDCD4	-2.63096	0.0450174	-2.24608	0.0319719	-2.50885	0.000284173	-2.46196
290	45297_at	EHD2	1.93763	0.0127644	2.52181	0.00609131	1.9189	0.00449024	2.12611		290	204333_s_at	AGA	-2.93479	0.00264755	-2.08916	0.0150991	-2.34473	0.00325888	-2.45623
291	221765_at	UGCG	2.87516	0.00529754	1.65026	0.0473767	1.84848	0.000117776	2.12463		291	226034_at	DUSP4	-2.06037	0.00365873	-3.12153	0.0038126	-2.16681	0.0275052	-2.44957
292	227984_at	LMF1	3.09518	0.00398731	1.60623	0.0222509	1.65554	0.0100617	2.11898		292	209911_x_at	HIST1H2BD	-3.39334	0.00114466	-1.7986	0.0223628	-2.15574	0.0257857	-2.44923
293	209677_at	PRKCI	1.58462	0.0154354	2.4281	0.00362853	2.34414	0.0003731	2.11895		293	213568_at	OSR2	-2.6891	0.000248331	-2.43678	0.00361488	-2.22004	0.0314898	-2.44864
294	202323_s_at	ACBD3	2.18577	0.0122	2.13018	0.0154365	2.03656	5.05292e-05	2.1175		294	241710_at	LOC728819	-1.86107	0.00591941	-2.63126	0.00700565	-2.85195	0.000264005	-2.44809
295	223388_s_at	ZFYVE1	1.58259	0.0239925	2.5468	0.0026587	2.21532	0.000447771	2.1149		295	218507_at	HILPDA	-3.63087	0.000967836	-1.75421	0.00298472	-1.95242	0.00920164	-2.44583
296	211139_s_at	NAB1	2.28669	0.00358012	2.18645	0.00356164	1.86415	0.0194852	2.11243		296	218100_s_at	IFT57	-2.02844	0.00106075	-2.44744	0.0096306	-2.85465	0.000169144	-2.44351
297	216488_s_at	ATP11A	1.92783	0.0128792	2.21383	0.00928466	2.19552	0.000177884	2.11239		297	232860_x_at	RBM41	-2.53398	0.00117022	-2.29521	0.00175878	-2.49542	0.000108673	-2.44154
298	1552604_at	LINC00308	1.96634	0.0162501	2.15738	0.00593012	2.21223	0.000796957	2.11198		298	243136_at	GINS2	-1.70358	0.020246	-2.70948	0.0064768	-2.89892	2.1029e-05	-2.43733
299	200611_s_at	WDR1	1.60558	0.000333161	2.61781	0.000628717	2.10477	0.00171561	2.10939		299	228084_at	PLA2G12A	-3.32101	0.00158062	-1.92487	0.00286716	-2.06517	0.00807721	-2.43702
300	1553218_a_at	ZNF512	1.88816	0.00717911	2.00669	0.00990926	2.41621	0.000311327	2.10369		300	244749_at	LOC101927204	-1.67452	0.0381068	-2.82756	0.0110402	-2.80629	0.000531506	-2.43612
301	225468_at	PATL1	1.7337	0.0212464	2.33473	0.0390219	2.22093	0.00308695	2.09645		301	205477_s_at	AMBP	-1.70086	0.0361786	-3.02039	0.0139797	-2.58188	0.00180192	-2.43438
302	212050_at	WIPF2	1.57432	0.013826	2.38325	0.00236562	2.32887	0.000177542	2.09548		302	236089_at	HECW2	-2.33635	0.0326988	-2.51456	0.0251508	-2.45161	0.000135424	-2.43417
303	229712_at	SNAPC3	2.95217	0.0128923	1.77402	0.0060763	1.5596	0.0142165	2.09526		303	235164_at	ZNF25	-1.71889	0.0413224	-2.68549	0.00376767	-2.89607	0.000358336	-2.43348
304	1554113_a_at	SLC4A8	1.53902	0.0361362	2.32682	0.0168506	2.41979	0.00203528	2.09521		304	201416_at	SOX4	-2.67781	0.000596498	-2.20385	0.0132265	-2.41495	0.000692573	-2.4322
305	200612_s_at	AP2B1	2.56461	0.000626353	1.96483	0.000711149	1.75005	0.0405344	2.09316		305	237160_at	CCDC83	-3.28306	0.00531199	-1.9078	0.0175492	-2.09916	0.00160513	-2.43001
306	231936_at	HOXC9	3.00408	0.00374202	1.76044	0.00621672	1.51102	0.000413702	2.09185		306	225424_at	GPAM	-1.51379	0.0147083	-3.01069	0.00193655	-2.73468	0.000459621	-2.41972
307	225140_at	KLF3	1.82936	0.0207582	2.54502	0.00734001	1.89045	0.0173718	2.08828		307	232843_s_at	DOCK8	-2.64362	0.0138054	-2.43128	0.0109188	-2.1819	0.00890841	-2.41893
308	211573_x_at	TGM2	3.10944	0.0121193	1.61778	0.0135621	1.52219	0.0261406	2.08314		308	225465_at	MAGI1	-1.94218	0.0110869	-2.80653	0.00396304	-2.49756	0.000203844	-2.41542
309	1569685_at	AC005224.2	1.57245	0.0058906	2.34564	0.00409366	2.32114	0.000215749	2.07974		309	204679_at	KCNK1	-3.14385	0.000633955	-2.13425	0.00771401	-1.96709	0.00769615	-2.41506
310	221920_s_at	SLC25A37	2.79185	0.00679551	1.70068	0.0178793	1.74521	0.000795138	2.07925		310	214871_x_at	LOC100287590	-2.02845	0.0156652	-2.41401	0.018169	-2.78944	0.000903394	-2.41063
311	224204_x_at	ARNTL2	2.77483	0.00562626	1.81723	0.0149993	1.6448	0.000627947	2.07895		311	227020_at	YPEL2	-1.54256	0.0411162	-2.69578	0.00577282	-2.98752	0.00695186	-2.40862
312	38964_r_at	WAS	2.0191	0.0199511	2.02773	0.0219148	2.18943	4.49013e-05	2.07875		312	218024_at	MPC1	-3.00342	0.000607866	-2.20292	0.00723413	-2.00892	0.00259437	-2.40509
313	212135_s_at	ATP2B4	2.3518	0.00629975	1.94636	0.014773	1.93477	0.0121449	2.07764		313	213272_s_at	TMEM159	-2.24556	0.00279332	-2.3492	0.00533313	-2.60169	0.00305236	-2.39882
314	214786_at	MAP3K1	1.65545	0.0381594	2.41321	0.0240622	2.15921	0.000756397	2.07596		314	204019_s_at	SH3YL1	-3.40296	0.000204697	-1.9292	0.00271485	-1.8554	0.00457542	-2.39585
315	221753_at	SSH1	1.72167	0.0300612	2.41325	0.0141625	2.09088	0.00116242	2.07527		315	221841_s_at	KLF4	-1.72303	0.023673	-2.59559	0.00946089	-2.8606	0.00247816	-2.39307
316	1559204_x_at	KRAS	2.24441	0.00869007	1.92542	0.0170447	2.05022	0.00212977	2.07335		316	213345_at	NFATC4	-2.13524	0.00372	-2.58655	0.0164912	-2.45722	0.000802731	-2.393
317	235849_at	SCARA5	2.27522	0.0237647	2.01975	0.0363977	1.9145	8.48e-05	2.06982		317	206393_at	TNNI2	-1.8116	0.0301168	-2.55718	0.00105886	-2.80307	7.82822e-06	-2.39062
318	214843_s_at	USP33	2.53207	0.00101314	1.9196	0.000917693	1.73757	9.6584e-05	2.06308		318	236666_s_at	LRRC10B	-3.81609	0.0223711	-1.59819	0.0463086	-1.75692	0.000475638	-2.3904
319	208684_at	COPA	2.69515	0.00245469	1.76838	0.00560881	1.72522	0.000350962	2.06292		319	221149_at	C5AR2	-3.85915	0.0131934	-1.65765	0.0400653	-1.65429	0.000156276	-2.39036
320	203795_s_at	BCL7A	1.89646	0.010162	2.14224	0.00164652	2.13602	0.00012737	2.05824		320	202421_at	IGSF3	-3.29217	0.00197775	-1.96016	0.00339973	-1.91874	0.0241759	-2.39036
321	35617_at	MAPK7	2.23157	0.00420703	1.96096	0.00253774	1.97042	5.87613e-06	2.05432		321	224315_at	DDX20	-2.44966	0.00227158	-2.22889	0.00665935	-2.48525	0.000228286	-2.38793
322	208237_x_at	ADAM22	1.82456	0.0133641	2.33769	0.00118076	1.99206	9.12254e-05	2.05144		322	222537_s_at	CDC42SE1	-3.73262	7.73761e-05	-1.78597	0.0058624	-1.6426	0.00678379	-2.38706
323	222206_s_at	NCLN	1.51482	0.00786947	2.18947	0.00505621	2.43613	0.00642867	2.04681		323	218171_at	VPS4B	-3.92289	0.000846753	-1.59914	0.00368479	-1.62358	0.0021844	-2.38187
324	210039_s_at	PRKCQ	2.30071	0.00476597	1.84858	0.0228546	1.98148	4.33737e-05	2.04359		324	206197_at	NME5	-3.21705	0.00600709	-2.10212	0.0119835	-1.82059	0.00556774	-2.37992
325	221267_s_at	ABHD17A	2.42288	0.00236299	1.74123	0.00368222	1.96557	0.0123004	2.04323		325	202419_at	KDSR	-3.10487	0.000131465	-2.15098	0.00120705	-1.8809	0.000731519	-2.37892
326	1556183_at	ANKRD36BP2	1.79115	0.0130084	2.12382	0.00866573	2.20975	6.03413e-05	2.04157		326	217542_at	MDM2	-1.87949	0.00225434	-2.88956	0.0074785	-2.36182	4.44405e-05	-2.37696
327	208210_at	MAS1	1.9249	0.015116	2.10174	0.0143213	2.09669	0.000107428	2.04111		327	233907_s_at	SERTAD4	-3.46366	0.000240202	-1.94649	0.0122778	-1.70823	0.0243316	-2.37279
328	228693_at	CCDC50	2.18981	0.0403045	1.92022	0.0111806	2.01309	0.000123553	2.04104		328	233329_s_at	KRCC1	-3.15968	0.00815087	-1.94194	0.0172921	-2.00411	0.00420897	-2.36858
329	209037_s_at	EHD1	2.06651	0.0146207	2.07635	0.005288	1.9733	2.10632e-07	2.03872		329	203038_at	PTPRK	-1.96878	0.000649976	-2.67773	0.00417323	-2.45162	0.004926	-2.36604
330	1557938_s_at	PTRF	2.93905	0.00137767	1.58555	0.00670692	1.59023	0.00242351	2.03828		330	224677_x_at	C11orf31	-1.88461	0.00050464	-2.43517	0.000584193	-2.74552	8.44823e-05	-2.3551
331	205132_at	ACTC1	1.62803	0.00958398	2.25379	0.0016156	2.22799	6.71889e-05	2.0366		331	232025_at	SYT7	-3.14255	0.000438767	-1.99686	0.000958318	-1.92566	0.000110038	-2.35502
332	1569791_at	STK4	1.86031	0.0369607	2.03379	0.00627556	2.20548	0.000221963	2.03319		332	212936_at	FAM172A	-2.36558	0.00203494	-2.28352	0.0142064	-2.39982	0.0017741	-2.34964
333	1552496_a_at	COBL	1.5553	0.0384682	2.08584	0.0171153	2.43307	0.00308315	2.02474		333	203895_at	PLCB4	-2.99605	0.0323301	-2.23459	0.0143119	-1.81212	0.00761216	-2.34759
334	1558111_at	MBNL1	1.73555	0.0489671	2.31788	0.0303233	2.01907	0.0211917	2.02417		334	236451_at	LOC100996579	-2.19286	0.0148846	-2.41949	0.0146496	-2.42998	0.00526304	-2.34744
335	219586_at	WDR59	1.55301	0.0318114	2.38071	0.00481079	2.13396	0.000154157	2.02256		335	57703_at	SENP5	-2.98756	0.00329987	-2.00416	0.0240602	-2.03749	0.000430736	-2.34307
336	223625_at	FAM126A	2.50805	0.0405105	1.80902	0.0414569	1.74765	0.0136438	2.02157		336	205530_at	ETFDH	-1.68875	0.0177467	-2.53136	0.0239889	-2.80847	0.00128359	-2.34286
337	211865_s_at	FZR1	1.61113	0.0270741	2.05174	0.0166857	2.37367	0.00374185	2.01218		337	226666_at	DAAM1	-3.00376	0.00172431	-1.86518	0.0161678	-2.15136	0.000336499	-2.3401
338	220941_s_at	C21orf91	2.18271	0.00520086	1.97408	0.00395154	1.87603	0.0117238	2.01094		338	219301_s_at	CNTNAP2	-1.95218	0.0172375	-2.42364	0.00119569	-2.64418	8.64117e-05	-2.34
339	200615_s_at	AP2B1	2.01789	0.000447023	2.01952	0.00169934	1.99487	0.00179023	2.01076		339	223506_at	ZC3H8	-3.08361	0.000404828	-2.07465	0.000955532	-1.86114	0.00191065	-2.3398
340	206046_at	ADAM23	2.48904	0.0145805	1.79974	0.0258518	1.73027	0.000484113	2.00635		340	224477_s_at	NUDT16L1	-2.84494	0.0135165	-2.15413	0.0062153	-2.01561	0.00193333	-2.33823
341	217294_s_at	ENO1	2.32588	9.95256e-05	1.84121	0.00162426	1.83484	2.5334e-05	2.00064		341	1552834_at	B3GNT6	-1.86711	0.0308304	-2.65653	0.00146479	-2.47097	5.92497e-06	-2.33154
342	229113_s_at	C1orf86	2.88747	0.00561235	1.58871	0.0441171	1.51876	0.00872784	1.99831		342	1554342_s_at	HELQ	-3.05944	0.00511722	-1.87778	0.00878238	-2.05544	3.53807e-05	-2.33089
343	225860_at	MMP24-AS1	2.39351	0.0018561	1.72001	0.00141712	1.86726	0.000758351	1.99359		343	203974_at	HDHD1	-2.62379	0.00158914	-1.81226	0.00478886	-2.51096	0.00900662	-2.31567
344	202742_s_at	PRKACB	1.83503	0.0172781	1.88371	0.0128051	2.25507	0.00826451	1.99127		344	235675_at	DHFRL1	-2.1522	0.0232632	-2.28161	0.0200203	-2.48891	0.00393103	-2.30757
345	200706_s_at	LITAF	2.73701	0.00191592	1.63528	0.00619418	1.59598	0.0110317	1.98942		345	221589_s_at	ALDH6A1	-2.8571	0.0307327	-1.94909	0.0268316	-2.10621	0.000337533	-2.30413
346	1564064_a_at	ATP11B	2.4174	0.00838021	1.62528	0.0241799	1.92487	0.0200875	1.98918		346	203687_at	CX3CL1	-2.17353	0.0479277	-2.48869	0.026239	-2.2493	0.000704203	-2.30384
347	200866_s_at	PSAP	2.24599	0.00510373	1.81811	0.000714228	1.90174	0.00123237	1.98861		347	214274_s_at	ACAA1	-2.22946	3.78861e-05	-2.15823	4.95642e-05	-2.5208	6.35754e-05	-2.30283
348	229880_at	LOC100506014	2.52886	0.00753189	1.73059	0.0234334	1.70569	0.000363982	1.98838		348	221609_s_at	WNT6	-2.85639	0.0205307	-1.93991	0.00586212	-2.10974	0.000693155	-2.30201
349	231708_at	C2CD3	1.77445	0.0407887	1.99295	0.0275215	2.18732	0.000414722	1.98491		349	242138_at	DLX1	-2.74026	0.0142703	-2.08744	0.0135876	-2.07631	0.00445269	-2.30134
350	35150_at	CD40	2.02885	0.0310559	1.9179	0.0270133	2.00117	1.44816e-05	1.98264		350	205169_at	RBBP5	-3.34074	0.00585443	-1.62219	0.021961	-1.93434	0.000390534	-2.29909
351	224902_at	PDPR	1.56379	0.0197042	2.31777	0.0012847	2.06581	0.000356241	1.98246		351	223155_at	HDHD2	-3.69976	0.0009432	-1.50187	0.0370176	-1.68734	8.15637e-05	-2.29632
352	244115_at	FAM126A	1.73443	0.0444532	2.04467	0.0302489	2.16327	0.000264289	1.98079		352	218912_at	GCC1	-2.57516	0.00137731	-2.20026	0.000591015	-2.11298	0.00172408	-2.29613
353	212398_at	RDX	2.00257	0.00383844	2.03117	0.00643173	1.90544	0.0499019	1.97973		353	232429_at	DTWD1	-2.86798	0.0180156	-2.03241	0.0139203	-1.98745	1.02683e-05	-2.29595
354	203859_s_at	PALM	1.66741	0.0433689	2.01411	0.0271536	2.24536	0.0012351	1.97563		354	203853_s_at	GAB2	-2.71354	0.00307011	-2.07363	0.000571357	-2.0917	8.8422e-06	-2.29296
355	203435_s_at	MME	2.28689	0.0029797	1.72444	0.00714112	1.90299	2.67168e-05	1.97144		355	202934_at	HK2	-2.68777	0.00413992	-2.33543	0.00103242	-1.84904	0.0189915	-2.29075
356	215253_s_at	RCAN1	2.0194	0.0238566	1.89605	0.0195579	1.98381	0.000609862	1.96642		356	213308_at	SHANK2	-3.47843	0.00614764	-1.75721	0.00608464	-1.62918	0.040361	-2.28827
357	37966_at	PARVB	1.57712	0.00151498	2.25243	0.000577239	2.06653	4.77749e-06	1.96536		357	202659_at	PSMB10	-1.66592	0.00287939	-2.44215	0.0171146	-2.74153	0.00168078	-2.2832
358	201294_s_at	WSB1	1.68656	0.0263562	2.34344	0.0119613	1.86041	0.0424097	1.96347		358	208343_s_at	NR5A2	-2.15578	0.0228434	-2.14539	0.0234596	-2.54312	0.0104365	-2.28143
359	238567_at	SGPP2	1.91962	0.0297673	1.95066	0.014038	2.01845	0.000753033	1.96291		359	204916_at	RAMP1	-2.21355	0.00206189	-2.11203	0.00572779	-2.50913	0.0488194	-2.27824
360	217010_s_at	CDC25C	2.39811	0.00159507	1.79062	0.0198952	1.68688	0.0046438	1.95854		360	218590_at	C10orf2	-2.42783	0.000644046	-2.15002	0.000121889	-2.24622	4.61439e-05	-2.27469
361	209569_x_at	NSG1	2.61657	0.0224286	1.61847	0.00290014	1.63124	7.3026e-05	1.95543		361	244707_at	RP11-272D12.1	-1.71785	0.00270078	-2.46273	0.00661652	-2.64312	0.000859767	-2.27457
362	227907_at	TUBGCP4	1.51075	0.00362663	2.14364	0.00536418	2.21074	1.12604e-05	1.95504		362	227954_at	ITPRIPL2	-1.90631	0.0413225	-1.86271	0.00205651	-3.04387	0.00282181	-2.27096
363	201688_s_at	TPD52	1.90623	0.00126762	2.15432	0.00284633	1.80443	0.000852944	1.95499		363	229205_at	LOC101927720	-2.43567	0.0151928	-2.14998	0.0215552	-2.21447	5.93315e-05	-2.26671
364	214449_s_at	RHOQ	2.43241	0.00562473	1.89156	0.0160195	1.52232	0.00790822	1.94876		364	232294_at	TMEM254-AS1	-2.91257	0.00202009	-2.03706	0.0085021	-1.84938	0.00976644	-2.26634
365	213230_at	CDR2L	2.35438	0.00923666	1.67504	0.00621664	1.81621	0.00101271	1.94854		365	216386_at	LOC220077	-1.58832	0.0433382	-2.73386	0.0127987	-2.47682	0.000209725	-2.26633
366	222878_s_at	OTUB2	1.64768	0.00894088	2.25377	0.00855679	1.93959	0.000771409	1.94701		366	230372_at	HAS2	-1.9558	0.02593	-2.6548	0.0124789	-2.18362	8.69873e-05	-2.26474
367	227226_at	MRAP2	2.42907	0.00647057	1.60872	0.0244001	1.79682	0.000191494	1.94487		367	212157_at	SDC2	-3.24365	0.0143146	-1.9	0.00485522	-1.6375	0.000660585	-2.26038
368	222024_s_at	AKAP13	2.1964	0.0498878	1.8307	0.0198602	1.80619	0.000128192	1.94443		368	209674_at	CRY1	-2.73562	0.00430207	-2.10572	0.0105955	-1.9302	0.000224477	-2.25718
369	235295_at	PANX1	2.49514	0.0238281	1.60516	0.0380754	1.72962	0.000388073	1.94331		369	204121_at	GADD45G	-1.64522	0.0180108	-2.5167	0.00581233	-2.60648	6.34748e-05	-2.25613
370	211862_x_at	CFLAR	2.59119	0.0237702	1.6658	0.0237025	1.56971	0.00100485	1.94223		370	220471_s_at	MYCT1	-1.88346	0.0259125	-2.47612	0.0153698	-2.40368	0.000253285	-2.25442
371	210954_s_at	TSC22D2	1.80324	0.0229492	1.95807	0.00642442	2.0564	0.000126721	1.93924		371	228108_at	PPM1L	-2.21662	0.00178493	-2.14924	0.0133784	-2.39583	0.0104546	-2.2539
372	224846_at	SHKBP1	1.61215	0.0451764	2.01894	0.0118908	2.18132	1.06455e-05	1.93747		372	218230_at	ARFIP1	-2.75852	0.00039837	-1.86104	0.00417425	-2.12899	0.00221132	-2.24952
373	218164_at	SPATA20	2.2698	0.00138854	1.6665	0.00344953	1.86692	0.00439025	1.93441		373	1559449_a_at	ZNF254	-2.38333	0.00183214	-2.10653	0.000385046	-2.2578	0.000102233	-2.24922
374	206649_s_at	TFE3	1.55037	0.00830915	2.08917	0.00509243	2.1619	1.42863e-05	1.93381		374	219251_s_at	WDR60	-1.74667	0.000621465	-2.45531	0.00190059	-2.54282	0.000452134	-2.24827
375	212300_at	TXLNA	1.78577	0.00427225	1.92034	0.0041804	2.09046	2.33652e-05	1.93219		375	230070_at	CNIH2	-1.94211	0.0221547	-2.31239	0.00102644	-2.48859	7.73123e-06	-2.2477
376	210775_x_at	CASP9	2.00842	0.0408807	1.9483	0.011576	1.83542	0.000158078	1.93071		376	229027_at	PPM1A	-1.5923	0.00524483	-2.35851	0.0121281	-2.78089	0.0229881	-2.2439
377	202079_s_at	TRAK1	2.49913	0.00395546	1.55127	0.0110711	1.73714	9.17521e-05	1.92918		377	1558163_at	PEX13	-2.82825	0.0040249	-1.6176	0.0480674	-2.28571	0.00129024	-2.24385
378	205822_s_at	HMGCS1	1.75624	0.00799779	2.04925	0.00309743	1.94512	0.0352851	1.91687		378	218703_at	SEC22A	-1.73342	0.00439937	-2.52862	0.0020611	-2.45882	0.000537687	-2.24029
379	232975_at	HCG18	1.71276	0.0168865	2.06362	0.00401102	1.97211	0.00383523	1.91616		379	205362_s_at	PFDN4	-2.65347	0.00669319	-2.01906	0.0140093	-2.04164	0.00579301	-2.23806
380	202964_s_at	RFX5	1.55632	0.00439393	2.09875	0.00251494	2.0654	0.0021395	1.90682		380	225589_at	SH3RF1	-2.83811	0.00270208	-1.69557	0.0294485	-2.16418	0.00660166	-2.23262
381	232617_at	CTSS	1.69959	0.0214127	1.98779	0.0295175	2.02962	0.000305038	1.90567		381	201125_s_at	ITGB5	-3.22735	0.000668455	-1.78515	0.000140033	-1.68346	0.0074979	-2.23199
382	211017_s_at	NF2	1.6062	0.00339356	2.31613	0.0256823	1.79007	0.00897634	1.90413		382	204517_at	PPIC	-1.53112	0.00102894	-2.76085	0.00701319	-2.40197	0.0132615	-2.23131
383	202665_s_at	WIPF1	1.63068	0.0412885	2.10127	0.0032593	1.96992	0.00981661	1.90062		383	202814_s_at	HEXIM1	-2.16292	0.00470325	-2.18772	0.00934687	-2.34316	0.00134096	-2.23127
384	219820_at	SLC6A16	1.73313	0.0187837	1.99025	0.000847807	1.97667	0.00010012	1.90002		384	239154_at	RP11-212P7.2	-2.65651	0.000857045	-1.73655	0.0448775	-2.29909	0.00123258	-2.23072
385	206767_at	RBMS3	1.64223	0.0282071	1.92964	0.00243833	2.10626	3.47334e-05	1.89271		385	218840_s_at	NADSYN1	-2.12029	0.0173907	-2.33813	0.0321246	-2.23088	0.000964226	-2.22977
386	229351_at	USP49	1.56666	0.0435207	1.99653	0.00258416	2.11162	0.000324636	1.8916		386	238697_at	LINC00086	-1.85717	0.00102221	-2.28667	0.00315457	-2.5435	0.00369499	-2.22911
387	226489_at	TMCC3	2.44309	0.00922697	1.54142	0.00473156	1.68622	0.00192808	1.89024		387	220390_at	AGBL2	-2.77952	0.00906928	-2.08659	0.0148789	-1.81552	0.000477779	-2.22721
388	224368_s_at	NDRG3	2.21908	0.00976901	1.70009	0.0141702	1.75105	0.000673015	1.89007		388	218614_at	KIAA1551	-1.81008	0.0247832	-2.12539	0.0111172	-2.74558	0.000714459	-2.22702
389	230002_at	GPSM2	2.05008	0.00618866	1.73213	0.0162456	1.88573	0.000195358	1.88931		389	223995_at	SLC12A9	-2.03251	0.00531244	-2.29358	0.0231633	-2.33617	0.000914726	-2.22075
390	219978_s_at	NUSAP1	2.08138	0.0131404	1.90171	0.017684	1.6753	0.00265141	1.88613		390	36553_at	ASMTL	-2.85514	0.00259325	-1.93949	0.0283348	-1.86404	0.00104663	-2.21956
391	1553221_at	ZNF583	1.83778	0.013802	1.79594	0.0297981	2.01484	0.00283347	1.88285		391	223695_s_at	ARSD	-2.4394	0.0188778	-2.2704	0.00820505	-1.94513	0.0155322	-2.21831
392	209941_at	RIPK1	1.52524	0.0122722	2.10056	0.0104447	2.01576	0.000119196	1.88052		392	213400_s_at	TBL1X	-2.10584	0.00164106	-2.1694	0.00188899	-2.37962	0.000144002	-2.21829
393	211080_s_at	NEK2	2.52678	0.00843702	1.56582	0.0245826	1.54705	0.0196017	1.87988		393	227001_at	NIPAL2	-2.68232	0.000938297	-2.06415	0.0094401	-1.90494	0.00122975	-2.21714
394	203249_at	EZH1	1.63616	0.0358319	2.00934	0.00507014	1.99101	4.01259e-05	1.87884		394	214960_at	API5	-1.95071	0.00536403	-2.25468	0.00230693	-2.44313	0.000116023	-2.21617
395	1558761_a_at	FAM120AOS	2.32647	0.0159968	1.67991	0.0114484	1.62238	0.0078152	1.87625		395	228971_at	SLC25A3	-1.93454	0.00132545	-2.55126	0.0215078	-2.16108	0.00964628	-2.21563
396	214755_at	UAP1L1	1.93376	0.0146223	1.85498	0.00589052	1.83447	0.000423163	1.8744		396	203080_s_at	BAZ2B	-2.87346	0.0125382	-1.74638	0.0155207	-2.02537	0.0016838	-2.21507
397	220095_at	CNTLN	2.52812	0.011045	1.56567	0.0262549	1.52646	0.00031896	1.87342		397	210820_x_at	COQ7	-2.81994	0.00460832	-1.68656	0.0460391	-2.13564	0.0100177	-2.21405
398	230258_at	GLIS3	1.73064	0.0250829	1.87448	0.00756726	2.01429	0.000113135	1.87314		398	229740_at	SMIM5	-2.69249	0.00217874	-2.05255	0.0109827	-1.89589	0.000466607	-2.21364
399	214713_at	YLPM1	1.67402	0.0324195	1.97954	0.0118515	1.96457	6.80555e-05	1.87271		399	235800_at	RP11-539I5.1	-1.94245	0.00326336	-2.25259	0.0122237	-2.43451	0.000212414	-2.20985
400	212650_at	EHBP1	1.87934	0.0323286	1.90394	0.0343708	1.81905	0.000426735	1.86744		400	214220_s_at	ALMS1	-1.60618	0.0319526	-2.53471	0.0178926	-2.48504	6.59549e-05	-2.20864
401	1553352_x_at	ERVW-1	1.58049	0.00598369	2.04299	0.00295051	1.97188	6.04716e-05	1.86512		401	224873_s_at	MRPS25	-2.19264	0.0324059	-2.26889	0.0327648	-2.1638	0.00129095	-2.20844
402	231759_at	TAL2	2.34288	0.0144051	1.5831	0.0458726	1.65689	0.000278741	1.86096		402	229091_s_at	CCNJ	-2.43956	0.00287192	-2.12124	0.0435035	-2.06207	0.00162148	-2.20762
403	223362_s_at	SEPT3	1.59149	0.00444353	2.09404	0.00179644	1.88893	0.0114007	1.85815		403	224729_s_at	ATPAF1	-1.57209	0.00745288	-2.42284	0.00178244	-2.62443	0.000195653	-2.20645
404	210760_x_at	TRIP11	2.38545	0.00950426	1.61537	0.0490063	1.55102	0.000241384	1.85061		404	223342_at	RRM2B	-1.80341	0.0209738	-2.22824	0.0159895	-2.58653	0.000472023	-2.20606
405	216111_x_at	PMS2P3	1.56647	0.00870192	2.02941	0.00648207	1.94982	0.000270525	1.84857		405	204686_at	IRS1	-3.08581	0.0032555	-1.77404	0.0256265	-1.75651	0.00931895	-2.20545
406	236227_at	TMEM161B	1.94885	0.00210957	1.79263	0.000876945	1.79868	1.15127e-06	1.84672		406	221219_s_at	KLHDC4	-2.5933	0.00315756	-1.75727	0.000994726	-2.26358	2.52569e-05	-2.20472
407	205881_at	ZNF74	1.80477	0.0203234	2.04727	0.015633	1.68805	0.0192965	1.8467		407	238778_at	MPP7	-1.95851	0.0200884	-2.49123	0.0238774	-2.15824	0.0426003	-2.20266
408	231819_at	CEBPZOS	1.89778	0.00532957	1.74069	0.0102344	1.90053	0.000536601	1.84633		408	232641_at	ZNF596	-3.55109	0.00655405	-1.51813	0.0145737	-1.53586	0.0113382	-2.20169
409	241263_at	RAB21	2.00874	0.0113613	1.78005	0.0187425	1.74022	0.00014514	1.843		409	242472_x_at	FNBP4	-1.77188	0.0103455	-2.35062	0.00865754	-2.44024	0.000419331	-2.18758
410	220738_s_at	RPS6KA6	1.68085	0.0439828	1.97718	0.00208703	1.86741	0.00231579	1.84181		410	206104_at	ISL1	-2.56022	0.021688	-2.28438	0.00480383	-1.71248	1.68785e-05	-2.18569
411	229178_at	PRTG	1.62114	0.0246678	1.7333	0.0203842	2.16898	0.00112018	1.84114		411	225574_at	RWDD4	-1.91411	0.00670691	-2.20065	0.010533	-2.44005	0.00520065	-2.18494
412	219181_at	LIPG	2.35952	0.00857203	1.59885	0.0223353	1.55005	0.00466106	1.83614		412	201036_s_at	HADH	-2.19938	0.00333048	-2.15707	0.00354094	-2.19624	0.00734574	-2.18423
413	210594_x_at	MPZL1	1.52893	0.00983964	1.88523	0.00280902	2.08947	0.00182805	1.83454		413	230487_at	C6orf99	-2.15886	0.00708283	-2.09665	0.00784717	-2.27786	9.72218e-05	-2.17779
414	1552696_at	NIPA1	1.80197	0.00850124	1.72479	0.037575	1.9718	0.00681117	1.83285		414	238089_at	MAN2C1	-2.15666	0.0109365	-2.09986	0.0140002	-2.27572	0.0001592	-2.17741
415	219210_s_at	RAB8B	1.76715	0.0117529	2.03436	0.0167303	1.68802	2.63985e-05	1.82984		415	204200_s_at	PDGFB	-3.28318	0.00468096	-1.61271	0.00417777	-1.63283	0.000520025	-2.17624
416	242032_at	KIDINS220	2.08273	0.0136777	1.64274	0.0183511	1.7603	6.07082e-05	1.82859		416	204976_s_at	AMMECR1	-2.38131	0.000812082	-2.06588	0.00079416	-2.07656	0.000124147	-2.17458
417	223005_s_at	TMEM245	1.64496	0.00445122	1.86308	0.0281315	1.97403	0.000706133	1.82736		417	231092_s_at	RP11-252E2.1	-1.66505	0.00748659	-2.35529	0.00425386	-2.48493	9.64508e-05	-2.16842
418	203054_s_at	TCTA	2.12729	0.00156022	1.5943	0.0280365	1.75528	0.000174913	1.82562		418	214554_at	HIST1H2AL	-2.59525	0.0459358	-1.92744	0.0318769	-1.97598	0.00055825	-2.16622
419	78047_s_at	MMP24-AS1	1.80071	0.014329	1.75654	0.0167692	1.9196	0.000103769	1.82562		419	218179_s_at	TRAPPC11	-1.77971	0.00075954	-2.20032	0.00739663	-2.51861	0.0122789	-2.16621
420	1556924_at	CFLAR-AS1	2.10849	0.0391962	1.63942	0.0455625	1.71904	0.000502064	1.82232		420	211657_at	CEACAM6	-1.92739	0.0132641	-2.43051	0.00148184	-2.13039	5.77888e-07	-2.16276
421	224927_at	PPP1R18	2.19439	0.00363994	1.73821	0.0124693	1.53099	0.00918591	1.8212		421	228719_at	ZSWIM7	-2.69964	0.00287189	-1.92665	0.00718748	-1.85137	0.00308164	-2.15922
422	225510_at	OAF	1.52253	0.00787979	1.99166	0.00586924	1.94749	1.06355e-05	1.82056		422	214451_at	TFAP2B	-2.08841	0.000840653	-2.2104	0.0028955	-2.17199	0.000379506	-2.15693
423	204431_at	TLE2	2.17351	0.00348785	1.61399	0.0174454	1.67175	3.9747e-05	1.81975		423	214331_at	TSFM	-1.82451	0.00372288	-2.11023	0.00921324	-2.53121	0.000580799	-2.15532
424	1556006_s_at	CSNK1A1	2.16975	0.00626704	1.71523	0.0157476	1.5735	8.46796e-05	1.81949		424	1558292_s_at	PIGW	-1.77523	0.000255997	-2.16265	0.000811215	-2.52462	0.000140287	-2.15417
425	221191_at	STAG3L3	1.56221	0.0201701	1.72898	0.0425498	2.16645	0.00131768	1.81921		425	238484_s_at	SSBP2	-1.6386	0.0341695	-2.41872	0.0145697	-2.38425	0.00018932	-2.14719
426	217250_s_at	CHD5	2.32525	0.0141013	1.62957	0.019116	1.50005	0.00665236	1.81829		426	227385_at	PPAPDC2	-2.54557	0.0365836	-1.99494	0.0295608	-1.89924	0.0047505	-2.14658
427	228195_at	C2orf88	2.32581	0.00178386	1.55349	0.0125346	1.57063	0.00324294	1.81664		427	236849_at	VTI1A	-1.55438	0.00310705	-2.46911	0.00194882	-2.40764	3.16556e-05	-2.14371
428	1554821_a_at	ZBED1	2.26957	0.00645718	1.63549	0.0228203	1.54122	0.00016464	1.81543		428	219758_at	TTC26	-2.96192	0.0254326	-1.69127	0.00474113	-1.77101	0.000933859	-2.1414
429	229672_at	UQCC1	1.81888	0.0161552	1.76046	0.0159522	1.86693	7.05177e-05	1.81542		429	221787_at	C6orf120	-1.9077	0.000811608	-2.0456	0.0114439	-2.4687	2.92982e-05	-2.14067
430	212495_at	KDM4B	1.6636	0.0108044	1.80157	0.00710582	1.96892	2.56423e-05	1.81136		430	218440_at	MCCC1	-2.63559	0.000880258	-1.98063	0.0033395	-1.79887	0.00629596	-2.13836
431	1556007_s_at	CSNK1A1	1.6409	0.0096389	2.02421	0.0122785	1.76101	0.00243048	1.80871		431	212731_at	ANKRD46	-3.28291	0.00139484	-1.50667	0.0254864	-1.62155	0.00523525	-2.13704
432	233660_at	EHD4	1.54773	0.00965061	1.82076	0.00512645	2.04607	6.25099e-05	1.80485		432	224308_s_at	INTS2	-1.87607	0.0153584	-2.00309	0.0139763	-2.52795	9.53631e-05	-2.1357
433	229777_at	CLRN3	1.80162	0.0396461	1.76734	0.0426057	1.84113	0.00602731	1.80336		433	227662_at	SYNPO2	-2.63643	0.00143359	-1.85208	0.00163887	-1.91566	0.00157232	-2.13472
434	1556732_at	EML4	2.06546	0.0374462	1.66171	0.0157758	1.65662	0.000593665	1.7946		434	225194_at	PLRG1	-2.07587	0.00108444	-2.02943	0.00732524	-2.29382	0.00109266	-2.13304
435	236540_at	TPGS2	2.17655	0.018541	1.52553	0.023092	1.67736	4.74461e-05	1.79315		435	32042_at	ENOX2	-2.30829	0.000805297	-1.9401	0.0179736	-2.14806	4.80894e-05	-2.13215
436	201875_s_at	MPZL1	1.65855	0.0129233	1.78513	0.00228042	1.9229	0.000541234	1.78886		436	233205_at	AF279780	-2.24947	0.0231118	-2.10457	0.0272851	-2.03822	0.000395361	-2.13075
437	204157_s_at	SIK3	2.13101	0.0355229	1.70425	0.0379131	1.52864	0.000404363	1.78797		437	209917_s_at	TP53TG1	-3.28014	0.000151372	-1.56002	0.00638587	-1.55089	0.0115189	-2.13035
438	221487_s_at	ENSA	1.9347	0.00138654	1.77007	0.00549645	1.65644	6.77156e-05	1.78707		438	240391_at	NDUFB2	-2.49599	0.0194345	-1.90474	0.0268925	-1.98559	2.52291e-05	-2.12877
439	210143_at	ANXA10	1.6718	0.0397374	1.78354	0.0323695	1.8971	0.000298543	1.78415		439	205217_at	TIMM8A	-3.18707	0.00528245	-1.61346	0.0364831	-1.58387	0.00645166	-2.12813
440	205228_at	RBMS2	1.80897	0.000630688	1.68901	0.00673968	1.85031	0.000107158	1.78276		440	203117_s_at	PAN2	-2.88411	0.00742849	-1.70963	0.0280857	-1.78919	0.00107007	-2.12764
441	1557148_at	HM13	1.6817	0.00405081	1.79707	0.017285	1.86676	0.00239421	1.78184		441	225040_s_at	RPE	-1.65648	0.000248366	-2.37973	0.012101	-2.34286	0.000153942	-2.12636
442	214185_at	KHDRBS1	1.75058	0.00111633	1.71842	0.00156007	1.8674	0.000690353	1.7788		442	214764_at	RRP15	-1.94138	0.000990139	-2.11195	0.00165039	-2.3094	0.000123598	-2.12091
443	225296_at	ZNF317	1.88781	0.00742905	1.583	0.0181614	1.85612	0.00321814	1.77564		443	227683_x_at	NUDT4	-2.88622	0.000327602	-1.75113	0.000737648	-1.72537	7.8224e-05	-2.12091
444	212926_at	SMC5	1.93479	0.0231861	1.73299	0.0313286	1.65827	0.00419351	1.77535		444	222415_at	KMT2C	-2.69211	0.0266124	-1.77959	0.0468696	-1.88659	0.00417717	-2.11943
445	223952_x_at	DHRS9	1.82688	0.0118623	1.6749	0.00437824	1.81483	0.000206365	1.7722		445	205780_at	BIK	-2.68249	0.000531009	-1.80094	0.00248239	-1.87476	0.00538772	-2.1194
446	209529_at	PPAP2C	1.77649	0.000759669	1.58695	0.00187629	1.95136	0.00602565	1.7716		446	212367_at	FEM1B	-1.82796	0.0061216	-2.16762	0.00402748	-2.35049	0.000294883	-2.11536
447	208218_s_at	ACVR1B	1.51195	0.000450866	1.9481	0.00466223	1.85379	0.0301925	1.77128		447	206631_at	PTGER2	-2.41443	0.0357779	-1.93762	0.00630117	-1.99151	0.0137922	-2.11452
448	214473_x_at	PMS2P3	1.51314	0.0403051	1.92309	0.0163297	1.8719	0.000278938	1.76938		448	205136_s_at	NUFIP1	-2.67012	0.00618439	-1.76516	0.0148681	-1.90236	0.0119569	-2.11255
449	201856_s_at	ZFR	1.98319	0.0217393	1.60537	0.00959924	1.7105	0.00110281	1.76635		449	211260_at	BMP7	-2.33042	0.00308989	-1.90545	0.00592465	-2.09826	0.000527788	-2.11138
450	242676_at	NDUFV2-AS1	1.84853	0.0343356	1.915	0.0201862	1.52749	0.00100598	1.76367		450	227869_at	FAM104B	-1.99944	0.0484551	-2.09446	0.00119143	-2.20743	1.80836e-05	-2.10044
451	218648_at	CRTC3	1.58084	0.00266625	1.8684	0.00391767	1.84066	0.000181888	1.7633		451	219317_at	POLI	-2.46992	0.00118706	-1.94185	0.0159168	-1.88737	0.00181265	-2.09971
452	202898_at	SDC3	2.13837	0.017705	1.55034	0.0442988	1.59723	0.000796212	1.76198		452	227314_at	ITGA2	-2.27055	0.0031407	-2.12438	0.0143962	-1.89467	0.00483066	-2.09653
453	216511_s_at	TCF7L2	1.55666	0.00959141	1.80713	0.0115248	1.91105	0.00417134	1.75828		453	1554520_at	LOC283861	-2.69142	0.000785152	-1.6043	0.0156662	-1.98808	4.73589e-05	-2.0946
454	218884_s_at	GUF1	1.99646	0.0170519	1.62466	0.00615636	1.64141	0.000121833	1.75418		454	209510_at	RNF139	-2.56691	0.000977845	-1.89639	0.00191721	-1.81806	0.000478323	-2.09379
455	226519_s_at	PHYKPL	1.55272	0.0237218	1.80522	0.00331541	1.90325	0.00160887	1.75373		455	227019_at	C1orf226	-1.71035	0.0051837	-2.50196	0.0239829	-2.0651	0.00475714	-2.09247
456	209497_s_at	RBM4B	1.85909	0.0259569	1.73295	0.0283399	1.66378	0.000803777	1.75194		456	213796_at	SPRR1A	-2.86723	0.00709266	-1.79291	0.0366366	-1.61033	0.0297147	-2.09016
457	1554661_s_at	CNST	1.50162	0.00831837	1.78264	0.00174023	1.97097	9.79317e-05	1.75174		457	215726_s_at	CYB5A	-2.32299	0.000993007	-1.99437	0.00782177	-1.94967	0.00117829	-2.08901
458	225868_at	TRIM47	1.94925	0.00816465	1.6614	0.0111413	1.64204	1.6692e-05	1.7509		458	236262_at	MMRN2	-2.0665	0.0176928	-2.24779	0.0136357	-1.94371	0.00320859	-2.086
459	204372_s_at	KHSRP	1.79815	0.0212746	1.5789	0.0148611	1.87399	0.0078582	1.75035		459	204647_at	HOMER3	-1.50558	0.00413094	-1.879	0.0139843	-2.85774	0.00126262	-2.08077
460	214544_s_at	SNAP23	1.96111	0.00332195	1.62279	0.00624381	1.63985	0.0269743	1.74125		460	204880_at	MGMT	-1.74478	0.00505032	-2.21606	0.0110074	-2.27704	7.06875e-05	-2.07929
461	228579_at	KCNQ3	1.76439	0.0177405	1.64998	0.0279936	1.80431	5.35484e-05	1.73956		461	228902_at	NUP214	-1.61074	0.00529035	-2.31457	0.0033003	-2.3019	5.15e-05	-2.07574
462	223572_at	HHATL	1.58893	0.0157734	1.90958	0.0171327	1.71196	4.5193e-05	1.73682		462	228973_at	DLG2	-1.93798	0.00918424	-2.46708	0.00977134	-1.81541	0.0121236	-2.07349
463	218013_x_at	DCTN4	1.73912	0.00704993	1.65513	0.00296227	1.80286	0.000160274	1.73237		463	201186_at	LRPAP1	-1.91478	0.00487292	-2.01066	0.00422166	-2.28978	5.88686e-05	-2.07174
464	223976_at	FUT10	1.54212	0.00770317	1.8322	0.0146442	1.81745	5.60001e-05	1.73059		464	209533_s_at	PLAA	-1.72908	0.0308318	-2.17124	0.02929	-2.31146	0.000756827	-2.07059
465	212335_at	GNS	2.03765	0.0052337	1.58268	0.00932241	1.56074	0.00246076	1.72702		465	212943_at	C2CD5	-1.65663	0.00191516	-2.22798	0.00709546	-2.31389	7.65774e-05	-2.06617
466	221041_s_at	SLC17A5	1.90392	0.010233	1.51385	0.000575009	1.75865	0.0139618	1.72547		466	203221_at	TLE1	-1.55285	0.00473314	-2.4429	0.000886794	-2.1988	0.00213193	-2.06485
467	229238_at	C17orf97	1.62179	0.00291036	1.74557	0.00188537	1.78366	2.06174e-05	1.71701		467	219459_at	POLR3B	-2.36732	0.00595747	-1.97598	0.000859842	-1.84938	5.57165e-05	-2.06423
468	239207_at	KDM5C	1.86942	0.0362649	1.62938	0.0246941	1.65031	0.000441936	1.71637		468	228415_at	AP1S2	-2.12421	0.0014383	-2.21995	0.0179064	-1.8461	0.000193797	-2.06342
469	223145_s_at	AKIRIN2	1.78879	0.014125	1.71248	0.010342	1.64411	0.000905123	1.71513		469	235967_at	RP11-448A19.1	-1.65363	0.00403674	-2.2235	0.001254	-2.30039	0.000326105	-2.05917
470	235479_at	CPEB2	1.65625	0.0186592	1.77034	0.0434209	1.71791	7.13145e-05	1.71483		470	207291_at	PRRG4	-2.06852	0.0388969	-2.00311	0.0423444	-2.09878	0.00103109	-2.0568
471	222727_s_at	SLC8B1	1.50309	0.037313	1.76299	0.0100873	1.87268	0.000363525	1.71292		471	230575_at	MSRB2	-1.54479	0.0384909	-2.29934	0.0100206	-2.3194	0.00141434	-2.05451
472	204156_at	SIK3	1.71129	0.00277108	1.82394	0.000893465	1.58489	0.0143895	1.70671		472	218544_s_at	RCL1	-2.62613	0.0049279	-1.76765	0.00605426	-1.76753	0.00191614	-2.05377
473	213288_at	MBOAT2	1.8815	0.0380993	1.6095	0.0347393	1.60786	0.0013451	1.69962		473	213271_s_at	DOPEY1	-2.06629	0.0176709	-2.1306	0.00368763	-1.95838	0.00580204	-2.05176
474	232635_at	CEP128	1.87367	0.00994877	1.66481	0.000802853	1.55575	0.00033138	1.69808		474	205981_s_at	ING2	-1.89973	0.000475429	-1.72882	0.00589685	-2.52646	0.0207605	-2.05167
475	1552612_at	CDC42SE2	1.65594	0.00217594	1.69637	0.0044379	1.74172	0.000399543	1.69801		475	214264_s_at	EFCAB11	-2.3823	0.0079314	-1.78066	0.0272858	-1.99136	0.000294583	-2.05144
476	208629_s_at	HADHA	1.5044	0.00768365	1.69615	0.00199941	1.89054	0.000209009	1.69703		476	237855_at	ZNF777	-2.15016	0.00799352	-1.94055	0.0134759	-2.06168	2.79146e-05	-2.0508
477	1552695_a_at	SLC2A13	1.92783	0.019232	1.50832	0.0163705	1.65002	0.00178073	1.69539		477	205934_at	PLCL1	-2.11857	0.0169156	-1.98564	0.0233416	-2.04413	0.000146812	-2.04945
478	223274_at	TCF19	1.61717	0.00124593	1.67498	0.000490659	1.77589	0.0122896	1.68935		478	219470_x_at	CCNJ	-2.21737	0.0131219	-1.9382	0.0400231	-1.98735	0.00149827	-2.04764
479	211779_x_at	AP2A2	1.75179	0.00325168	1.61084	0.00163564	1.69476	0.000295809	1.6858		479	227319_at	KLHL36	-1.90498	0.0113475	-2.01813	0.00923246	-2.21614	0.00190482	-2.04642
480	221125_s_at	KCNMB3	1.61581	0.00710566	1.62154	0.00955367	1.77774	0.000232078	1.6717		480	214055_x_at	PRRC2C	-1.63834	0.00178799	-1.94042	0.0284722	-2.55556	0.00611697	-2.04477
481	1552274_at	PXK	1.77883	0.00200102	1.66481	0.0144268	1.57087	0.00291452	1.6715		481	242356_at	VTI1A	-2.5233	0.00392751	-1.59261	0.000424754	-2.01415	0.00886881	-2.04335
482	244627_at	DAK	1.53804	0.0279973	1.78386	0.0208432	1.69151	0.00034556	1.67114		482	226335_at	RPS6KA3	-1.98048	0.001577	-2.09393	0.00573309	-2.04816	2.43418e-05	-2.04086
483	203125_x_at	SLC11A2	1.55825	0.0207697	1.657	0.00477678	1.7967	0.00267819	1.67065		483	226462_at	STXBP6	-1.79045	0.00713538	-1.8682	0.0298629	-2.46302	0.000432047	-2.04056
484	222279_at	HLA-F-AS1	1.75755	0.00245001	1.64501	0.00887039	1.60577	0.00670803	1.66944		484	228485_s_at	SLC44A1	-1.83437	0.0141655	-2.15205	0.0252672	-2.12791	0.00215363	-2.03811
485	234976_x_at	MTHFD2	1.59257	0.0226821	1.65102	0.0262617	1.75739	0.000897939	1.66699		485	206081_at	SLC24A1	-2.19668	0.0297285	-1.92084	0.00570178	-1.99296	0.00141377	-2.03683
486	209542_x_at	IGF1	1.72551	0.030061	1.67458	0.0212492	1.58865	0.00175994	1.66291		486	214014_at	CDC42EP2	-1.98507	0.000966875	-2.2042	0.00640733	-1.90793	0.0106803	-2.0324
487	1555052_a_at	SYT9	1.52584	0.024351	1.7009	0.00652933	1.75531	0.010003	1.66068		487	209252_at	HARS2	-1.98867	1.37753e-05	-2.05408	0.00522397	-2.04792	0.000170761	-2.03022
488	203596_s_at	IFIT5	1.89297	0.0147655	1.54421	0.0154221	1.53572	0.0013926	1.65763		488	228886_at	LRRC27	-2.16018	0.0421886	-2.04442	0.0410394	-1.88316	0.000685702	-2.02925
489	206634_at	SIX3	1.61264	0.049407	1.68808	0.00272659	1.67133	5.81933e-06	1.65735		489	222424_s_at	NUCKS1	-2.12193	0.0199103	-1.79938	0.0180359	-2.16542	0.0372748	-2.02891
490	242541_at	ABCA9	1.53994	0.0347957	1.67863	0.00563136	1.74657	6.85543e-05	1.65505		490	213280_at	RAP1GAP2	-2.72994	0.000640771	-1.72487	0.00115025	-1.63067	0.000987884	-2.02849
491	212970_at	APBB2	1.69792	0.0140195	1.74766	0.0020819	1.51309	0.0445853	1.65289		491	231145_at	PAX9	-1.69271	0.002334	-2.38821	0.0319659	-2.00191	0.016357	-2.02761
492	213683_at	ACSL6	1.51987	0.00763306	1.69315	0.00763804	1.72239	0.000398659	1.64514		492	238926_at	LOC101928399	-1.5213	0.0479578	-2.31406	0.0164694	-2.2418	0.000126127	-2.02572
493	218441_s_at	RPAP1	1.52694	0.0257699	1.68906	0.0151696	1.71576	2.782e-05	1.64392		493	1569958_at	DEPDC1-AS1	-2.44168	0.00850862	-1.73485	0.00650711	-1.89749	0.000284934	-2.02467
494	205446_s_at	ATF2	1.5903	0.0101268	1.76877	0.0492295	1.56072	0.000858092	1.63993		494	209292_at	ID4	-2.36801	0.0169264	-1.90904	0.0296233	-1.79676	0.00026307	-2.0246
495	223346_at	VPS18	1.60067	0.0147463	1.62729	0.0216949	1.68706	4.42212e-05	1.63834		495	227150_at	MTF1	-1.77699	0.00826292	-2.17208	0.000521429	-2.12347	7.5837e-05	-2.02418
496	214668_at	SPRYD7	1.66067	0.0283642	1.59519	0.0398804	1.65337	0.00053557	1.63641		496	1557953_at	ZKSCAN1	-2.43863	0.00662834	-1.81512	0.0129164	-1.81755	0.000422524	-2.02377
497	230887_at	CDC14B	1.54937	0.0095342	1.64674	0.0117834	1.70344	0.00032704	1.63318		497	231319_x_at	KIF9	-2.10789	0.000461458	-2.00817	0.00770665	-1.95244	0.000452088	-2.02283
498	244353_s_at	SLC2A12	1.54236	0.00800704	1.65178	0.00357047	1.70502	0.000571396	1.63305		498	236028_at	IBSP	-2.53571	0.00228686	-1.70577	0.0123109	-1.82664	0.0100831	-2.02271
499	231918_s_at	GFM2	1.84667	0.0181686	1.53936	0.0301974	1.51301	0.00109266	1.63301		499	1558279_a_at	KDSR	-1.85793	0.0136741	-2.29439	0.0352593	-1.91408	0.00756088	-2.02213
500	208749_x_at	FLOT1	1.58819	0.00113896	1.66102	0.00878947	1.6477	0.00036369	1.6323		500	1553269_at	ZNF718	-2.60448	0.00839965	-1.85635	0.0188329	-1.5977	0.00201465	-2.01951
501	242284_at	LINC00466	1.55577	0.0158664	1.59119	0.0495244	1.71642	0.000350393	1.62113		501	239366_at	RP11-301O19.1	-2.64094	0.000814705	-1.6856	0.00274957	-1.72503	0.000882799	-2.01719
502	224933_s_at	JMJD1C	1.61574	0.00930506	1.61819	0.0133878	1.62279	0.00131289	1.61891		502	207109_at	POU2F3	-1.70193	0.00507985	-2.32631	0.0018962	-2.02014	0.000296108	-2.01613
503	219911_s_at	SLCO4A1	1.61878	0.00433126	1.61929	0.0031601	1.61821	0.000331626	1.61876		503	227520_at	TXLNG	-2.24357	0.00339009	-1.89853	0.00721423	-1.90327	5.25701e-05	-2.01512
504	208980_s_at	UBC	1.59117	0.000926784	1.66015	0.000309805	1.60083	1.63207e-06	1.61738		504	225659_at	SPOPL	-2.33713	0.00213884	-2.07202	0.00718458	-1.63509	0.0437284	-2.01475
505	238014_at	TMEM194B	1.62696	0.0272007	1.54538	0.0429317	1.67001	0.000870754	1.61412		505	218428_s_at	REV1	-1.77561	0.00534847	-2.06432	0.00807991	-2.19952	5.62864e-05	-2.01315
506	212598_at	WDFY3	1.68932	0.0105678	1.59032	0.00148591	1.55038	0.00205005	1.61001		506	225420_at	GPAM	-1.7234	0.0150268	-2.28161	0.00642616	-2.03334	0.000607322	-2.01278
507	219998_at	LGALSL	1.54576	0.0134241	1.69491	0.00271797	1.57761	0.00905251	1.60609		507	1554057_at	ASH1L-AS1	-2.66766	0.00694904	-1.54645	0.00297374	-1.82283	1.69047e-05	-2.01231
508	243804_at	MTMR7	1.55766	0.00077682	1.62216	0.000652092	1.6135	0.00164007	1.59777		508	224036_s_at	LMBR1	-2.14601	0.00407088	-1.75274	0.0250574	-2.13623	0.0134701	-2.01166
509	1556538_at	MFI2	1.50613	0.0017223	1.66244	0.0182925	1.62389	0.00227525	1.59749		509	235132_at	NIFK-AS1	-1.8116	0.00969587	-1.88763	0.022366	-2.33441	0.00831301	-2.01121
510	203805_s_at	FANCA	1.59962	0.0349663	1.65648	0.014101	1.51562	0.00430473	1.59057		510	208990_s_at	HNRNPH3	-1.87807	0.00405305	-2.29918	0.00546014	-1.85466	0.0013646	-2.01064
511	203089_s_at	HTRA2	1.55741	0.0121277	1.69339	0.00187047	1.51813	0.00090951	1.58964		511	219530_at	PALB2	-1.57931	0.00558107	-2.14197	0.0197722	-2.30466	4.52707e-05	-2.00865
512	232296_s_at	GFM1	1.52878	0.0144398	1.66925	0.00555478	1.56693	0.000169896	1.58832		512	231280_at	HEBP2	-1.62511	0.0208369	-2.22663	0.00667082	-2.17208	1.09583e-05	-2.00794
513	224010_at	ANAPC11	1.63668	0.0416572	1.57007	0.034488	1.51681	0.0004461	1.57452		513	203097_s_at	RAPGEF2	-1.72866	0.000764268	-1.7716	0.0203715	-2.52065	0.00464426	-2.00697
514	213245_at	ADCY1	1.62268	0.0199039	1.59901	0.0249378	1.50108	0.000130613	1.57426		514	202536_at	CHMP2B	-2.0525	0.00744172	-1.85701	0.0202698	-2.11099	3.95216e-05	-2.00683
515	222231_s_at	LRRC59	1.65808	0.0309986	1.51724	0.000671455	1.5367	1.79069e-06	1.57067		515	202630_at	APPBP2	-2.87458	0.00103799	-1.55799	0.0071601	-1.58783	9.29882e-06	-2.0068
516	238227_at	RP11-356B19.11	1.52466	0.00199981	1.55971	0.00678941	1.61129	0.000101165	1.56522		516	229165_at	MRPL12	-1.54896	0.0111605	-2.24967	0.019222	-2.21403	3.52305e-05	-2.00422
											517	219142_at	RASL11B	-1.61393	0.0157592	-2.54213	0.00485802	-1.85591	0.018009	-2.00399
											518	222754_at	TRNT1	-1.93719	0.00133311	-2.02532	0.00291778	-2.04763	1.50873e-05	-2.00338
											519	228095_at	PHF14	-1.51891	0.000617748	-1.91956	0.0168881	-2.56121	0.000484618	-1.99989
											520	1561951_at	SLC5A12	-1.53363	0.0495419	-2.4599	0.0029763	-2.00582	0.0002439	-1.99978
											521	226650_at	ZFAND2A	-2.32109	0.00168107	-1.78032	0.0105793	-1.8942	0.00466399	-1.99854
											522	226466_s_at	FAM58A	-1.81173	0.0177243	-2.12203	0.00913568	-2.05638	2.38308e-05	-1.99671
											523	223299_at	SEC11C	-2.05071	0.000977053	-2.09059	0.0143066	-1.83989	0.000191964	-1.99373
											524	218669_at	RAP2C	-2.09929	0.00528134	-1.83082	0.00640923	-2.04918	0.000133961	-1.9931
											525	223457_at	COPG2	-1.87507	0.00294414	-1.785	0.00702342	-2.317	0.00123551	-1.99236
											526	202294_at	STAG1	-2.1984	0.0039608	-1.82449	0.00146167	-1.95186	0.00017672	-1.99158
											527	225160_x_at	MDM2	-1.83176	0.00174027	-2.0156	0.0200097	-2.11644	0.00729921	-1.98793
											528	218329_at	PRDM4	-1.74382	0.00861842	-2.04521	0.00217463	-2.17034	0.000132369	-1.98646
											529	228491_at	KRT19	-1.89648	0.00774353	-1.98792	0.0323945	-2.07442	0.000396317	-1.98627
											530	225658_at	SPOPL	-2.07013	0.0151994	-2.00963	0.0101818	-1.87679	0.00392849	-1.98552
											531	219833_s_at	EFHC1	-1.68909	0.0137479	-2.12468	0.00533051	-2.14264	0.000314309	-1.98547
											532	227703_s_at	SYTL4	-1.94861	0.00582941	-1.5577	0.000547306	-2.44368	0.0372951	-1.98333
											533	204186_s_at	PPID	-2.06895	0.000324046	-1.75408	0.00120855	-2.12446	0.00279899	-1.9825
											534	204278_s_at	EBAG9	-2.42254	0.0051314	-1.67125	0.0179528	-1.85134	0.000566859	-1.98171
											535	213057_at	ATPAF2	-2.19592	0.0173255	-1.95982	0.0431597	-1.78185	0.000443687	-1.9792
											536	218943_s_at	DDX58	-1.54497	0.0480789	-2.21492	0.0265818	-2.17387	0.000740876	-1.97792
											537	204547_at	RAB40B	-1.82795	0.0148655	-2.02111	0.0154366	-2.0801	0.00769047	-1.97639
											538	222090_at	NDUFB2-AS1	-1.54599	0.00362917	-2.11261	0.000750214	-2.2684	0.000132747	-1.97567
											539	204332_s_at	AGA	-2.20113	0.00996911	-1.71001	0.00754235	-2.00467	0.000117083	-1.97194
											540	219805_at	CXorf56	-1.52848	0.00864146	-2.23259	0.0247695	-2.15412	0.00135045	-1.97173
											541	236274_at	EIF3B	-2.49317	0.00967293	-1.66139	0.0342618	-1.76057	0.00193867	-1.97171
											542	222603_at	ERMP1	-1.72187	0.0186194	-2.18145	0.0129446	-1.99591	0.000327646	-1.96641
											543	202414_at	ERCC5	-1.81789	0.00865334	-2.08318	0.00532537	-1.99547	0.000640157	-1.96551
											544	238081_at	WDFY3-AS2	-2.45076	0.00439838	-1.81654	0.0247811	-1.62905	0.00190005	-1.96545
											545	202364_at	MXI1	-2.78946	0.000217277	-1.53578	0.00201555	-1.56848	0.00334669	-1.96457
											546	227933_at	LINGO1	-1.86446	0.020591	-1.7485	0.011826	-2.28055	0.0156803	-1.9645
											547	205583_s_at	ALG13	-1.96604	0.0188234	-2.05737	0.0151186	-1.8623	0.0199988	-1.9619
											548	228332_s_at	C11orf31	-1.72467	0.00140588	-1.98451	0.00126252	-2.16824	7.23907e-05	-1.95914
											549	205418_at	FES	-1.90671	0.0352037	-2.11828	0.012673	-1.85242	0.00187511	-1.95914
											550	214858_at	PP14571	-1.84443	0.0215085	-1.91337	0.0186347	-2.10559	0.00235914	-1.95446
											551	229436_x_at	BRCC3	-2.14406	0.000227322	-1.77677	0.00926049	-1.92876	0.0025751	-1.94986
											552	218142_s_at	CRBN	-2.03616	0.00949819	-1.85706	0.0161578	-1.95157	0.000119669	-1.94826
											553	218993_at	RNMTL1	-2.56792	2.77844e-05	-1.57208	2.54378e-05	-1.70316	8.4241e-05	-1.94772
											554	209792_s_at	KLK10	-2.57755	0.00251833	-1.67363	0.0157982	-1.58652	0.00180915	-1.9459
											555	205368_at	FAM131B	-1.8965	0.0397676	-1.91974	0.0345285	-2.01998	0.00143398	-1.94541
											556	235107_at	PIAS2	-2.4055	0.0198407	-1.71969	0.00816106	-1.70973	0.00173394	-1.94497
											557	218868_at	ACTR3B	-2.14324	0.000902622	-1.64301	0.0295034	-2.04766	0.000247512	-1.94464
											558	202708_s_at	HIST2H2BE	-1.69263	0.0110566	-2.32725	0.00165651	-1.81199	0.000421017	-1.94396
											559	235014_at	ILF3-AS1	-1.67075	0.0350859	-1.92324	0.000404223	-2.23566	0.00699128	-1.94322
											560	213849_s_at	PPP2R2B	-2.21917	0.017654	-1.73284	0.0093905	-1.87121	0.000562183	-1.94107
											561	235998_at	RHPN1	-2.02718	0.00742297	-1.95652	0.000324342	-1.83906	2.03961e-05	-1.94092
											562	201346_at	ADIPOR2	-1.9436	7.0672e-05	-1.98822	5.68101e-05	-1.87573	0.0156827	-1.93585
											563	213365_at	ERI2	-1.7956	0.0022245	-2.0406	0.00736003	-1.96156	0.00431502	-1.93259
											564	224802_at	NDFIP2	-1.63544	0.0101964	-2.19248	0.00184835	-1.96938	4.46234e-05	-1.93243
											565	204078_at	LEPREL4	-1.76855	0.0159835	-2.01853	0.0200284	-2.00321	0.00416653	-1.9301
											566	232317_at	PLXNA4	-1.96083	0.0158252	-1.92687	0.026431	-1.90077	0.00230516	-1.92949
											567	220329_s_at	RMND1	-2.54025	0.00473349	-1.63041	0.0164832	-1.61742	0.0415034	-1.92936
											568	207797_s_at	LRP2BP	-1.90612	0.0274477	-2.05432	0.0125393	-1.82736	0.00121824	-1.92927
											569	202909_at	EPM2AIP1	-2.43316	0.00786311	-1.67285	0.0224429	-1.67949	0.0292659	-1.9285
											570	227050_at	TENM3	-1.84157	0.0471792	-1.8797	0.0086133	-2.06419	0.00117234	-1.92849
											571	214306_at	OPA1	-2.41126	0.0124324	-1.60826	0.0116667	-1.7648	7.26495e-05	-1.92811
											572	235817_at	TMEM184A	-1.52891	0.0145315	-2.1619	0.0017727	-2.09175	0.000193955	-1.92752
											573	209600_s_at	ACOX1	-1.6941	0.0052156	-2.00743	0.0123954	-2.07993	1.44005e-05	-1.92715
											574	219002_at	FASTKD1	-2.07416	0.000114043	-1.86977	0.000858082	-1.83685	0.000752634	-1.92693
											575	228517_at	MEAF6	-2.06607	0.0192097	-1.71074	0.0363963	-1.99873	0.0106035	-1.92518
											576	204856_at	B3GNT3	-2.73028	0.00161939	-1.52384	0.00858762	-1.51744	0.000204504	-1.92385
											577	212954_at	DYRK4	-2.39609	0.00228408	-1.78733	0.00513735	-1.58512	0.00254342	-1.92285
											578	226060_at	RFT1	-1.94609	0.00011405	-1.84831	0.00313328	-1.97055	0.000901869	-1.92165
											579	1554806_a_at	FBXO8	-1.65312	0.0054156	-1.95473	0.00730766	-2.15457	0.000277289	-1.92081
											580	201792_at	AEBP1	-2.33151	0.0002813	-1.66382	0.00132864	-1.76604	0.000111243	-1.92046
											581	213632_at	DHODH	-1.64274	0.000660611	-2.11143	0.00803428	-2.00667	0.000167708	-1.92028
											582	206793_at	PNMT	-1.78577	0.00746883	-2.04784	0.00335606	-1.92596	3.54185e-06	-1.91986
											583	239765_at	CPEB3	-2.04495	0.0294439	-1.81953	0.0159549	-1.89319	6.61677e-05	-1.91922
											584	54632_at	THADA	-1.87392	0.0237573	-1.95666	0.00592819	-1.92471	8.18377e-05	-1.91843
											585	222753_s_at	SPCS3	-2.27112	0.00716863	-1.64381	0.0483545	-1.83978	0.000604355	-1.91824
											586	204587_at	SLC25A14	-1.89973	0.000834816	-1.89226	0.000536686	-1.96017	0.000208792	-1.91739
											587	229581_at	ELFN1	-2.39115	5.54556e-05	-1.55743	8.59632e-05	-1.80276	0.000659812	-1.91711
											588	225735_at	ANKRD50	-1.95161	0.044476	-1.63235	0.0414441	-2.16645	0.00171361	-1.9168
											589	209451_at	TANK	-1.5045	0.0196105	-2.06649	0.0264696	-2.17828	0.00246953	-1.91642
											590	234607_at	ARRDC1	-1.6006	0.00532154	-2.16277	0.00274925	-1.98485	6.62459e-05	-1.91607
											591	209797_at	CNPY2	-1.91726	5.22931e-05	-1.80369	0.00646303	-2.02272	7.01608e-05	-1.91456
											592	238860_at	OARD1	-1.62241	0.0335872	-1.94928	0.0455474	-2.16894	0.00112877	-1.91354
											593	211948_x_at	PRRC2C	-1.78596	0.00238688	-1.68134	0.0106611	-2.27153	0.0329946	-1.91294
											594	235573_at	HSPH1	-2.021	0.0144676	-1.83989	0.000900597	-1.87748	0.00051526	-1.91279
											595	225603_s_at	TRIQK	-1.8349	0.0252697	-1.90913	0.022675	-1.98841	0.000706036	-1.91081
											596	201510_at	ELF3	-2.04887	0.0194885	-1.79988	0.0296522	-1.88149	0.010938	-1.91008
											597	204025_s_at	PDCD2	-1.67755	0.0246026	-1.9529	0.0150829	-2.09828	0.00834741	-1.90958
											598	218168_s_at	ADCK3	-1.6627	0.0104074	-2.15989	0.00269484	-1.90554	0.0070949	-1.90938
											599	223513_at	CENPJ	-2.0072	0.0197982	-1.92668	0.0112987	-1.78826	0.00118262	-1.90738
											600	210251_s_at	RUFY3	-1.7632	0.0139646	-2.042	0.00594641	-1.91318	6.69545e-05	-1.90613
											601	225409_at	COA5	-1.64315	0.0150047	-2.06435	0.00126263	-2.01041	0.000342212	-1.90597
											602	204643_s_at	ENOX2	-2.24493	0.00408778	-1.74011	0.0053736	-1.72971	0.000111958	-1.90492
											603	226803_at	CHMP4C	-1.78062	0.00486276	-1.93798	0.00460518	-1.99322	6.83908e-05	-1.90394
											604	218334_at	THOC7	-2.54297	0.00254989	-1.59037	0.0249055	-1.576	0.00680871	-1.90311
											605	206204_at	GRB14	-2.01592	0.00942769	-1.58028	0.0489577	-2.11252	0.00846388	-1.90291
											606	220459_at	MCM3AP-AS1	-2.44083	0.00293032	-1.59661	0.0294265	-1.6681	0.000281931	-1.90185
											607	202431_s_at	MYC	-2.24034	0.00169936	-1.78269	0.0114926	-1.68168	0.00895509	-1.90157
											608	239329_at	RAB21	-2.1245	0.00113754	-1.831	0.00541658	-1.74697	0.00201951	-1.90082
											609	56256_at	SIDT2	-1.73026	0.00125295	-2.03844	0.00202088	-1.93193	0.0228816	-1.90021
											610	207452_s_at	CNTN5	-1.95432	0.0152839	-2.01751	0.0133017	-1.72568	0.00541934	-1.89917
											611	227521_at	FBXO33	-1.55011	0.0273814	-2.04451	0.00299292	-2.09868	0.000443684	-1.89777
											612	209358_at	TAF11	-2.58412	0.00104772	-1.5623	0.00589309	-1.54635	0.00169737	-1.89759
											613	203341_at	CEBPZ	-1.66325	0.00314093	-2.00201	0.012577	-2.02081	0.000259311	-1.89536
											614	211399_at	FGFR2	-1.82082	0.0103764	-2.04021	0.0188153	-1.82002	0.000848478	-1.89368
											615	213098_at	RQCD1	-2.12581	0.00306569	-1.73211	0.00754471	-1.8198	0.000160996	-1.89257
											616	213501_at	ACOX1	-1.78668	0.00063278	-1.85257	0.0082705	-2.03664	0.000168631	-1.89196
											617	229594_at	SPTY2D1	-1.54019	0.0021965	-2.0922	0.0219483	-2.03172	0.00774681	-1.88804
											618	227352_at	SWSAP1	-2.38171	0.00109065	-1.62934	0.00244269	-1.6474	0.0146433	-1.88615
											619	221135_s_at	ASTE1	-1.8508	0.0014999	-1.7757	0.012647	-2.02657	5.80137e-05	-1.88436
											620	218974_at	SOBP	-2.04757	0.0125131	-1.63289	0.00860663	-1.97054	0.0151257	-1.88367
											621	218882_s_at	WDR3	-1.77069	0.000796564	-1.99201	0.0155474	-1.88469	0.00109053	-1.88246
											622	213401_s_at	TBL1X	-1.58089	0.0159892	-2.07812	0.00743264	-1.98386	0.00050421	-1.88096
											623	223181_at	TIMM21	-1.97822	0.0245452	-1.80484	0.0421648	-1.85935	0.00146241	-1.8808
											624	226421_at	AMMECR1	-2.38756	0.000679581	-1.60312	0.0245768	-1.64562	0.00290978	-1.87877
											625	225138_at	ZRANB1	-1.59933	0.0030123	-1.90954	0.00518784	-2.12717	0.000271782	-1.87868
											626	212637_s_at	WWP1	-1.77194	0.000733511	-1.93201	0.0216333	-1.92602	0.0265517	-1.87666
											627	203356_at	CAPN7	-2.3386	0.000294407	-1.73788	0.000505154	-1.55059	0.0121299	-1.87569
											628	219854_at	ZNF14	-1.77609	0.000442557	-2.00346	0.00111206	-1.84714	0.00028098	-1.87556
											629	229711_s_at	MDM2	-2.09883	0.00553175	-1.81297	0.0156915	-1.71341	0.00357675	-1.87507
											630	227783_at	CCDC57	-2.21792	0.017029	-1.67977	0.0242722	-1.72169	0.00320269	-1.87313
											631	239038_at	C1orf52	-1.73254	0.045219	-1.91019	0.0163915	-1.97368	0.000190282	-1.87214
											632	222506_at	LMBR1	-1.97032	0.00974251	-1.63313	0.0132521	-2.01031	0.00706842	-1.87125
											633	230322_at	NFAM1	-1.82815	0.007486	-1.9424	0.0206257	-1.84255	0.000169404	-1.87103
											634	212928_at	TSPYL4	-1.85748	0.0216738	-1.89314	0.0188638	-1.86055	0.00429931	-1.87039
											635	222160_at	AKAP8L	-1.51945	0.0332209	-2.13838	0.00932771	-1.95217	0.000141312	-1.87
											636	208873_s_at	REEP5	-2.12668	0.000333078	-1.76085	0.00618083	-1.72145	0.00407744	-1.86966
											637	212891_s_at	GADD45GIP1	-1.7209	0.00281403	-1.8355	0.0352384	-2.05197	0.000247292	-1.86946
											638	210808_s_at	NOX1	-1.50582	0.0209428	-1.99967	0.0115971	-2.10286	0.000241783	-1.86945
											639	235309_at	RPS15A	-1.94007	0.0100967	-1.87727	0.0153643	-1.78819	0.00158511	-1.86851
											640	222151_s_at	CEP63	-1.92823	5.16944e-05	-1.7997	0.0173885	-1.87618	0.00324637	-1.86804
											641	212446_s_at	CERS6	-1.6227	0.000419522	-2.09648	0.0131644	-1.88458	0.00957935	-1.86792
											642	1553183_at	UMODL1	-1.82096	0.00552531	-2.08784	0.00725736	-1.69346	0.00113247	-1.86742
											643	1565951_s_at	CHML	-1.53763	0.000447806	-1.99174	0.00221947	-2.07212	0.00931389	-1.86716
											644	230604_at	RP13-270P17.3	-2.11921	0.0350477	-1.5981	0.0235274	-1.88322	0.00960351	-1.86684
											645	219280_at	BRWD1	-2.42775	0.001353	-1.62381	0.00474128	-1.54268	0.0322478	-1.86475
											646	225702_at	C8orf76	-1.77777	0.000151657	-1.60319	0.0416433	-2.21152	0.00110428	-1.86416
											647	207091_at	P2RX7	-1.67105	0.0303839	-1.9948	0.0185299	-1.92286	0.00151727	-1.8629
											648	214748_at	N4BP2L2	-2.3314	0.01074	-1.59712	0.0151768	-1.65694	0.000596866	-1.86182
											649	228284_at	TLE1	-1.51572	0.00439469	-2.06133	0.0171803	-2.00007	0.00178517	-1.85904
											650	227133_at	FAM199X	-1.89209	0.0108283	-1.84898	0.019639	-1.82504	0.011393	-1.85537
											651	221844_x_at	SPCS3	-2.28669	0.00155763	-1.53293	0.0155716	-1.74499	0.00555174	-1.85487
											652	227852_at	RP9	-1.60485	0.0168967	-1.91676	0.00930864	-2.0414	0.029513	-1.85434
											653	213945_s_at	NUP210	-1.7571	0.0400266	-1.85754	0.0215365	-1.93195	0.000113414	-1.84886
											654	1555573_at	TTC40	-2.09182	0.00250793	-1.7074	0.00662314	-1.74154	0.000161417	-1.84692
											655	1567249_at	OR9A1P	-1.65923	0.00549658	-1.92948	0.00307158	-1.94773	0.000180358	-1.84548
											656	223439_at	NKAP	-2.01759	0.00160363	-1.68306	0.0106904	-1.83218	5.29953e-05	-1.84428
											657	229365_at	PPP1R3F	-1.64082	0.0372964	-2.03675	0.019373	-1.84817	2.8535e-05	-1.84191
											658	214109_at	LRBA	-1.75786	0.00473411	-1.96671	0.000450261	-1.80006	0.00341102	-1.84154
											659	219905_at	ERMAP	-1.71765	0.023273	-1.99977	0.0429767	-1.80352	0.00123603	-1.84031
											660	205186_at	DNALI1	-2.03272	0.013228	-1.68851	0.00480037	-1.79524	0.00187997	-1.83882
											661	228320_x_at	CCDC64	-1.90082	0.0119797	-1.79839	0.00995836	-1.80299	0.000136485	-1.83407
											662	218565_at	C9orf114	-2.17606	0.000104577	-1.76494	0.0078313	-1.55281	2.11157e-05	-1.83127
											663	228488_at	TBC1D16	-1.50208	0.0184083	-1.95439	0.00110832	-2.03711	0.000891432	-1.83119
											664	219543_at	PBLD	-1.68241	0.0246761	-1.70317	0.0116874	-2.10715	0.00497611	-1.83091
											665	227180_at	ELOVL7	-1.7768	0.00236342	-1.90623	0.000462074	-1.80667	0.00151265	-1.8299
											666	222892_s_at	TMEM40	-2.13302	0.00888715	-1.79821	0.0265391	-1.55487	0.0322484	-1.8287
											667	1557644_at	LOC101926996	-1.85596	0.00515807	-1.67745	0.0215	-1.95135	0.00190485	-1.82825
											668	213349_at	TMCC1	-2.18143	0.00342833	-1.54312	0.0218431	-1.75934	1.06222e-06	-1.82796
											669	202484_s_at	MBD2	-1.76896	0.000983655	-1.88819	0.0123833	-1.82367	0.00574904	-1.82694
											670	208940_at	SEPHS1	-2.2182	0.00307621	-1.59675	0.00143844	-1.66288	4.26956e-07	-1.82594
											671	201565_s_at	ID2	-1.55248	0.00481315	-1.88833	0.0150261	-2.03411	0.0139202	-1.82497
											672	201261_x_at	BGN	-2.02785	0.00264928	-1.66401	0.00354146	-1.77824	0.00379142	-1.82337
											673	203743_s_at	TDG	-2.02676	0.00178572	-1.71104	0.00513837	-1.72838	0.00103585	-1.82206
											674	218395_at	ACTR6	-1.97192	0.0024986	-1.70061	0.0361114	-1.79215	0.00859055	-1.82156
											675	226025_at	ANKRD28	-1.55092	0.00156324	-1.92285	0.00100111	-1.98953	0.00083718	-1.8211
											676	224832_at	DUSP16	-1.79165	0.000454271	-2.1214	0.000987573	-1.54992	0.0363287	-1.82099
											677	224882_at	ACSS1	-1.87744	0.00471869	-1.82861	0.00433031	-1.74814	2.76916e-05	-1.81806
											678	204185_x_at	PPID	-2.20395	0.00400065	-1.5021	0.00549549	-1.74709	0.0157174	-1.81771
											679	1552882_a_at	AMER1	-1.71696	0.0186195	-1.94083	0.0119315	-1.79212	0.000642708	-1.81664
											680	230932_at	RNF130	-2.05628	0.0175606	-1.81577	0.00920232	-1.5762	0.0312097	-1.81608
											681	243510_at	RP11-663N22.1	-1.6158	0.032945	-2.11523	0.0135993	-1.716	0.0021874	-1.81568
											682	204136_at	COL7A1	-1.60043	0.00771956	-1.97543	0.0170608	-1.87067	3.46565e-05	-1.81551
											683	229392_s_at	PIK3R2	-1.72031	0.0138192	-1.84866	0.0145059	-1.87751	8.23513e-05	-1.81549
											684	234331_s_at	FAM84A	-1.69411	0.0354245	-1.88935	0.0136574	-1.86083	0.00383539	-1.81476
											685	239644_at	ZC3H8	-1.90746	0.0188154	-1.82936	0.00627379	-1.70486	0.00738936	-1.81389
											686	202968_s_at	DYRK2	-1.78759	0.000340263	-1.80416	9.31063e-05	-1.84846	0.000752237	-1.8134
											687	202425_x_at	PPP3CA	-1.53177	0.00448367	-1.82072	0.00917312	-2.08403	0.00644269	-1.81217
											688	216300_x_at	RARA	-2.15103	0.0126292	-1.65389	0.02117	-1.63047	0.000226334	-1.8118
											689	227638_at	EPG5	-2.15396	0.0445529	-1.58382	0.00776709	-1.69732	0.024164	-1.8117
											690	219023_at	AP1AR	-1.90982	0.0115778	-1.69778	0.0105918	-1.82287	0.0111201	-1.81016
											691	218574_s_at	LMCD1	-1.81061	0.00216081	-1.80417	0.00219879	-1.8155	0.000772454	-1.81009
											692	227585_at	ATAD1	-1.62501	0.0101999	-1.87863	0.00753812	-1.92613	0.00125051	-1.80992
											693	202193_at	LIMK2	-1.67195	0.00832978	-1.75673	0.00355909	-2.00083	0.000438918	-1.80984
											694	236933_at	EVPLL	-1.58017	0.0301987	-2.00327	0.00897754	-1.84514	0.00066061	-1.80953
											695	232945_at	PUS10	-1.6172	0.0463966	-1.89883	0.00637295	-1.9118	1.5061e-05	-1.80928
											696	203114_at	SSSCA1	-1.78715	0.00492862	-1.84283	0.0112849	-1.79044	7.32733e-05	-1.80681
											697	218751_s_at	FBXW7	-1.88492	0.0413411	-1.67935	0.0212263	-1.85055	0.00148535	-1.80494
											698	212418_at	ELF1	-1.66113	0.0076279	-1.86273	0.0050223	-1.88875	0.000226665	-1.8042
											699	230633_at	TMEM102	-1.76492	0.00863724	-1.66112	0.0225384	-1.98301	0.000672391	-1.80302
											700	212656_at	TSFM	-1.92725	0.0274146	-1.68709	0.0177862	-1.78694	3.43113e-05	-1.80043
											701	204576_s_at	CLUAP1	-2.3049	0.00189174	-1.52857	0.00110413	-1.567	0.000859597	-1.80016
											702	223721_s_at	DNAJC12	-1.89959	0.0117143	-1.66954	0.0125339	-1.83086	0.000112585	-1.8
											703	210111_s_at	KLHDC10	-1.83326	0.00496912	-1.74591	0.00831677	-1.82061	0.00444712	-1.79993
											704	239377_at	EIF1AD	-1.5349	0.000248508	-2.04929	0.00876779	-1.80981	0.00851614	-1.798
											705	236211_at	RAB40B	-1.56005	0.0325265	-1.89041	0.0093757	-1.94336	0.000281338	-1.79794
											706	212402_at	ZC3H13	-1.75492	0.0032989	-1.78394	0.0087996	-1.85303	0.000726835	-1.7973
											707	1558154_at	AF289551	-2.35359	0.00351476	-1.51312	0.0107412	-1.52439	0.00576302	-1.79703
											708	1555906_s_at	TCAIM	-1.53509	0.00746488	-1.86215	0.00276083	-1.98895	0.00148844	-1.7954
											709	218247_s_at	MEX3C	-1.78252	0.0121395	-1.6179	0.0418626	-1.98543	0.0127601	-1.79528
											710	214965_at	SPATA2L	-1.64466	0.0148517	-1.89571	0.0487429	-1.84391	0.00252377	-1.79476
											711	207855_s_at	CLCC1	-1.82835	0.0023715	-1.8856	0.0336095	-1.6695	0.00742454	-1.79448
											712	226552_at	IER5L	-1.93475	0.0123554	-1.74458	0.00425375	-1.70208	0.000443858	-1.7938
											713	202012_s_at	EXT2	-1.6055	0.00628465	-1.79738	0.00785106	-1.97506	5.17749e-05	-1.79265
											714	203257_s_at	C11orf49	-1.92995	0.000586337	-1.72128	0.000200326	-1.7259	5.48876e-05	-1.79238
											715	218698_at	APIP	-1.99798	0.000616558	-1.65271	0.00813265	-1.71988	0.000399698	-1.79019
											716	223154_at	MRPL1	-1.88105	0.0273862	-1.79035	0.0333602	-1.69793	0.00337576	-1.78978
											717	228775_at	EMC3	-1.98797	5.84384e-05	-1.68367	0.00201414	-1.6914	0.00466302	-1.78768
											718	206359_at	SOCS3	-1.50029	0.0150581	-1.90801	0.00470045	-1.95371	0.0129568	-1.78734
											719	205986_at	AATK	-1.94164	0.00464692	-1.66734	0.0267475	-1.75261	6.31507e-06	-1.7872
											720	209222_s_at	OSBPL2	-1.73148	0.00132501	-1.81425	0.000508951	-1.81337	0.000125961	-1.78637
											721	228561_at	CDC37L1	-1.53959	0.0168166	-2.08388	0.0206772	-1.73267	0.0169301	-1.78538
											722	1558942_at	ZNF765	-1.66588	0.0164255	-1.89677	0.0274624	-1.79163	0.000180547	-1.78476
											723	214963_at	NUP160	-2.0756	0.00429686	-1.61339	0.0036931	-1.65963	0.0392201	-1.78287
											724	217905_at	MCMBP	-1.80529	0.00696407	-1.59769	0.00525073	-1.9434	0.000201443	-1.78213
											725	225376_at	GID8	-1.79846	0.000991625	-1.7155	0.000428155	-1.83232	0.00328281	-1.78209
											726	238190_at	TUFM	-1.60908	0.0330363	-1.88189	0.0201799	-1.84659	0.00049014	-1.77919
											727	222127_s_at	EXOC1	-1.79466	0.00942315	-1.69923	0.000242469	-1.84342	4.86221e-05	-1.7791
											728	209089_at	RAB5A	-1.97364	0.009692	-1.76182	0.000148616	-1.59675	0.00982173	-1.7774
											729	239231_at	ZNF101	-2.08683	0.00968058	-1.61714	0.0172221	-1.62624	0.00127415	-1.77674
											730	220016_at	AHNAK	-1.60793	0.00202386	-1.96526	0.00112472	-1.75289	0.00182841	-1.77536
											731	219283_at	C1GALT1C1	-1.66151	0.0014069	-1.82426	0.00630962	-1.839	0.000604073	-1.77492
											732	201304_at	NDUFA5	-1.5937	0.00257458	-1.76081	0.00371353	-1.96777	0.00112499	-1.77409
											733	225792_at	HOOK1	-1.83013	0.00875422	-1.71293	0.00960211	-1.77845	3.81118e-05	-1.77384
											734	236502_at	RNU2-22P	-1.52694	0.0144617	-1.98553	0.00858573	-1.8073	1.82912e-05	-1.77326
											735	226413_at	LINC00938	-2.09335	0.00407886	-1.56142	0.0447389	-1.66008	0.00438747	-1.77162
											736	202777_at	SHOC2	-1.55068	0.00675064	-1.89906	0.0117944	-1.8591	1.5833e-05	-1.76961
											737	221514_at	UTP14A	-1.68232	0.023091	-1.77748	0.0238048	-1.83682	0.00073472	-1.76554
											738	214749_s_at	ARMCX6	-1.76819	0.021991	-1.78519	0.0199772	-1.74252	0.000270379	-1.7653
											739	204342_at	SLC25A24	-1.98887	0.00895977	-1.73354	0.0309884	-1.57343	0.0437386	-1.76528
											740	219067_s_at	NSMCE4A	-1.55419	0.0132969	-1.88527	0.00743456	-1.85613	0.000914056	-1.7652
											741	203095_at	MTIF2	-1.65484	0.00254464	-1.68668	0.0184083	-1.9536	2.91464e-05	-1.76504
											742	232755_at	UBE2G2	-1.86644	0.0204098	-1.71091	0.00216954	-1.71739	0.00136889	-1.76491
											743	227172_at	TMEM116	-1.63956	0.0109175	-1.76534	0.0215684	-1.88757	0.00127962	-1.76416
											744	203598_s_at	WBP4	-1.52844	0.00631158	-1.78642	0.017474	-1.9767	0.000130702	-1.76385
											745	225195_at	DPH3	-1.70134	0.00057771	-1.74156	0.0103494	-1.84739	0.000583298	-1.76343
											746	228680_at	KIF3A	-1.59931	0.0148114	-1.86774	0.038703	-1.81796	0.00304883	-1.76167
											747	201498_at	USP7	-2.22265	0.00344025	-1.51187	0.0152777	-1.54622	0.000180182	-1.76025
											748	229544_at	RP11-391M1.4	-1.77623	0.00258973	-1.77207	0.00568457	-1.72742	0.00795342	-1.75857
											749	219032_x_at	OPN3	-1.57949	0.00395008	-1.85017	0.0359514	-1.84228	0.0242484	-1.75731
											750	226581_at	ZFYVE20	-1.66718	0.000916262	-1.91921	0.018373	-1.6853	0.000195276	-1.75723
											751	228149_at	C7orf60	-1.60123	0.0372249	-1.71738	0.0346405	-1.94832	0.00150299	-1.75564
											752	226760_at	MBTPS2	-1.7652	0.00235067	-1.71882	0.00834271	-1.78255	2.15483e-06	-1.75552
											753	226998_at	NAA15	-1.52756	0.0189263	-1.71213	0.00602425	-2.01959	0.00447815	-1.75309
											754	223356_s_at	MTIF3	-1.75803	0.00888222	-1.78572	0.00991951	-1.70939	0.00232207	-1.75105
											755	223403_s_at	POLR1B	-1.98768	0.000285002	-1.75111	0.00650299	-1.51176	0.0315591	-1.75018
											756	227806_at	C16orf74	-1.72596	0.00501071	-1.62927	0.00911773	-1.89306	0.00459879	-1.74943
											757	221570_s_at	METTL5	-1.72082	0.00519705	-1.73019	0.0210416	-1.79587	0.00152801	-1.74896
											758	217987_at	ASNSD1	-1.95156	0.00492029	-1.68028	0.00649791	-1.61336	0.0048035	-1.7484
											759	221029_s_at	WNT5B	-2.16798	0.00136774	-1.50323	0.0452189	-1.57376	9.34189e-05	-1.74832
											760	220161_s_at	EPB41L4B	-1.50919	0.0079137	-1.89487	0.00252538	-1.83997	0.00475203	-1.74801
											761	209108_at	TSPAN6	-1.52175	0.00222139	-1.71214	0.0232661	-2.00561	8.40998e-05	-1.7465
											762	1564630_at	EDN1	-2.11611	0.00457995	-1.58039	0.00110151	-1.53772	0.00500488	-1.74474
											763	219310_at	SYNDIG1	-1.95939	0.00231247	-1.69635	0.00832993	-1.57837	0.00207186	-1.7447
											764	226453_at	RNASEH2C	-1.61365	0.0210812	-1.8466	0.0135471	-1.77156	0.0294424	-1.74394
											765	219976_at	HOOK1	-1.90473	0.00742147	-1.7394	0.00389801	-1.5864	0.00158774	-1.74351
											766	219037_at	RRP15	-1.95368	0.00217627	-1.55913	0.0199159	-1.71605	0.0224078	-1.74295
											767	208277_at	PITX3	-1.55702	0.0220394	-1.79781	0.00663252	-1.87218	0.000374204	-1.74234
											768	231045_x_at	C11orf31	-1.70167	0.00807729	-1.66848	0.00237994	-1.85652	0.000492404	-1.74222
											769	212604_at	MRPS31	-1.73779	0.0086235	-1.71217	0.0227181	-1.77389	0.00027631	-1.74128
											770	201681_s_at	DLG5	-1.51131	0.0124787	-1.84023	0.00407465	-1.8697	0.00412419	-1.74041
											771	1554793_at	UBE3C	-1.59552	0.00683393	-1.80755	0.00649026	-1.81302	0.00497378	-1.7387
											772	225410_at	COA5	-1.79637	0.00521932	-1.59712	0.00636816	-1.82168	5.48777e-05	-1.73839
											773	204097_s_at	RBMX2	-1.5631	0.0279112	-1.81988	0.0192856	-1.83153	7.25161e-05	-1.73817
											774	218928_s_at	SLC37A1	-1.56953	0.0342674	-2.05249	0.0190074	-1.58907	0.0416995	-1.73703
											775	209605_at	TST	-1.7429	0.00189217	-1.54354	0.0188846	-1.91981	0.000104482	-1.73542
											776	209589_s_at	EPHB2	-1.7752	0.0333864	-1.5437	0.00187298	-1.88715	0.00022793	-1.73535
											777	224878_at	UBFD1	-1.73389	0.00873913	-1.76515	0.00792478	-1.70526	0.00182144	-1.73477
											778	222798_at	PTER	-1.66835	0.00845382	-1.68852	0.00474114	-1.84603	4.76882e-06	-1.7343
											779	228429_x_at	KIF9	-1.90105	0.00135211	-1.61391	0.0036272	-1.67925	0.00119198	-1.7314
											780	234929_s_at	SPATA7	-1.72363	0.00270363	-1.77999	0.00899015	-1.69005	0.00481591	-1.73122
											781	1554852_a_at	KIAA1257	-1.87374	0.0299631	-1.62448	0.0391318	-1.69253	0.0251581	-1.73025
											782	204676_at	TMEM186	-1.68557	0.00169189	-1.66509	5.53873e-05	-1.83714	0.000200612	-1.72927
											783	230563_at	RASGEF1A	-1.69886	0.00905472	-1.63176	0.0175147	-1.85703	0.000354677	-1.72922
											784	231901_at	C19orf52	-1.76684	0.00256745	-1.68698	0.00554103	-1.72958	0.016326	-1.7278
											785	202405_at	TIAL1	-1.58386	0.00911451	-1.99431	0.0105463	-1.60084	0.0200325	-1.72634
											786	204477_at	RABIF	-2.11722	0.00976387	-1.50877	0.0126765	-1.54593	0.000141141	-1.72397
											787	238937_at	ZNF420	-1.57929	0.0146723	-1.57703	0.021447	-2.01196	0.00797127	-1.72276
											788	236316_at	FAM3C	-1.55973	0.0441478	-1.79759	0.049817	-1.80801	0.00033667	-1.72178
											789	206542_s_at	SMARCA2	-1.74182	0.00347178	-1.78594	0.00184016	-1.63674	0.0117544	-1.7215
											790	208496_x_at	HIST1H3G	-2.06147	0.0109307	-1.53656	0.0398612	-1.56329	0.00580482	-1.72044
											791	240280_at	UFSP1	-1.51577	0.040184	-1.75813	0.0133157	-1.88509	0.000915374	-1.71966
											792	219574_at	MARCH1	-1.72727	0.0369751	-1.68679	0.0397347	-1.73983	0.00177644	-1.71796
											793	241741_at	CRLS1	-1.91047	0.00339994	-1.60876	0.00683083	-1.62913	0.00148748	-1.71612
											794	223114_at	COQ5	-1.52697	0.00986074	-1.78506	0.00807349	-1.83295	0.000105286	-1.71499
											795	204616_at	UCHL3	-1.62458	0.021359	-1.8943	0.0320106	-1.61789	0.00408577	-1.71226
											796	213132_s_at	MCAT	-1.94769	0.00115713	-1.55004	0.00323957	-1.63759	3.5799e-06	-1.71177
											797	209194_at	CETN2	-1.51506	0.0124712	-1.86436	0.0146199	-1.75536	0.00108022	-1.71159
											798	203291_at	CNOT4	-1.98641	0.0193383	-1.54108	0.0114553	-1.60676	0.0299549	-1.71142
											799	226254_s_at	KIAA1430	-1.56522	0.0147653	-1.70296	0.0190481	-1.86369	0.00535989	-1.71062
											800	217665_at	ZNF813	-1.88701	0.0307182	-1.58445	0.0374226	-1.65383	0.0110595	-1.70843
											801	226341_at	OTUD6B-AS1	-1.85017	0.00028312	-1.66154	0.0195279	-1.60922	0.0339169	-1.70698
											802	203543_s_at	KLF9	-1.54906	0.0407783	-1.66888	0.0366499	-1.89952	0.0413008	-1.70582
											803	221582_at	HIST3H2A	-1.55638	0.000253621	-1.66928	8.51577e-06	-1.88947	0.000318533	-1.70504
											804	219664_s_at	DECR2	-1.73426	0.0177775	-1.67228	0.0109031	-1.70538	0.000163964	-1.70397
											805	241031_at	C2CD4A	-1.78667	0.0201983	-1.70423	0.0238348	-1.61942	0.0326618	-1.70344
											806	202636_at	RNF103	-1.92165	0.000685916	-1.64451	0.00177226	-1.54357	0.0398234	-1.70324
											807	210421_s_at	SLC24A1	-1.54726	0.0481977	-1.65757	0.00948194	-1.90239	0.00141626	-1.70241
											808	225972_at	TMEM64	-1.57559	0.0146099	-1.763	0.01136	-1.76815	0.00452331	-1.70225
											809	212909_at	LYPD1	-1.57387	0.00710535	-1.57235	0.0074892	-1.95991	0.0100591	-1.70204
											810	225884_s_at	GZF1	-1.68547	0.00117612	-1.76558	0.0111986	-1.65214	0.00118133	-1.70106
											811	1555199_at	GOSR1	-1.52472	0.0345868	-1.75659	0.0394309	-1.81978	5.9252e-05	-1.70036
											812	237252_at	THBD	-1.55466	0.0135915	-1.90463	0.0140642	-1.63464	0.0179052	-1.69798
											813	218645_at	ZNF277	-1.69927	0.0204078	-1.62802	0.00449302	-1.76169	7.54739e-05	-1.69633
											814	212482_at	RMND5A	-1.98765	0.00776909	-1.58766	0.0164814	-1.51346	0.00379561	-1.69626
											815	234376_at	MYCN	-1.7248	0.0296286	-1.61745	0.0469155	-1.74512	0.00215994	-1.69579
											816	214798_at	ATP2C2	-2.00462	0.0279406	-1.54107	0.008343	-1.54106	0.0064008	-1.69558
											817	1553285_s_at	RAD9B	-1.78238	0.0277034	-1.69449	0.0347731	-1.60875	0.00490536	-1.69521
											818	202031_s_at	WIPI2	-1.58855	0.00618737	-1.67356	0.0246558	-1.81985	4.90545e-05	-1.69399
											819	203956_at	MORC2	-1.55145	0.0225879	-1.53661	0.030474	-1.98726	0.00210311	-1.69177
											820	203042_at	LAMP2	-1.70495	0.00207258	-1.688	0.0166622	-1.67981	0.00136137	-1.69092
											821	225902_at	PPIG	-1.77285	0.0039297	-1.52339	0.0140041	-1.7754	0.00484039	-1.69055
											822	212603_at	MRPS31	-1.63621	0.00196152	-1.68077	0.0149452	-1.75116	0.000615069	-1.68938
											823	213427_at	RPP40	-1.82261	0.000760146	-1.53984	0.00508408	-1.70038	0.000855374	-1.68761
											824	238810_at	RFX3	-1.79472	0.0143343	-1.70414	0.0317659	-1.56345	2.79823e-05	-1.68744
											825	229394_s_at	ARHGAP35	-1.57757	0.0270892	-1.67073	0.00826945	-1.80798	0.0282544	-1.68543
											826	217922_at	MAN1A2	-1.6945	0.00274058	-1.72383	0.00310593	-1.63618	1.04847e-05	-1.68484
											827	225196_s_at	MRPS26	-1.96564	0.0134225	-1.53232	0.0201985	-1.54986	3.40577e-05	-1.68261
											828	200733_s_at	PTP4A1	-1.70344	0.00499511	-1.50164	0.00105249	-1.84131	7.24985e-05	-1.68213
											829	1564525_at	GSN	-1.53567	0.039725	-1.69447	0.0290532	-1.81283	0.000135265	-1.68099
											830	219577_s_at	ABCA7	-1.61215	0.00401474	-1.5707	0.00280152	-1.85607	0.0232492	-1.67964
											831	213825_at	OLIG2	-1.91038	0.0316899	-1.61086	0.00283625	-1.51279	0.0172856	-1.67801
											832	221743_at	CELF1	-1.75109	0.00399524	-1.59799	0.000787295	-1.67688	0.000444761	-1.67532
											833	226639_at	SFT2D3	-1.85257	0.00589849	-1.57415	0.00358686	-1.59762	3.24462e-05	-1.67478
											834	226501_at	XPNPEP3	-1.73396	0.005187	-1.58908	0.0105096	-1.70015	1.09817e-05	-1.6744
											835	222759_at	SUV420H1	-1.71085	0.0188121	-1.53987	0.0296393	-1.77187	0.000352197	-1.6742
											836	203140_at	BCL6	-1.53807	0.0247447	-1.63012	0.0052914	-1.85352	0.0406908	-1.6739
											837	206718_at	LMO1	-1.95032	0.0239983	-1.54521	0.0252067	-1.5249	0.000265758	-1.67348
											838	226220_at	METTL9	-1.61021	0.00365648	-1.72764	0.0150624	-1.68045	0.0254688	-1.67277
											839	203177_x_at	TFAM	-1.61051	0.0241454	-1.50189	0.0418346	-1.90527	0.00131401	-1.67256
											840	223071_at	IER3IP1	-1.96363	0.00152083	-1.53695	0.0131872	-1.51588	0.00315976	-1.67215
											841	244409_at	CCDC154	-1.53282	0.0356547	-1.71406	0.0132811	-1.76364	0.000259112	-1.67017
											842	225506_at	KIAA1468	-1.93699	0.0139209	-1.56535	0.00828532	-1.50658	2.00722e-06	-1.66964
											843	208763_s_at	TSC22D3	-1.6224	0.00146725	-1.77689	0.00795483	-1.60623	0.00755708	-1.66851
											844	220308_at	CCDC19	-1.55489	0.0278178	-1.70641	0.0369951	-1.7382	0.000361394	-1.6665
											845	228910_at	CD82	-1.8251	0.0369587	-1.60851	0.00278061	-1.56345	0.040567	-1.66569
											846	212973_at	RPIA	-1.72645	0.00298096	-1.68792	0.00126637	-1.58039	0.000175601	-1.66492
											847	226009_at	DPCD	-1.62808	0.00158627	-1.60089	0.00015438	-1.76285	0.00312831	-1.66394
											848	218757_s_at	UPF3B	-1.71167	0.00320699	-1.66158	0.000659313	-1.61844	0.00708294	-1.6639
											849	206008_at	TGM1	-1.54922	0.0147601	-1.79329	0.00441413	-1.63965	0.00192321	-1.66072
											850	204319_s_at	RGS10	-1.91668	8.54122e-05	-1.51389	0.0132455	-1.54972	0.0145764	-1.6601
											851	215030_at	GRSF1	-1.78414	0.011193	-1.53204	0.0312817	-1.65665	0.00219236	-1.65761
											852	201888_s_at	IL13RA1	-1.91746	0.00588153	-1.52316	0.0399691	-1.52731	0.0378361	-1.65598
											853	203931_s_at	MRPL12	-1.62905	0.000902499	-1.58018	0.00259175	-1.75867	0.0163589	-1.65597
											854	224880_at	RALA	-1.71719	0.000546799	-1.63404	0.00145983	-1.61034	2.59278e-06	-1.65386
											855	218773_s_at	MSRB2	-1.79769	0.00141876	-1.52948	0.00148745	-1.63249	0.0166166	-1.65322
											856	216996_s_at	FASTKD2	-1.82458	0.00410597	-1.60016	0.0063051	-1.52999	0.00226743	-1.65158
											857	225666_at	TMTC4	-1.54221	0.00195114	-1.71787	0.0134604	-1.69454	0.00127578	-1.65154
											858	200054_at	ZPR1	-1.51302	0.000801601	-1.69974	0.000259344	-1.73836	1.1122e-05	-1.65037
											859	230726_at	MRPL38	-1.5949	0.0138231	-1.68651	0.0333281	-1.66616	0.000105265	-1.64919
											860	220741_s_at	PPA2	-1.68489	0.000158659	-1.54133	0.00109069	-1.72059	0.00312384	-1.64894
											861	219145_at	LPHN1	-1.83357	0.00111158	-1.54917	0.00643366	-1.56308	0.0138076	-1.64861
											862	229466_at	TRIM66	-1.62348	0.0480082	-1.53637	0.0416045	-1.78533	0.012985	-1.64839
											863	224721_at	WDR75	-1.77739	0.000568832	-1.56867	0.0037531	-1.58946	0.000565312	-1.64517
											864	203865_s_at	ADARB1	-1.53957	0.0113767	-1.70479	0.0110153	-1.6811	0.0104876	-1.64182
											865	239337_at	LOC400768	-1.66779	0.0137474	-1.64603	0.0142816	-1.60509	0.00764709	-1.63964
											866	212978_at	LRRC8B	-1.50027	0.0179853	-1.62169	0.013514	-1.79641	0.00418594	-1.63946
											867	218163_at	MCTS1	-1.58045	0.00317533	-1.64888	0.0222807	-1.68567	7.06738e-05	-1.63833
											868	223485_at	HAGHL	-1.72055	0.00210627	-1.52002	0.00576553	-1.66099	0.0124355	-1.63385
											869	223949_at	TMPRSS3	-1.6866	0.00307271	-1.58115	0.000919608	-1.63343	0.000504665	-1.63373
											870	228523_at	NANOS1	-1.50903	0.00126208	-1.57451	0.0286699	-1.81127	0.000164626	-1.6316
											871	228081_at	CCNG2	-1.58547	0.0374896	-1.57782	0.0403069	-1.73127	0.00309421	-1.63152
											872	209102_s_at	HBP1	-1.66395	0.00327093	-1.53883	0.00794642	-1.68919	0.00207594	-1.63066
											873	224360_s_at	PACSIN1	-1.57126	0.0425573	-1.66588	0.0492123	-1.653	0.000541058	-1.63005
											874	220125_at	DNAI1	-1.56881	0.00906641	-1.64055	0.00192328	-1.67455	1.20108e-05	-1.62797
											875	219443_at	TASP1	-1.55516	0.00543695	-1.6937	0.0122431	-1.63303	0.0130681	-1.6273
											876	1561666_a_at	PSMG3-AS1	-1.56074	0.00982091	-1.60637	0.00711227	-1.71258	0.00158417	-1.62656
											877	217942_at	MRPS35	-1.72283	0.00174239	-1.60433	0.00304193	-1.55196	0.00609251	-1.62637
											878	226255_at	ZBTB33	-1.74026	0.00378676	-1.55966	0.0044052	-1.57807	0.0114122	-1.626
											879	221000_s_at	KAZALD1	-1.6886	0.0118491	-1.54295	0.00375777	-1.63505	0.0209676	-1.6222
											880	208913_at	GGA2	-1.61693	0.0218543	-1.52094	0.0271895	-1.72516	0.000617789	-1.62101
											881	211376_s_at	NSMCE4A	-1.53995	0.00417736	-1.66461	0.000588587	-1.65495	0.00165915	-1.61984
											882	223831_x_at	ISY1	-1.57646	0.00550235	-1.63474	0.000170184	-1.64822	6.17361e-05	-1.61981
											883	240806_at	RPL15	-1.70451	0.0142898	-1.63711	0.0265192	-1.51724	0.000139919	-1.61962
											884	225974_at	TMEM64	-1.61864	0.0109208	-1.69035	0.00177559	-1.54912	0.00206618	-1.61937
											885	204866_at	JADE3	-1.5185	0.0116212	-1.61637	0.0204715	-1.72293	0.0425309	-1.61927
											886	223805_at	OSBPL6	-1.50701	0.0207972	-1.71264	0.0214522	-1.62896	0.00134315	-1.6162
											887	231772_x_at	CENPH	-1.60398	0.00137478	-1.50814	0.00260907	-1.71808	0.00458801	-1.61007
											888	1554280_a_at	C9orf43	-1.69974	0.0486917	-1.53296	0.041193	-1.59597	0.000281287	-1.60956
											889	201517_at	NCBP2	-1.68647	0.0194579	-1.60454	0.0200194	-1.52524	0.00407853	-1.60542
											890	239801_at	RNF40	-1.57208	0.00270594	-1.58846	0.0157282	-1.65361	0.0011028	-1.60472
											891	218708_at	NXT1	-1.76127	0.0028416	-1.50473	0.00231966	-1.54647	0.00179403	-1.60416
											892	225514_at	NOP9	-1.71885	0.014785	-1.50025	0.00518127	-1.59084	0.0169858	-1.60331
											893	228821_at	ST6GAL2	-1.67918	0.0267611	-1.52373	0.0179715	-1.60484	0.00367121	-1.60258
											894	217707_x_at	SMARCA2	-1.51704	0.0379574	-1.71203	0.0366245	-1.57395	0.0033962	-1.60101
											895	1555175_a_at	PBLD	-1.54338	0.0476154	-1.63403	0.0212877	-1.62497	0.0016676	-1.60079
											896	225075_at	PDRG1	-1.53736	0.00976118	-1.70532	0.001926	-1.55865	0.00537338	-1.60044
											897	217980_s_at	MRPL16	-1.61186	0.00520448	-1.61157	0.00302424	-1.57771	0.00236478	-1.60038
											898	213850_s_at	SCAF11	-1.73052	0.00799038	-1.55661	0.00373813	-1.504	0.0030797	-1.59704
											899	219176_at	C2orf47	-1.54682	0.00545869	-1.50921	0.0147992	-1.72555	0.000599845	-1.59386
											900	225826_at	MMAB	-1.61868	0.00774193	-1.58374	0.0140274	-1.57907	0.000216618	-1.59383
											901	224961_at	SCYL2	-1.64881	0.00158788	-1.58855	0.0257339	-1.54283	0.0293782	-1.5934
											902	223429_x_at	ISY1	-1.58364	0.0202084	-1.62006	0.0134284	-1.57465	0.000482956	-1.59278
											903	204644_at	ENOX2	-1.61209	0.0238584	-1.66331	0.0285237	-1.50294	0.000561759	-1.59278
											904	243506_at	C18orf42	-1.67542	0.0482928	-1.52071	0.041771	-1.582	0.00146983	-1.59271
											905	240365_at	LINC00669	-1.60926	0.0271175	-1.55833	0.00954441	-1.60961	6.00971e-05	-1.5924
											906	225730_s_at	THUMPD3	-1.56026	0.0123173	-1.54981	0.049979	-1.6635	0.0016652	-1.59119
											907	202000_at	NDUFA6	-1.56234	0.00209307	-1.59559	0.00512608	-1.6109	0.000429108	-1.58961
											908	217868_s_at	METTL9	-1.71213	0.000450264	-1.55049	0.00128915	-1.50351	4.99357e-06	-1.58871
											909	203358_s_at	EZH2	-1.51281	0.0234612	-1.52024	0.0307749	-1.73201	0.0364109	-1.58835
											910	203307_at	GNL1	-1.55506	0.00629545	-1.6612	0.0314063	-1.5451	0.000104728	-1.58712
											911	228398_at	SENP8	-1.58326	0.00544295	-1.5525	0.00236965	-1.62463	0.00357646	-1.5868
											912	219822_at	MTRF1	-1.5604	0.0223604	-1.65288	0.00907166	-1.54554	0.00207083	-1.58627
											913	211951_at	NOLC1	-1.57139	0.000567857	-1.57531	0.000545932	-1.61211	5.47559e-05	-1.58627
											914	202916_s_at	FAM20B	-1.50777	0.015962	-1.62712	0.00535144	-1.62163	0.000117522	-1.58551
											915	232030_at	EPG5	-1.50649	0.047647	-1.61188	0.0044247	-1.63296	9.58097e-05	-1.58378
											916	224023_s_at	BRK1	-1.57523	0.0234191	-1.63033	0.00671223	-1.54207	0.000230623	-1.58254
											917	204028_s_at	RABGAP1	-1.60311	0.026897	-1.5828	0.0229122	-1.5573	0.00571501	-1.58107
											918	204309_at	CYP11A1	-1.67928	0.00588106	-1.51953	0.0179444	-1.54276	1.57722e-06	-1.58052
											919	211711_s_at	PTEN	-1.55481	0.00351193	-1.62195	0.0171622	-1.56322	0.000132976	-1.57999
											920	37586_at	ZNF142	-1.61471	0.00992396	-1.59887	0.0215889	-1.52362	5.17158e-05	-1.57907
											921	209317_at	POLR1C	-1.60139	0.0093739	-1.50595	0.044038	-1.62587	0.00433979	-1.57774
											922	221912_s_at	CCDC28B	-1.52421	0.00162374	-1.54163	0.00244124	-1.66124	0.011788	-1.57569
											923	203201_at	PMM2	-1.65288	0.00503567	-1.55317	0.0210556	-1.50429	0.00333317	-1.57011
											924	203450_at	CBY1	-1.67322	0.00854517	-1.50821	0.0100758	-1.50087	8.61505e-05	-1.56077
											925	226669_at	USP42	-1.60077	0.0178921	-1.54411	0.00658059	-1.53668	0.00535244	-1.56052
											926	209022_at	STAG2	-1.53641	0.00158338	-1.53952	0.014533	-1.59729	0.0143768	-1.55774
											927	205563_at	KISS1	-1.51861	0.0333005	-1.50517	0.0311837	-1.64075	0.00880014	-1.55484
											928	214481_at	HIST1H2AM	-1.65647	0.0126822	-1.50123	0.00269915	-1.50086	0.04489	-1.55285
											929	36830_at	MIPEP	-1.54899	0.0107468	-1.53924	0.00584048	-1.56287	0.000894223	-1.55037
											930	201184_s_at	CHD4	-1.60629	0.000690369	-1.51284	0.00058927	-1.52885	0.000155412	-1.54933
											931	1555864_s_at	PDHA1	-1.57344	0.00607625	-1.52947	0.0147578	-1.54356	0.000834386	-1.54882
											932	224928_at	SETD7	-1.54443	0.017691	-1.52408	5.25248e-07	-1.54805	0.00290694	-1.53885
											933	210776_x_at	TCF3	-1.568	0.00220384	-1.51091	0.00252764	-1.5364	0.00350216	-1.53844
											934	244389_at	TLK1	-1.51214	0.025374	-1.5105	0.0178487	-1.58439	3.44121e-05	-1.53568
											935	215693_x_at	DDX27	-1.50789	0.0384539	-1.52047	0.0111257	-1.57345	0.000123283	-1.53394
