# Supplementary material for: Genomic pathways modulated by Twist in breast cancer
Source: BMC Cancer. 2017 Jan 13;17:52. doi: 10.1186/s12885-016-3033-3 (PMC5237254; doi:10.1186/s12885-016-3033-3)
Supplement: Additional file 3: — Ranked list of probe sets expressed multi-directionally in all three groups. (XLSX 22 kb) [file 12885_2016_3033_MOESM3_ESM.xlsx]

## Sheet: Multi-directional probe sets
No.	MCF-7/Twist up Primary tumors down Metastases down probe sets	Genes		No.	MCF-7/Twist down Primary tumors up Metastases up probe sets	Genes		No.	MCF-7/Twist up Primary tumors down probe sets	Genes		No.	MCF-7/Twist down Primary tumors up probe sets	Genes		No.	Primary tumors up Metastases down probe sets	Genes		No.	MCF-7/Twist up Metastases down probe sets	Genes		No.	MCF-7/Twist down Metastases up probe sets	Genes
1	208920_at	SRI		1	1552836_at	ZNF619		1	1554168_a_at	SH3KBP1		1	1552836_at	ZNF619		1	226050_at	TMCO3		1	1554018_at	GPNMB		1	1552477_a_at	IRF6
2	209383_at	DDIT3		2	1554701_a_at	TBC1D16		2	1555412_at	FBXL21		2	1553015_a_at	RECQL4						2	1555225_at	C1orf43		2	1552836_at	ZNF619
3	210876_at	ANXA2P1		3	1562836_at	DDX6		3	1557167_at	HCG11		3	1554006_a_at	LLGL2						3	1557137_at	TMEM17		3	1554159_a_at	ZMYND11
4	212063_at	CD44		4	202275_at	G6PD		4	1561759_at	LOC645513		4	1554701_a_at	TBC1D16						4	1557167_at	HCG11		4	1554414_a_at	OSGIN2
5	222408_s_at	YPEL5		5	209753_s_at	TMPO		5	1563498_s_at	SLC25A45		5	1555460_a_at	SLC39A6						5	1559960_x_at	SYCE1L		5	1554701_a_at	TBC1D16
6	221290_s_at	MUM1		6	219658_at	PTCD2		6	200090_at	FNTA		6	1555800_at	ZNF385B						6	1561761_x_at	LOC645513		6	1554794_a_at	UBE3C
7	222582_at	PRKAG2		7	221846_s_at	CASKIN2		7	200688_at	SF3B3		7	1555829_at	ESYT2						7	1563498_s_at	SLC25A45		7	1555082_a_at	NEK11
8	205573_s_at	SNX7						8	200690_at	HSPA9		8	1555943_at	PGAM5						8	200662_s_at	TOMM20		8	1555278_a_at	CKAP5
9	221230_s_at	ARID4B						9	200995_at	IPO7		9	1555989_at	DAAM1						9	200977_s_at	TAX1BP1		9	1555372_at	BCL2L11
10	212723_at	JMJD6						10	201058_s_at	MYL9		10	1556460_a_at	ARHGAP22-IT1						10	201105_at	LGALS1		10	1555943_at	PGAM5
11	221564_at	PRMT2						11	201296_s_at	WSB1		11	1556551_s_at	SLC39A6						11	201263_at	TARS		11	1556643_at	LOC100507535
12	209314_s_at	HBS1L						12	201301_s_at	ANXA4		12	1558143_a_at	BCL2L11						12	201300_s_at	PRNP		12	1557954_at	TXLNG
								13	201302_at	ANXA4		13	1559009_at	LOC101928504						13	201448_at	TIA1		13	1558215_s_at	UBTF
								14	201432_at	CAT		14	1559052_s_at	PAK2						14	201542_at	SAR1A		14	1558304_s_at	TSEN54
								15	201818_at	LPCAT1		15	1559513_a_at	FANCC						15	201739_at	SGK1		15	1559826_a_at	LINC00960
								16	201876_at	PON2		16	1560477_a_at	SAMD11						16	201822_at	TIMM17A		16	1562348_at	LINC00664
								17	201981_at	PAPPA		17	1562247_at	LOC286058						17	202011_at	TJP1		17	1562836_at	DDX6
								18	202259_s_at	N4BP2L2		18	1562836_at	DDX6						18	202121_s_at	CHMP2A		18	1563900_at	FAM83B
								19	202295_s_at	CTSH		19	1568617_a_at	CAMSAP3						19	202130_at	RIOK3		19	1568617_a_at	CAMSAP3
								20	202603_at	ADAM10		20	1568954_s_at	C16orf72						20	202268_s_at	NAE1		20	1568983_a_at	GABPB1-AS1
								21	202671_s_at	PDXK		21	200766_at	CTSD						21	202321_at	GGPS1		21	200695_at	PPP2R1A
								22	202727_s_at	IFNGR1		22	200974_at	ACTA2						22	202388_at	RGS2		22	200734_s_at	ARF3
								23	203508_at	TNFRSF1B		23	200987_x_at	PSME3						23	202557_at	HSPA13		23	200852_x_at	GNB2
								24	203531_at	CUL5		24	201120_s_at	PGRMC1						24	202599_s_at	NRIP1		24	200894_s_at	FKBP4
								25	203671_at	TPMT		25	201259_s_at	SYPL1						25	202603_at	ADAM10		25	201015_s_at	JUP
								26	203710_at	ITPR1		26	201349_at	SLC9A3R1						26	202677_at	RASA1		26	201156_s_at	RAB5C
								27	203910_at	ARHGAP29		27	201508_at	IGFBP4						27	202678_at	GTF2A2		27	201490_s_at	PPIF
								28	204162_at	NDC80		28	201641_at	BST2						28	203072_at	MYO1E		28	201774_s_at	NCAPD2
								29	204187_at	GMPR		29	201737_s_at	MARCH6						29	203493_s_at	CEP57		29	201777_s_at	EFCAB14
								30	204194_at	BACH1		30	201868_s_at	TBL1X						30	203499_at	EPHA2		30	201868_s_at	TBL1X
								31	204326_x_at	MT1X		31	201896_s_at	PSRC1						31	204262_s_at	PSEN2		31	201927_s_at	PKP4
								32	204409_s_at	EIF1AY		32	201927_s_at	PKP4						32	204389_at	MAOA		32	202109_at	ARFIP2
								33	204778_x_at	HOXB7		33	202159_at	FARSA						33	204791_at	NR2C1		33	202274_at	ACTG2
								34	204786_s_at	IFNAR2		34	202274_at	ACTG2						34	204811_s_at	CACNA2D2		34	202275_at	G6PD
								35	204802_at	RRAD		35	202275_at	G6PD						35	205087_at	RWDD3		35	202326_at	EHMT2
								36	204803_s_at	RRAD		36	202283_at	SERPINF1						36	205443_at	SNAPC1		36	202718_at	IGFBP2
								37	205087_at	RWDD3		37	202477_s_at	TUBGCP2						37	205526_s_at	KATNA1		37	202826_at	SPINT1
								38	205190_at	PLS1		38	202631_s_at	APPBP2						38	205573_s_at	SNX7		38	202905_x_at	NBN
								39	205194_at	PSPH		39	202771_at	PIEZO1						39	205767_at	EREG		39	203256_at	CDH3
								40	205229_s_at	COCH		40	203652_at	MAP3K11						40	206091_at	MATN3		40	203736_s_at	PPFIBP1
								41	205443_at	SNAPC1		41	203779_s_at	MPZL2						41	206613_s_at	TAF1A		41	203788_s_at	SEMA3C
								42	205573_s_at	SNX7		42	203907_s_at	IQSEC1						42	207006_s_at	CCDC106		42	203834_s_at	TGOLN2
								43	205673_s_at	ASB9		43	204049_s_at	PHACTR2						43	207030_s_at	CSRP2		43	204049_s_at	PHACTR2
								44	205899_at	CCNA1		44	204385_at	KYNU						44	207808_s_at	PROS1		44	204980_at	CLOCK
								45	205909_at	POLE2		45	205428_s_at	CALB2						45	208783_s_at	CD46		45	206061_s_at	DICER1
								46	206068_s_at	ACADL		46	206113_s_at	RAB5A						46	208790_s_at	PTRF		46	206178_at	PLA2G5
								47	206140_at	LHX2		47	206472_s_at	TLE3						47	208920_at	SRI		47	206491_s_at	NAPA
								48	206461_x_at	MT1H		48	206915_at	NKX2-2						48	208961_s_at	KLF6		48	206557_at	ZNF702P
								49	206632_s_at	APOBEC3B		49	207746_at	POLQ						49	208986_at	TCF12		49	206745_at	HOXC11
								50	206769_at	TMSB4Y		50	207950_s_at	ANK3						50	209130_at	SNAP23		50	206930_at	GLYAT
								51	206864_s_at	HRK		51	208536_s_at	BCL2L11						51	209135_at	ASPH		51	207950_s_at	ANK3
								52	206941_x_at	SEMA3E		52	208793_x_at	SMARCA4						52	209274_s_at	ISCA1		52	208116_s_at	MAN1A1
								53	207006_s_at	CCDC106		53	208874_x_at	PPP2R4						53	209288_s_at	CDC42EP3		53	208885_at	LCP1
								54	207030_s_at	CSRP2		54	208915_s_at	GGA2						54	209304_x_at	GADD45B		54	209052_s_at	WHSC1
								55	207264_at	KDELR3		55	209062_x_at	NCOA3						55	209314_s_at	HBS1L		55	209060_x_at	NCOA3
								56	207574_s_at	GADD45B		56	209129_at	TRIP6						56	209369_at	ANXA3		56	209344_at	TPM4
								57	208370_s_at	RCAN1		57	209231_s_at	DCTN5						57	209383_at	DDIT3		57	209591_s_at	BMP7
								58	208683_at	CAPN2		58	209753_s_at	TMPO						58	209390_at	TSC1		58	209753_s_at	TMPO
								59	208920_at	SRI		59	209791_at	PADI2						59	209422_at	PHF20		59	210981_s_at	GRK6
								60	208921_s_at	SRI		60	210007_s_at	GPD2						60	209584_x_at	APOBEC3C		60	211599_x_at	MET
								61	208950_s_at	ALDH7A1		61	210658_s_at	GGA2						61	209684_at	RIN2		61	212203_x_at	IFITM3
								62	209016_s_at	KRT7		62	210663_s_at	KYNU						62	209788_s_at	ERAP1		62	212338_at	MYO1D
								63	209032_s_at	CADM1		63	210740_s_at	ITPK1						63	209846_s_at	BTN3A2		63	212437_at	CENPB
								64	209135_at	ASPH		64	211113_s_at	ABCG1						64	209898_x_at	ITSN2		64	212807_s_at	SORT1
								65	209211_at	KLF5		65	211450_s_at	MSH6						65	209921_at	SLC7A11		65	213517_at	PCBP2
								66	209285_s_at	FAM208A		66	211578_s_at	RPS6KB1						66	210002_at	GATA6		66	214732_at	SP1
								67	209304_x_at	GADD45B		67	211812_s_at	B3GALNT1						67	210253_at	HTATIP2		67	214754_at	TET3
								68	209307_at	SWAP70		68	211871_x_at	GNB5						68	210367_s_at	PTGES		68	214975_s_at	MTMR1
								69	209314_s_at	HBS1L		69	211917_s_at	PRLR						69	210592_s_at	SAT1		69	215990_s_at	BCL6
								70	209383_at	DDIT3		70	212113_at	ATXN7L3B						70	210758_at	PSIP1		70	217200_x_at	CYB561
								71	209390_at	TSC1		71	212211_at	ANKRD17						71	210876_at	ANXA2P1		71	217748_at	ADIPOR1
								72	209398_at	HIST1H1C		72	212437_at	CENPB						72	210946_at	PPAP2A		72	218261_at	AP1M2
								73	209688_s_at	CCDC93		73	212489_at	COL5A1						73	211063_s_at	NCK1		73	218305_at	IPO4
								74	209909_s_at	TGFB2		74	212777_at	SOS1						74	211200_s_at	EFCAB2		74	218673_s_at	ATG7
								75	209935_at	ATP2C1		75	212807_s_at	SORT1						75	211373_s_at	PSEN2		75	219084_at	NSD1
								76	210005_at	GART		76	213099_at	ANGEL1						76	211719_x_at	FN1		76	219268_at	ETNK2
								77	210074_at	CTSV		77	214553_s_at	ARPP19						77	211767_at	GINS4		77	219330_at	VANGL1
								78	210758_at	PSIP1		78	214670_at	ZKSCAN1						78	212063_at	CD44		78	219599_at	EIF4B
								79	210876_at	ANXA2P1		79	214746_s_at	ZNF467						79	212180_at	CRKL		79	219658_at	PTCD2
								80	211423_s_at	SC5D		80	215286_s_at	PHTF2						80	212263_at	QKI		80	220035_at	NUP210
								81	211952_at	IPO5		81	215471_s_at	MAP7						81	212265_at	QKI		81	220353_at	FAM86C1
								82	211979_at	GPR107		82	215771_x_at	RET						82	212328_at	LIMCH1		82	220613_s_at	SYTL2
								83	212063_at	CD44		83	218162_at	OLFML3						83	212334_at	GNS		83	221602_s_at	FAIM3
								84	212077_at	CALD1		84	218394_at	ROGDI						84	212450_at	SECISBP2L		84	221846_s_at	CASKIN2
								85	212097_at	CAV1		85	219411_at	ELMO3						85	212468_at	SPAG9		85	221942_s_at	GUCY1A3
								86	212202_s_at	TMEM87A		86	219658_at	PTCD2						86	212491_s_at	DNAJC8		86	222217_s_at	SLC27A3
								87	212328_at	LIMCH1		87	220192_x_at	SPDEF						87	212513_s_at	USP33		87	222699_s_at	PLEKHF2
								88	212557_at	ZNF451		88	220964_s_at	RAB1B						88	212589_at	RRAS2
								89	212632_at	STX7		89	221565_s_at	CALHM2						89	212622_at	TMEM41B
								90	212642_s_at	HIVEP2		90	221846_s_at	CASKIN2						90	212629_s_at	PKN2
								91	212723_at	JMJD6		91	223075_s_at	AIF1L						91	212636_at	QKI
								92	212736_at	C16orf45		92	223189_x_at	KMT2E						92	212689_s_at	KDM3A
								93	212744_at	BBS4		93	223328_at	ARMC10						93	212722_s_at	JMJD6
								94	212850_s_at	LRP4		94	224173_s_at	MRPL30						94	212723_at	JMJD6
								95	212870_at	SOS2		95	224410_s_at	LMBR1						95	212724_at	RND3
								96	212900_at	SEC24A		96	225935_at	CUX1						96	212736_at	C16orf45
								97	213012_at	NEDD4		97	226989_at	RGMB						97	212834_at	DDX52
								98	213039_at	ARHGEF18		98	227296_at	MFSD3						98	212867_at	NCOA2
								99	213225_at	PPM1B										99	212923_s_at	PXDC1
								100	213238_at	ATP10D										100	213034_at	SIK3
								101	213251_at	SMARCA5										101	213069_at	HEG1
								102	213268_at	CAMTA1										102	213156_at	ZBTB20
								103	213372_at	PAQR3										103	213182_x_at	CDKN1C
								104	213428_s_at	COL6A1										104	213268_at	CAMTA1
								105	213627_at	MAGED2										105	213326_at	VAMP1
								106	213664_at	SLC1A1										106	213327_s_at	USP12
								107	213792_s_at	INSR										107	213361_at	TDRD7
								108	214368_at	RASGRP2										108	213656_s_at	KLC1
								109	214719_at	SLC46A3										109	214073_at	CTTN
								110	215000_s_at	FEZ2										110	214337_at	COPA
								111	215058_at	DENND5B										111	214368_at	RASGRP2
								112	215073_s_at	NR2F2										112	214665_s_at	CHP1
								113	215127_s_at	RBMS1										113	214864_s_at	GRHPR
								114	215291_at	MKL1										114	215259_s_at	CADM4
								115	215505_s_at	STRN3										115	215291_at	MKL1
								116	215691_x_at	HSPB11										116	215548_s_at	SCFD1
								117	216248_s_at	NR4A2										117	216685_s_at	MTAP
								118	216563_at	ANKRD12										118	216944_s_at	ITPR1
								119	216685_s_at	MTAP										119	217497_at	TYMP
								120	217127_at	CTH										120	217764_s_at	RAB31
								121	217762_s_at	RAB31										121	217783_s_at	YPEL5
								122	217783_s_at	YPEL5										122	217901_at	DSG2
								123	217824_at	UBE2J1										123	217941_s_at	ERBB2IP
								124	217886_at	EPS15										124	218002_s_at	CXCL14
								125	217936_at	ARHGAP5										125	218146_at	GLT8D1
								126	217988_at	CCNB1IP1										126	218326_s_at	LGR4
								127	218102_at	DERA										127	218396_at	VPS13C
								128	218113_at	TMEM2										128	218404_at	SNX10
								129	218146_at	GLT8D1										129	218490_s_at	ZNF302
								130	218147_s_at	GLT8D1										130	218637_at	IMPACT
								131	218158_s_at	APPL1										131	218642_s_at	CHCHD7
								132	218194_at	REXO2										132	218761_at	RNF111
								133	218336_at	PFDN2										133	219493_at	SHCBP1
								134	218423_x_at	VPS54										134	219536_s_at	ZFP64
								135	218713_at	ICE2										135	219603_s_at	ZNF226
								136	219029_at	C5orf28										136	219687_at	HHAT
								137	219225_at	PGBD5										137	219767_s_at	CRYZL1
								138	219410_at	TMEM45A										138	219806_s_at	SMCO4
								139	219421_at	TTC33										139	219972_s_at	PCNXL4
								140	219493_at	SHCBP1										140	220091_at	SLC2A6
								141	219534_x_at	CDKN1C										141	220157_x_at	PLEKHA8P1
								142	219682_s_at	TBX3										142	220239_at	KLHL7
								143	219785_s_at	C16orf95										143	220265_at	GPR107
								144	219863_at	HERC5										144	220372_at	DNAJC28
								145	220265_at	GPR107										145	220985_s_at	RNF170
								146	220985_s_at	RNF170										146	221009_s_at	ANGPTL4
								147	221058_s_at	CKLF										147	221058_s_at	CKLF
								148	221203_s_at	YEATS2										148	221230_s_at	ARID4B
								149	221230_s_at	ARID4B										149	221290_s_at	MUM1
								150	221290_s_at	MUM1										150	221480_at	HNRNPD
								151	221478_at	BNIP3L										151	221564_at	PRMT2
								152	221524_s_at	RRAGD										152	221773_at	ELK3
								153	221564_at	PRMT2										153	221825_at	ANGEL2
								154	221599_at	AAMDC										154	222369_at	NAA40
								155	221750_at	HMGCS1										155	222408_s_at	YPEL5
								156	222129_at	FAM134A										156	222582_at	PRKAG2
								157	222317_at	PDE3B
								158	222369_at	NAA40
								159	222408_s_at	YPEL5
								160	222483_at	EFHD2
								161	222572_at	PDP1
								162	222582_at	PRKAG2
								163	222627_at	VPS54
								164	223092_at	ANKH
								165	223236_at	NSRP1
								166	223272_s_at	NTPCR
								167	223527_s_at	CDADC1
								168	224352_s_at	CFL2
								169	224476_s_at	MESP1
								170	224619_at	CASC4
								171	224624_at	LRRC8A
								172	224657_at	ERRFI1
								173	224892_at	BLOC1S6
								174	224894_at	YAP1
								175	224934_at	YIPF5
								176	224949_at	YIPF5
								177	225147_at	CYTH3
								178	225215_s_at	MTRF1L
								179	225311_at	IVD
								180	225384_at	DOCK7
								181	225481_at	FRMD6
								182	225612_s_at	B3GNT5
								183	225615_at	IFFO2
								184	225710_at	GNB4
								185	225711_at	ARL6IP6
								186	225719_s_at	MRPL55
								187	225761_at	PAPD4
								188	225814_at	XRN1
								189	225820_at	JADE1
								190	225831_at	LUZP1
								191	225847_at	NCEH1
								192	225872_at	SLC35F5
								193	226059_at	TOMM40L
								194	226069_at	PRICKLE1
								195	226077_at	RNF145
								196	226158_at	KLHL24
								197	226189_at	ITGB8
								198	226285_at	CAPRIN1
								199	226333_at	IL6R
								200	226348_at	FUT11
								201	226402_at	CYP2U1
								202	226472_at	PPIL4
								203	226533_at	HINT3
								204	226580_at	BRMS1L
								205	226610_at	CENPV
								206	226621_at	OSMR
								207	226679_at	SLC26A11
								208	226779_at	LMBRD2
								209	226813_at	NTPCR
								210	226843_s_at	PAPD5
								211	226875_at	DOCK11
								212	227006_at	PPP1R14A
								213	227022_at	GNPDA2
								214	227034_at	SOWAHC
								215	227083_at	B3GALTL
								216	227087_at	INPP4A
								217	227188_at	EVA1C
								218	227195_at	ZNF503
								219	227199_at	DIP2A
								220	227210_at	SFMBT2
								221	227221_at	ZMAT3
								222	227247_at	PLEKHA8
								223	227272_at	C15orf52
								224	227361_at	HS3ST3B1
								225	227476_at	LPGAT1
								226	227579_at	FER
								227	227611_at	TARSL2
								228	227628_at	GPX8
