# Supplementary material for: Genomic pathways modulated by Twist in breast cancer
Source: BMC Cancer. 2017 Jan 13;17:52. doi: 10.1186/s12885-016-3033-3 (PMC5237254; doi:10.1186/s12885-016-3033-3)
Supplement: Additional file 4: — Ranked list of significant probe sets most differentially expressed in MCF-7/Twist cells. Probe sets are ranked by fold change. (XLSX 461 kb) [file 12885_2016_3033_MOESM4_ESM.xlsx]

## Sheet: MCF-7_Twist probe sets
	MCF-7/Twist (Up-regulated)						MCF-7/Twist (Down-regulated)
No.	Probe set	Gene	FC (>1.5)	P-value (<0.05)		No.	Probe set	Gene	FC (<-1.5)	P-value (<0.05)
1	225275_at	EDIL3	602.477	7.04339e-05		1	1562821_a_at	DSCAM-AS1	-503.817	0.000696941
2	213564_x_at	LDHB	488.155	0.00103374		2	205440_s_at	NPY1R	-365.579	0.00121234
3	217975_at	WBP5	262.366	0.00034913		3	211959_at	IGFBP5	-268.208	0.000360263
4	225207_at	PDK4	235.689	0.00109736		4	205009_at	TFF1	-221.203	0.000968813
5	228979_at	SFTA3	233.103	0.000319672		5	213122_at	TSPYL5	-212.762	0.000309121
6	205433_at	BCHE	210.105	5.04882e-05		6	227174_at	WDR72	-187.73	0.00116051
7	201445_at	CNN3	204.177	0.00113009		7	209602_s_at	GATA3	-181.225	0.00224565
8	201030_x_at	LDHB	184.736	0.000300649		8	218435_at	DNAJC15	-172.61	0.00308784
9	205767_at	EREG	154	0.00126241		9	203913_s_at	HPGD	-160.361	0.000723462
10	222717_at	SDPR	145.491	0.000286007		10	209604_s_at	GATA3	-154.885	5.89913e-05
11	201012_at	ANXA1	142.093	0.000671753		11	224650_at	MAL2	-139.062	0.000106023
12	204115_at	GNG11	120.102	0.000519552		12	219795_at	SLC6A14	-129.989	2.69514e-05
13	201387_s_at	UCHL1	120.063	0.000166343		13	205380_at	PDZK1	-121.985	0.00056862
14	205000_at	DDX3Y	102.182	0.000145016		14	205225_at	ESR1	-99.9624	0.000827862
15	204424_s_at	LMO3	97.1378	2.46374e-05		15	224724_at	SULF2	-97.8686	0.00764954
16	225945_at	ZNF655	90.9626	0.000525224		16	224071_at	IL20	-94.4119	0.000219375
17	221805_at	NEFL	79.7474	9.44389e-05		17	218502_s_at	TRPS1	-85.4585	0.000804329
18	219983_at	HRASLS	79.0739	0.000189102		18	201131_s_at	CDH1	-85.426	1.2219e-05
19	228776_at	GJC1	78.4632	0.000633443		19	227550_at	GFRA1	-85.3218	0.00238224
20	224833_at	ETS1	77.8184	0.00130918		20	1552767_a_at	HS6ST2	-82.1232	1.72603e-05
21	228280_at	ZC3HAV1L	74.2755	0.000820806		21	205513_at	TCN1	-71.7522	0.00688982
22	203820_s_at	IGF2BP3	74.2313	0.00264133		22	214323_s_at	UPF3A	-66.6449	0.000244622
23	202686_s_at	AXL	70.9634	0.00141018		23	212977_at	ACKR3	-66.6195	0.00915019
24	212774_at	ZBTB18	70.5441	0.000542503		24	230030_at	HS6ST2	-65.9209	0.00063749
25	225114_at	AGPS	68.5164	0.00234853		25	209603_at	GATA3	-63.4233	0.00311573
26	213429_at	BICC1	66.8043	0.000107986		26	205862_at	GREB1	-62.6081	0.00246073
27	202007_at	NID1	64.3739	0.000861763		27	235976_at	SLITRK6	-61.6458	0.00266747
28	214974_x_at	CXCL5	63.4427	0.00197033		28	203397_s_at	GALNT3	-61.6316	0.000308381
29	203819_s_at	IGF2BP3	63.3208	0.00184912		29	223551_at	PKIB	-57.7756	0.000385799
30	209598_at	PNMA2	63.1269	0.000154715		30	203685_at	BCL2	-57.7113	3.58587e-05
31	222731_at	ZDHHC2	62.835	0.000117759		31	232176_at	SLITRK6	-52.8346	3.16572e-05
32	225782_at	MSRB3	62.6466	7.52124e-06		32	232481_s_at	SLITRK6	-51.1153	0.00155598
33	225688_s_at	PHLDB2	62.2602	0.000296769		33	1559213_at	LINC01419	-49.6625	0.000878594
34	226517_at	BCAT1	59.5877	0.000403591		34	201010_s_at	TXNIP	-48.6663	0.0073655
35	210517_s_at	AKAP12	59.22	0.000149385		35	209173_at	AGR2	-45.8171	0.00292959
36	209774_x_at	CXCL2	58.6863	6.00431e-05		36	225846_at	ESRP1	-44.9613	0.00014023
37	218981_at	ACN9	58.0162	0.000168313		37	227629_at	PRLR	-44.6327	0.000185565
38	228365_at	CPNE8	57.6931	0.000545387		38	206115_at	EGR3	-43.5822	0.00452861
39	223484_at	C15orf48	55.5486	0.000638277		39	205413_at	MPPED2	-41.6689	8.74824e-06
40	209278_s_at	TFPI2	55.1287	0.000127823		40	218186_at	RAB25	-38.4046	0.00487761
41	210042_s_at	CTSZ	54.3873	0.000733939		41	211548_s_at	HPGD	-37.6081	0.000709402
42	227462_at	ERAP2	53.5425	0.000157986		42	221648_s_at	AGMAT	-37.2296	1.65458e-05
43	219049_at	CSGALNACT1	53.1312	0.00296284		43	209687_at	CXCL12	-36.157	0.00200264
44	218694_at	ARMCX1	52.6354	4.55435e-05		44	230005_at	SVIP	-35.9505	0.000860785
45	202158_s_at	CELF2	51.959	0.00273727		45	202890_at	MAP7	-35.2721	0.00162953
46	225285_at	BCAT1	51.9532	0.000717437		46	213131_at	OLFM1	-35.001	5.97158e-05
47	211024_s_at	NKX2-1	50.8719	0.00056954		47	203914_x_at	HPGD	-34.9835	0.00350366
48	203908_at	SLC4A4	50.553	0.000852533		48	212203_x_at	IFITM3	-34.6763	0.000128742
49	201909_at	RPS4Y1	50.1546	0.000177784		49	209008_x_at	KRT8	-34.5116	0.00151295
50	226743_at	SLFN11	48.6964	0.000532491		50	227388_at	TUSC1	-33.9366	0.000123968
51	232060_at	ROR1	47.8889	4.1649e-05		51	205694_at	TYRP1	-33.9132	0.000972036
52	204688_at	SGCE	47.6948	2.33898e-05		52	227758_at	RERG	-33.8325	0.00011077
53	226905_at	FAM101B	47.2704	3.49284e-05		53	223895_s_at	EPN3	-33.2105	3.77187e-05
54	203824_at	TSPAN8	45.3836	0.000108013		54	231120_x_at	PKIB	-32.9071	0.000389414
55	207039_at	CDKN2A	45.2972	0.00405041		55	205258_at	INHBB	-32.566	0.00253618
56	200736_s_at	GPX1	45.2096	0.000223315		56	209591_s_at	BMP7	-32.2928	0.000176624
57	201426_s_at	VIM	45.2026	0.000144456		57	209988_s_at	ASCL1	-31.2051	0.000845441
58	220474_at	SLC25A21	44.9963	0.000334223		58	207761_s_at	METTL7A	-29.5088	5.83996e-05
59	202859_x_at	CXCL8	44.0931	0.00110167		59	203227_s_at	TSPAN31	-29.3613	0.00208808
60	209277_at	TFPI2	43.361	0.00384856		60	239624_at	LOC102724689	-29.0798	2.90295e-05
61	238462_at	UBASH3B	43.1862	0.00141346		61	228554_at	PGR	-28.4962	0.00633221
62	228551_at	DENND5B	42.9908	0.00119478		62	227182_at	SUSD3	-27.5095	0.00525673
63	207480_s_at	MEIS2	42.2721	0.00027318		63	220488_s_at	BCAS3	-26.1172	0.000293314
64	210665_at	TFPI	41.7357	0.000303491		64	204798_at	MYB	-25.229	0.000595647
65	201272_at	AKR1B1	41.5881	0.000309284		65	230285_at	SVIP	-24.8704	0.00244336
66	217997_at	PHLDA1	41.2732	4.82882e-06		66	209459_s_at	ABAT	-24.6519	0.000102212
67	242162_at	DAW1	40.8996	0.000123606		67	219121_s_at	ESRP1	-24.1572	0.00452547
68	227530_at	AKAP12	40.6714	0.000194353		68	205696_s_at	GFRA1	-23.3848	0.00464963
69	213093_at	PRKCA	40.5079	0.0024006		69	238702_at	SPTSSB	-23.3137	0.00260094
70	1559258_a_at	CT83	40.2524	0.000183621		70	1552797_s_at	PROM2	-23.2079	0.00175435
71	224823_at	MYLK	39.9704	0.00225023		71	203963_at	CA12	-22.546	0.00138796
72	219926_at	POPDC3	38.5534	7.15945e-05		72	230006_s_at	SVIP	-22.4579	0.00113471
73	209101_at	CTGF	37.9303	0.0023362		73	202554_s_at	GSTM3	-22.3774	0.000221952
74	224819_at	TCEAL8	36.8112	6.39848e-05		74	202790_at	CLDN7	-22.2931	0.00039454
75	226425_at	CLIP4	36.2182	3.27357e-05		75	211421_s_at	RET	-22.2511	0.000292553
76	204410_at	EIF1AY	35.3312	0.00254713		76	219388_at	GRHL2	-22.2451	0.00017416
77	1555579_s_at	PTPRM	35.2023	0.000599652		77	236741_at	WDR72	-21.6057	0.00088636
78	217996_at	PHLDA1	34.6816	0.000272778		78	209460_at	ABAT	-21.2134	0.000818359
79	238332_at	ANKRD29	34.5348	0.000539592		79	221666_s_at	PYCARD	-21.0622	0.000359236
80	203939_at	NT5E	34.4985	0.000492603		80	220615_s_at	FAR2	-21.0136	0.000170471
81	230760_at	ZFY	34.4522	0.000938818		81	224909_s_at	PREX1	-20.9302	0.000167435
82	206002_at	GPR64	34.0721	2.88355e-05		82	218807_at	VAV3	-20.8781	0.00525867
83	219279_at	DOCK10	33.7887	0.00032483		83	215867_x_at	CA12	-20.6465	0.00374171
84	205541_s_at	GSPT2	33.2401	0.000910307		84	227059_at	GPC6	-20.6452	8.1597e-05
85	203180_at	ALDH1A3	33.1264	0.000602799		85	1553226_at	LINC00052	-20.5675	7.05094e-06
86	201825_s_at	SCCPDH	32.8718	0.000241194		86	242093_at	SYTL5	-20.1182	0.0117535
87	209626_s_at	OSBPL3	32.799	0.00155114		87	202291_s_at	MGP	-20.0938	0.000115521
88	206029_at	ANKRD1	32.7536	0.00014624		88	201315_x_at	IFITM2	-19.794	0.000953135
89	202920_at	ANK2	32.4161	0.00109939		89	225645_at	EHF	-19.7546	0.00318328
90	230876_at	ZNF883	32.414	0.00168003		90	227952_at	ZNF595	-19.6205	0.00511237
91	228293_at	DEPDC7	32.2195	0.000347556		91	222651_s_at	TRPS1	-19.5303	0.0114506
92	227048_at	LAMA1	31.6074	8.23783e-05		92	224218_s_at	TRPS1	-19.4419	0.00364755
93	212698_s_at	SEPT10	30.7741	6.85406e-05		93	232202_at	FAM83B	-19.3535	0.0153273
94	211675_s_at	MDFIC	30.6767	0.004451		94	206385_s_at	ANK3	-18.9211	0.00285582
95	212912_at	RPS6KA2	30.6358	5.88564e-05		95	205591_at	OLFM1	-18.896	0.00761037
96	200600_at	MSN	30.5777	4.09773e-05		96	210085_s_at	ANXA9	-18.7755	0.0057358
97	210538_s_at	BIRC3	29.7381	0.000774217		97	220205_at	TPTE	-18.5363	0.00204584
98	203917_at	CXADR	29.3728	0.00180732		98	226194_at	CHAMP1	-18.4397	0.00113008
99	228492_at	USP9Y	29.2931	0.000235381		99	226085_at	CBX5	-18.1622	0.00221208
100	226374_at	CXADR	28.9973	0.000282469		100	206569_at	IL24	-18.1537	0.000122847
101	224518_s_at	ZNF559	28.9504	0.000130732		101	211712_s_at	ANXA9	-18.1127	0.000361159
102	212328_at	LIMCH1	28.8296	0.00135861		102	214164_x_at	CA12	-18.1053	6.12836e-05
103	204491_at	PDE4D	28.5958	0.000254909		103	232598_at	NUP210L	-18.0816	0.00182202
104	204284_at	PPP1R3C	28.4501	0.00305855		104	218677_at	S100A14	-17.9963	0.00089954
105	209160_at	AKR1C3	28.3362	0.000203532		105	202342_s_at	TRIM2	-17.6895	0.000686478
106	1570153_at	CCDC169	28.2266	0.000538366		106	227808_at	DNAJC15	-17.6512	0.00996223
107	218711_s_at	SDPR	27.8852	0.00207578		107	214433_s_at	SELENBP1	-17.5302	0.00161034
108	225612_s_at	B3GNT5	27.7716	0.00233758		108	233555_s_at	SULF2	-17.4577	1.2543e-06
109	208892_s_at	DUSP6	27.6849	0.00224415		109	201839_s_at	EPCAM	-17.4342	0.000191897
110	227529_s_at	AKAP12	27.6108	0.0032307		110	232165_at	EPPK1	-17.4174	0.000153756
111	225626_at	PAG1	27.467	7.52822e-05		111	229352_at	SPESP1	-17.3186	0.00563419
112	230193_at	WDR66	27.1834	2.72146e-06		112	207712_at	BAGE	-17.1757	0.00491155
113	204409_s_at	EIF1AY	27.004	0.00464107		113	226192_at	AR	-17.173	4.6997e-05
114	238458_at	MICU3	26.9842	0.00224102		114	229674_at	SERTAD4	-17.1385	0.000379764
115	201506_at	TGFBI	26.9018	0.000298997		115	205709_s_at	CDS1	-16.8776	0.000857983
116	204422_s_at	FGF2	26.735	0.00110594		116	229222_at	ACSS3	-16.6781	0.000355975
117	208146_s_at	CPVL	26.7008	3.59968e-06		117	211715_s_at	BDH1	-16.3394	0.00154883
118	219109_at	SPAG16	26.6892	0.00109309		118	203304_at	BAMBI	-16.2954	2.36451e-05
119	228335_at	CLDN11	26.6405	0.000625798		119	214079_at	DHRS2	-16.2319	0.00933528
120	215425_at	BTG3	26.589	0.00300761		120	222244_s_at	TUG1	-16.2105	0.00146092
121	212473_s_at	MICAL2	26.5283	0.000768541		121	219956_at	GALNT6	-15.9933	0.00499678
122	217967_s_at	FAM129A	26.4974	0.002347		122	207392_x_at	UGT2B15	-15.9438	0.000595336
123	226084_at	MAP1B	26.3771	0.000361795		123	201650_at	KRT19	-15.8837	0.000247377
124	230788_at	GCNT2	26.2848	0.000604396		124	202417_at	KEAP1	-15.6921	0.00532864
125	244050_at	PTPLAD2	26.1885	0.00144179		125	222802_at	EDN1	-15.4588	0.015189
126	227309_at	YOD1	26.0815	0.000585908		126	244745_at	RERG	-15.4221	0.00237382
127	1554242_a_at	COCH	25.0002	0.000253308		127	242660_at	MALRD1	-15.1636	0.000191469
128	213258_at	TFPI	24.9684	0.0011438		128	214046_at	FUT9	-14.4921	0.00334938
129	213479_at	NPTX2	24.7509	2.46001e-06		129	227623_at	CACNA2D1	-14.357	0.000816582
130	211668_s_at	PLAU	24.7132	0.000829857		130	204044_at	QPRT	-14.3565	0.000861373
131	231899_at	ZC3H12C	24.6592	0.00105731		131	228462_at	IRX2	-14.3264	0.00041402
132	212233_at	MAP1B	24.0027	0.000185318		132	218804_at	ANO1	-14.2488	0.00134217
133	225008_at	ASPH	23.9848	0.000238283		133	218559_s_at	MAFB	-14.188	0.00739312
134	209644_x_at	CDKN2A	23.2506	0.00128601		134	204379_s_at	FGFR3	-14.1264	0.00013525
135	202157_s_at	CELF2	23.1986	0.00340749		135	229638_at	IRX3	-14.0338	0.00157025
136	210664_s_at	TFPI	22.8375	0.000784668		136	202024_at	ASNA1	-13.9735	0.000572724
137	218847_at	IGF2BP2	22.6606	0.00154651		137	222925_at	DCDC2	-13.8168	0.00186192
138	218980_at	FHOD3	22.5836	0.000806015		138	235046_at	INPP4B	-13.8077	0.000721736
139	225842_at	PHLDA1	22.2054	0.000617289		139	205376_at	INPP4B	-13.7925	0.000743468
140	208891_at	DUSP6	22.0196	0.00109878		140	205549_at	PCP4	-13.6559	0.00592706
141	230831_at	FRMD5	21.9925	0.00200201		141	217752_s_at	CNDP2	-13.6502	0.000156687
142	226876_at	FAM101B	21.9737	0.00589299		142	207307_at	HTR2C	-13.5438	0.000325196
143	206295_at	IL18	21.7868	1.64646e-05		143	235350_at	C4orf19	-13.515	0.00480705
144	207808_s_at	PROS1	21.767	6.99771e-05		144	226278_at	SVIP	-13.4633	0.00384692
145	226682_at	RORA	21.7538	0.00470892		145	226185_at	CDS1	-13.4008	0.000142083
146	209301_at	CA2	21.7506	0.000364762		146	204400_at	EFS	-13.3453	0.00114351
147	205407_at	RECK	21.5708	0.000578821		147	225496_s_at	SYTL2	-13.2101	0.000113959
148	206354_at	SLCO1B3	21.3637	0.00170091		148	230741_at	P2RX7	-13.0949	0.00192603
149	212325_at	LIMCH1	21.239	0.000809784		149	218689_at	FANCF	-13.0276	0.00149577
150	228128_x_at	PAPPA	21.1978	0.00301136		150	230238_at	SOWAHA	-12.8795	0.00468945
151	230100_x_at	PAK1	20.4691	0.0052651		151	232164_s_at	EPPK1	-12.866	0.00114487
152	225113_at	AGPS	20.3997	0.00334462		152	232322_x_at	STARD10	-12.8547	0.000688489
153	227862_at	TRNP1	20.3976	0.000243257		153	219529_at	CLIC3	-12.7645	0.000830269
154	239155_at	CXADR	20.3024	0.000254354		154	204567_s_at	ABCG1	-12.7071	0.000895271
155	201719_s_at	EPB41L2	20.1905	0.00485055		155	236840_at	C12orf56	-12.6432	0.000118727
156	205479_s_at	PLAU	19.978	0.000263797		156	230964_at	FREM2	-12.5845	0.00145996
157	214720_x_at	SEPT10	19.86	0.000205895		157	230763_at	SPATA17	-12.5161	0.000587591
158	225303_at	KIRREL	19.8495	0.00745634		158	224516_s_at	CXXC5	-12.191	0.00126138
159	238969_at	C3orf55	19.7143	0.00262759		159	216687_x_at	UGT2B15	-12.0705	0.00105147
160	213817_at	IRAK3	19.6587	0.000813742		160	223878_at	INPP4B	-11.9945	0.00118903
161	1557215_at	LINC00648	19.608	0.000145226		161	235924_at	FRK	-11.9054	0.00419922
162	219984_s_at	HRASLS	19.5507	0.00511716		162	212915_at	PDZRN3	-11.8013	0.00139022
163	225045_at	CCDC88A	19.3254	2.39775e-06		163	209696_at	FBP1	-11.801	0.00174472
164	225622_at	PAG1	19.3005	0.000704166		164	230493_at	SHISA2	-11.7728	0.00283911
165	215172_at	PTPN20B	19.2771	0.0036096		165	239108_at	FAR2	-11.7521	0.00061601
166	205042_at	GNE	19.2324	0.00324527		166	232914_s_at	SYTL2	-11.7443	0.00164819
167	226875_at	DOCK11	18.5844	0.000323345		167	219197_s_at	SCUBE2	-11.6746	0.000738393
168	1558686_at	MPV17L	18.5618	0.00235208		168	235518_at	SLC8A1	-11.651	0.000463302
169	235570_at	RBMS3	18.3873	0.000398169		169	215465_at	ABCA12	-11.4986	0.000368874
170	221958_s_at	WLS	18.3418	0.00143307		170	212353_at	SULF1	-11.4834	0.00318419
171	206170_at	ADRB2	18.2841	0.000120515		171	210239_at	IRX5	-11.4089	0.000574064
172	206100_at	CPM	18.1739	0.00948388		172	203666_at	CXCL12	-11.3216	0.000929731
173	227354_at	PAG1	18.0188	0.000437612		173	209291_at	ID4	-11.2798	0.0107115
174	227760_at	IGFBPL1	17.9925	0.00374896		174	213912_at	TBC1D30	-11.1603	0.000368306
175	206382_s_at	BDNF	17.8853	0.000810753		175	227282_at	PCDH19	-11.0843	6.37393e-05
176	202990_at	PYGL	17.8295	9.45894e-05		176	212070_at	GPR56	-11.0583	0.000176517
177	221523_s_at	RRAGD	17.7216	0.00168044		177	239010_at	DUXAP10	-11.0112	0.00311507
178	203695_s_at	DFNA5	17.5539	0.00370678		178	235515_at	SYNE4	-10.9494	0.00432861
179	230789_at	ZNF280B	17.2182	0.00269111		179	235061_at	PPM1K	-10.8491	0.0003047
180	213358_at	MTCL1	17.1632	0.000194297		180	226248_s_at	KIAA1324	-10.8092	8.92951e-06
181	203474_at	IQGAP2	17.1366	0.00315805		181	203424_s_at	IGFBP5	-10.7834	0.00925317
182	226955_at	AFAP1L1	17.0275	0.000885324		182	220177_s_at	TMPRSS3	-10.6199	0.00468466
183	201425_at	ALDH2	16.8241	0.00154693		183	221558_s_at	LEF1	-10.545	0.00241957
184	215294_s_at	SMARCA1	16.6896	0.00160197		184	207400_at	NPY5R	-10.42	0.000225425
185	235708_at	KLB	16.6734	0.000927462		185	227198_at	AFF3	-10.4192	7.38546e-05
186	221916_at	NEFL	16.6153	0.00186725		186	204508_s_at	CA12	-10.3614	0.00469408
187	228974_at	ZNF677	16.6076	0.00123404		187	205609_at	ANGPT1	-10.3471	0.00306318
188	212327_at	LIMCH1	16.5458	0.00160015		188	235148_at	KRTCAP3	-10.3307	0.000574116
189	235521_at	HOXA3	16.4875	0.00190979		189	213285_at	TMEM30B	-10.2957	0.00198182
190	225790_at	MSRB3	16.4717	0.000606225		190	206958_s_at	UPF3A	-10.1769	0.00795385
191	213340_s_at	TP73-AS1	16.4644	0.00177459		191	203226_s_at	TSPAN31	-10.1697	0.00133166
192	202626_s_at	LYN	16.4581	0.0020403		192	208056_s_at	CBFA2T3	-10.1266	0.00368951
193	217999_s_at	PHLDA1	16.3032	0.0196077		193	202668_at	EFNB2	-10.0873	0.00319184
194	238587_at	UBASH3B	16.2958	0.00522687		194	227290_at	CDYL2	-10.0707	0.00038428
195	210896_s_at	ASPH	16.1334	0.000215354		195	213056_at	FRMD4B	-10.0668	0.00317804
196	238447_at	RBMS3	16.0219	0.000554239		196	207076_s_at	ASS1	-10.0224	0.000281025
197	236694_at	TXLNGY	15.9158	1.26375e-05		197	221610_s_at	STAP2	-10.0206	0.00965105
198	214452_at	BCAT1	15.7566	0.00249572		198	201009_s_at	TXNIP	-10.0093	0.000101992
199	231984_at	MTAP	15.7545	0.000237293		199	219127_at	PRR15L	-9.87716	0.00258193
200	228962_at	PDE4D	15.6538	0.0111927		200	222760_at	ZNF703	-9.86361	0.000289314
201	238441_at	PRKAA2	15.5485	0.000216887		201	225516_at	SLC7A2	-9.85058	0.000285755
202	230896_at	BEND4	15.4995	0.0062928		202	213110_s_at	COL4A5	-9.83101	0.00238987
203	208683_at	CAPN2	15.4208	8.32242e-05		203	230163_at	GFRA1	-9.69086	0.00973165
204	219885_at	SLFN12	15.1391	0.00158551		204	220318_at	EPN3	-9.59193	0.00728034
205	229797_at	MCOLN3	15.082	0.0046029		205	242794_at	MAML3	-9.47975	0.0113866
206	223300_s_at	CCDC82	15.0662	0.0034992		206	223275_at	PRMT6	-9.41872	0.00110996
207	202638_s_at	ICAM1	15.0085	0.0136033		207	228977_at	LOC729680	-9.3786	0.0011864
208	214298_x_at	SEPT6	14.98	0.00096975		208	229160_at	MUM1L1	-9.36301	0.00482185
209	219759_at	ERAP2	14.7535	0.00459381		209	206346_at	PRLR	-9.35787	0.00504868
210	204719_at	ABCA8	14.7478	0.00299933		210	219450_at	C4orf19	-9.28026	0.00281421
211	202664_at	WIPF1	14.7146	0.00545832		211	225491_at	SLC1A2	-9.2749	0.00174664
212	203989_x_at	F2R	14.5913	0.000666071		212	233955_x_at	CXXC5	-9.26814	0.000256895
213	202156_s_at	CELF2	14.5271	0.00379186		213	222931_s_at	THNSL1	-9.2078	0.00406327
214	218451_at	CDCP1	14.4298	0.000317974		214	229964_at	C9orf152	-9.20191	0.00396953
215	1554704_at	ATP8B3	14.376	0.000486363		215	223103_at	STARD10	-9.18091	0.000186297
216	202073_at	OPTN	14.3502	0.0011916		216	220625_s_at	ELF5	-9.17198	0.0275852
217	220014_at	PRR16	14.3487	0.000487595		217	235274_at	GABPB1-AS1	-9.14006	0.000527984
218	229308_at	ANKRD29	14.2507	0.00281107		218	213913_s_at	TBC1D30	-9.10101	0.00297084
219	1555793_a_at	ZFP82	14.2252	0.0089618		219	223614_at	MMP16	-9.07935	0.00251523
220	225344_at	NCOA7	14.2239	0.000468023		220	239148_at	MARVELD3	-9.07178	0.0123527
221	202133_at	WWTR1	14.0383	0.000821878		221	1568983_a_at	GABPB1-AS1	-9.06252	0.000101952
222	217853_at	TNS3	13.9795	0.000893124		222	201535_at	UBL3	-9.04026	0.000105318
223	212097_at	CAV1	13.9793	0.000469259		223	201008_s_at	TXNIP	-8.90655	0.000972885
224	223301_s_at	CCDC82	13.9687	0.000395993		224	204942_s_at	ALDH3B2	-8.89261	0.0102869
225	1554726_at	ZNF655	13.9474	0.000220738		225	208794_s_at	SMARCA4	-8.81215	8.7282e-05
226	207627_s_at	TFCP2	13.9267	0.000710044		226	220441_at	DNAJC22	-8.78488	0.0186039
227	213150_at	HOXA10	13.9216	0.000183009		227	205251_at	PER2	-8.76704	0.00482398
228	209392_at	ENPP2	13.8451	0.00091239		228	218729_at	LXN	-8.76489	0.0010257
229	220004_at	DDX43	13.7587	0.00129008		229	214022_s_at	IFITM1	-8.66014	0.00421123
230	206907_at	TNFSF9	13.6911	0.000435279		230	230660_at	SERTAD4	-8.64317	0.00380708
231	203323_at	CAV2	13.6687	0.00221276		231	230836_at	ST8SIA4	-8.59832	0.00455402
232	206624_at	USP9Y	13.6306	0.000336845		232	228058_at	ZG16B	-8.56275	0.000243298
233	205229_s_at	COCH	13.5789	0.000157707		233	200962_at	RPL31	-8.55013	0.0146358
234	231779_at	IRAK2	13.5454	0.00235538		234	225327_at	FAM214A	-8.47392	0.00156153
235	1559942_at	MDFIC	13.5246	0.00068246		235	201349_at	SLC9A3R1	-8.44824	0.000172373
236	232297_at	KLHL5	13.5073	0.00258142		236	212599_at	AUTS2	-8.43234	0.00962403
237	203637_s_at	MID1	13.4879	0.00065845		237	64900_at	TMEM231	-8.42965	0.000460939
238	212636_at	QKI	13.4876	0.00535107		238	232099_at	PCDHB16	-8.40098	0.00307352
239	218983_at	C1RL	13.4206	0.00102062		239	225301_s_at	MYO5B	-8.37969	0.00257922
240	224999_at	EGFR	13.4121	0.00846541		240	212520_s_at	SMARCA4	-8.37538	0.00243429
241	223170_at	TMEM98	13.3881	0.000370733		241	219648_at	MREG	-8.37181	0.0006002
242	208782_at	FSTL1	13.313	0.000544437		242	235947_at	LOC101930067	-8.35042	0.00229775
243	213484_at	ADD2	13.2119	0.000190341		243	227474_at	PAX8-AS1	-8.30601	0.00271837
244	229360_at	ZNF280B	13.1986	0.00914932		244	209656_s_at	TMEM47	-8.29969	0.00078176
245	242037_at	ASPH	13.1573	0.0092175		245	233059_at	KCNJ3	-8.29254	0.0152747
246	242005_at	LINC00973	13.1467	0.000115089		246	227406_at	GABPB1-AS1	-8.2472	0.000206935
247	232618_at	TXLNGY	13.1389	0.00389629		247	219734_at	SIDT1	-8.12916	0.00134161
248	209581_at	PLA2G16	13.07	9.45428e-05		248	226388_at	TCEA3	-8.10802	0.00128307
249	204519_s_at	PLLP	13.0256	7.65686e-05		249	214907_at	CEACAM21	-8.04158	0.00398505
250	241763_s_at	FBXO32	13.0207	0.000699522		250	233772_at	POU6F2-AS2	-8.03038	0.00129487
251	228949_at	WLS	12.963	0.00249567		251	221874_at	KIAA1324	-8.02533	0.00114627
252	225793_at	LIX1L	12.9242	0.000860206		252	1554769_at	ZNF785	-8.01967	0.000240418
253	1553994_at	NT5E	12.8963	0.00284225		253	221667_s_at	HSPB8	-8.00849	0.000992465
254	214071_at	GNAL	12.8632	0.00127208		254	238116_at	DYNLRB2	-7.99128	0.00554619
255	223687_s_at	LY6K	12.8577	0.000307151		255	225283_at	ARRDC4	-7.98672	0.0203281
256	215058_at	DENND5B	12.8185	0.00085638		256	224925_at	PREX1	-7.95694	0.000405584
257	213010_at	PRKCDBP	12.7805	0.000832507		257	238029_s_at	SLC16A14	-7.95389	0.0145401
258	205548_s_at	BTG3	12.7247	0.00138556		258	231882_at	AP000525.9	-7.91837	0.000908148
259	218312_s_at	ZSCAN18	12.6759	0.000360643		259	228780_at	POU3F3	-7.89579	0.00224615
260	244741_s_at	ZNF667-AS1	12.6127	0.00617771		260	201195_s_at	SLC7A5	-7.86098	0.000842946
261	208893_s_at	DUSP6	12.6044	0.00473742		261	229498_at	MBNL3	-7.84898	0.000331354
262	209822_s_at	VLDLR	12.5536	0.0025586		262	209590_at	BMP7	-7.83493	0.000550738
263	241535_at	LOC101060391	12.5203	0.00257505		263	242064_at	SDK2	-7.80113	0.0020424
264	226103_at	NEXN	12.4225	0.00181473		264	212013_at	PXDN	-7.77962	0.000678562
265	210138_at	RGS20	12.3944	0.00136084		265	226403_at	TMC4	-7.75557	0.000782099
266	221840_at	PTPRE	12.355	0.000819447		266	210372_s_at	TPD52L1	-7.71486	5.52525e-05
267	208944_at	TGFBR2	12.3241	0.000626353		267	213720_s_at	SMARCA4	-7.71251	0.000121163
268	203811_s_at	DNAJB4	12.3188	0.00209397		268	211778_s_at	OVOL2	-7.70954	0.00237721
269	226021_at	RDH10	12.2862	0.000877312		269	204105_s_at	NRCAM	-7.67445	0.000312136
270	227210_at	SFMBT2	12.2467	0.00540337		270	244183_x_at	PCDHB3	-7.64322	0.0164172
271	231925_at	RP11-38P22.2	12.2292	0.00281461		271	1559827_at	LINC00960	-7.63773	0.00352082
272	206504_at	CYP24A1	12.0907	0.00118924		272	209442_x_at	ANK3	-7.63024	0.00285742
273	1552309_a_at	NEXN	11.9192	0.0190371		273	221577_x_at	GDF15	-7.61275	0.00349525
274	1558692_at	C1orf85	11.8401	0.0050923		274	235337_at	SERTAD4	-7.58721	0.0023288
275	205579_at	HRH1	11.8342	0.00687105		275	1553602_at	MUCL1	-7.57155	0.00218474
276	203217_s_at	ST3GAL5	11.8156	0.0010685		276	220195_at	MBD5	-7.51044	0.00130671
277	204956_at	MTAP	11.7884	0.00302882		277	219616_at	ACSS3	-7.46665	0.00304093
278	209210_s_at	FERMT2	11.7883	0.00033289		278	214728_x_at	SMARCA4	-7.46163	0.00103286
279	1552487_a_at	BNC1	11.7665	0.00238753		279	223836_at	FGFBP2	-7.43561	0.000770328
280	203159_at	GLS	11.766	0.000376851		280	213725_x_at	XYLT1	-7.43466	0.00908766
281	202625_at	LYN	11.761	0.00106532		281	226773_at	PPM1K	-7.43328	0.00190352
282	203234_at	UPP1	11.7259	0.000241282		282	207178_s_at	FRK	-7.418	0.00131917
283	225021_at	ZNF532	11.7087	0.000495427		283	219756_s_at	POF1B	-7.41486	0.00738592
284	1553995_a_at	NT5E	11.6638	0.00576885		284	204029_at	CELSR2	-7.39684	0.000626751
285	211506_s_at	CXCL8	11.6302	0.000163164		285	202489_s_at	FXYD3	-7.36449	0.00100608
286	212299_at	NEK9	11.5725	0.000823568		286	211352_s_at	NCOA3	-7.32855	0.000664478
287	232760_at	TEX15	11.5271	0.00220949		287	202341_s_at	TRIM2	-7.31955	0.00069589
288	223595_at	TMEM133	11.5098	0.00074986		288	204566_at	PPM1D	-7.28769	0.000588309
289	243582_at	SH3RF2	11.5014	0.000618723		289	201015_s_at	JUP	-7.27474	6.83294e-05
290	224941_at	PAPPA	11.4109	0.00229629		290	205758_at	CD8A	-7.2581	0.00185583
291	235740_at	MCTP1	11.3866	0.000677928		291	218806_s_at	VAV3	-7.21372	0.000154207
292	205729_at	OSMR	11.3598	0.00175081		292	229396_at	OVOL1	-7.19899	6.37296e-06
293	228653_at	SAMD5	11.3573	0.00736941		293	238880_at	GTF3A	-7.18987	0.00114627
294	227341_at	BEND7	11.3375	0.00442154		294	205234_at	SLC16A4	-7.18324	0.0158307
295	205001_s_at	DDX3Y	11.3195	0.0175352		295	217564_s_at	CPS1	-7.18238	0.00435865
296	200824_at	GSTP1	11.1603	0.000702197		296	223658_at	KCNK6	-7.16527	0.0143307
297	201431_s_at	DPYSL3	11.1446	0.00114811		297	210389_x_at	TUBD1	-7.13972	0.00173237
298	225093_at	UTRN	11.1018	0.000192599		298	225299_at	MYO5B	-7.13092	0.000201928
299	205880_at	PRKD1	11.0528	0.00131673		299	228993_s_at	BBIP1	-7.08941	0.000270066
300	213982_s_at	RABGAP1L	11.0457	0.0134749		300	209060_x_at	NCOA3	-7.06596	0.000489346
301	213924_at	GNAL	11.0439	0.000832383		301	231981_at	PRLR	-7.03156	0.00234538
302	212875_s_at	C2CD2	11.0113	0.000321744		302	210447_at	GLUD2	-7.01085	0.00217852
303	242940_x_at	DLX6	10.9807	0.0164565		303	221045_s_at	PER3	-6.99408	0.00373557
304	228950_s_at	WLS	10.8496	0.000492457		304	225968_at	PRICKLE2	-6.98858	0.0139668
305	203178_at	GATM	10.8488	0.000908289		305	218724_s_at	TGIF2	-6.97025	0.00355522
306	203810_at	DNAJB4	10.8229	0.00020232		306	231853_at	TUBD1	-6.96186	8.69936e-05
307	203874_s_at	SMARCA1	10.8081	0.000208284		307	236335_at	GUCY1A2	-6.94286	0.00455246
308	229614_at	ZNF320	10.7822	0.000480725		308	219249_s_at	FKBP10	-6.9245	8.29485e-05
309	209824_s_at	ARNTL	10.7589	0.000655292		309	221326_s_at	TUBD1	-6.88832	0.0022723
310	203324_s_at	CAV2	10.7092	5.85158e-05		310	213229_at	DICER1	-6.88134	0.0036677
311	225512_at	ZBTB38	10.6379	0.00327408		311	235944_at	HMCN1	-6.84333	0.00244905
312	223253_at	EPDR1	10.6104	0.00507541		312	201596_x_at	KRT18	-6.84208	5.44024e-05
313	213695_at	PON3	10.6045	0.000118073		313	222830_at	GRHL1	-6.84037	0.00470205
314	204268_at	S100A2	10.5875	0.000565897		314	204724_s_at	COL9A3	-6.79719	0.000594353
315	228843_at	ARL10	10.5707	0.0136236		315	218211_s_at	MLPH	-6.79463	0.000473596
316	219778_at	ZFPM2	10.4997	0.00195224		316	223696_at	ARSD	-6.78283	0.0105938
317	238877_at	EYA4	10.499	0.0021995		317	240218_at	DSCAM	-6.78029	0.00454304
318	204198_s_at	RUNX3	10.478	0.000664064		318	217954_s_at	PHF3	-6.77726	0.000892809
319	239913_at	SLC10A4	10.465	0.00233252		319	202454_s_at	ERBB3	-6.74829	0.00415758
320	224352_s_at	CFL2	10.4577	0.00115723		320	1552365_at	SCIN	-6.73962	0.00503952
321	209209_s_at	FERMT2	10.4413	0.000364597		321	204697_s_at	CHGA	-6.72549	0.00495045
322	213338_at	TMEM158	10.4369	0.000312078		322	219736_at	TRIM36	-6.69916	0.000316967
323	225123_at	SESN3	10.4291	0.00258184		323	227850_x_at	CDC42EP5	-6.6696	0.000198915
324	243502_at	GJC1	10.401	0.00778819		324	1552367_a_at	SCIN	-6.66153	0.0026172
325	205805_s_at	ROR1	10.395	0.0164173		325	203787_at	SSBP2	-6.66136	0.0235266
326	212230_at	PPAP2B	10.3451	0.000547074		326	229385_s_at	TINCR	-6.62947	0.000510164
327	221801_x_at	NEFL	10.2806	0.0028903		327	229649_at	NRXN3	-6.61407	0.00217574
328	219412_at	RAB38	10.272	0.00265252		328	215714_s_at	SMARCA4	-6.60536	0.00121391
329	212906_at	GRAMD1B	10.232	0.000827005		329	40560_at	TBX2	-6.58861	0.00454064
330	225575_at	LIFR	10.2317	0.00241062		330	209956_s_at	CAMK2B	-6.54971	0.00504255
331	231292_at	EID3	10.1468	0.00483706		331	218858_at	DEPTOR	-6.54484	0.00312076
332	203139_at	DAPK1	10.0127	0.0010912		332	213540_at	HSD17B8	-6.52592	0.00632128
333	223686_at	TPK1	10.0061	0.000477778		333	209987_s_at	ASCL1	-6.52014	0.00727078
334	218319_at	PELI1	9.999	0.00628634		334	237268_at	DSCAM	-6.51079	0.000174589
335	213134_x_at	BTG3	9.97105	0.00102565		335	209849_s_at	RAD51C	-6.45606	0.000271375
336	224996_at	ASPH	9.943	0.000146454		336	222713_s_at	FANCF	-6.41215	0.00800407
337	225571_at	LIFR	9.93933	0.000785528		337	220581_at	CCDC170	-6.412	0.0040711
338	205401_at	AGPS	9.92413	0.00672336		338	204351_at	S100P	-6.40682	0.00505555
339	203065_s_at	CAV1	9.90781	5.47432e-05		339	229623_at	TMEM150C	-6.39399	0.00605231
340	201645_at	TNC	9.86266	0.00848808		340	210266_s_at	TRIM33	-6.37354	0.00169227
341	241607_at	LOC730102	9.83656	0.00130509		341	226197_at	AR	-6.33841	6.54999e-05
342	212859_x_at	MT1E	9.80055	0.0101077		342	226187_at	CDS1	-6.30136	0.00832802
343	236313_at	CDKN2B	9.79674	0.000633992		343	220991_s_at	RNF32	-6.29919	0.0127487
344	209883_at	COLGALT2	9.7719	0.00372187		344	217562_at	BRINP3	-6.28052	0.00127782
345	226022_at	SASH1	9.76191	0.00513537		345	212012_at	PXDN	-6.27384	0.000597164
346	1557260_a_at	ZNF382	9.75168	0.0157786		346	206432_at	HAS2	-6.26033	0.00454534
347	228062_at	NAP1L5	9.74447	0.0202425		347	212057_at	GSE1	-6.19387	0.000223934
348	217966_s_at	FAM129A	9.7336	0.000651028		348	226213_at	ERBB3	-6.18795	0.000802102
349	228353_x_at	UBASH3B	9.60891	0.000313936		349	228863_at	PCDH17	-6.18473	0.00155767
350	230787_at	LOC101927886	9.59331	0.000749651		350	204623_at	TFF3	-6.1772	0.00174672
351	224480_s_at	AGPAT9	9.58753	0.000132677		351	226884_at	LRRN1	-6.16747	0.000198524
352	226545_at	CD109	9.56662	0.000595472		352	205774_at	F12	-6.16479	0.000612957
353	226621_at	OSMR	9.5634	2.59452e-05		353	215532_x_at	ZNF492	-6.16191	0.0059291
354	222111_at	FAM63B	9.55479	0.00360688		354	223171_at	DYM	-6.15092	0.000450467
355	202037_s_at	SFRP1	9.54574	0.000317744		355	1554743_x_at	PMS1	-6.13979	0.00635068
356	1555526_a_at	SEPT6	9.51079	0.00113721		356	1556499_s_at	COL1A1	-6.1358	0.00729857
357	212094_at	PEG10	9.4975	0.000532251		357	204855_at	SERPINB5	-6.13553	0.000259456
358	209684_at	RIN2	9.47657	0.00107008		358	203786_s_at	TPD52L1	-6.13492	6.47259e-05
359	210764_s_at	CYR61	9.44201	0.000528033		359	211549_s_at	HPGD	-6.1345	0.00411476
360	203665_at	HMOX1	9.43002	0.00024748		360	202729_s_at	LTBP1	-6.10115	0.00277452
361	222730_s_at	ZDHHC2	9.41513	0.0013643		361	203571_s_at	ADIRF	-6.09764	0.0016748
362	213139_at	SNAI2	9.41465	0.00516989		362	219889_at	FRAT1	-6.09707	0.00567027
363	201718_s_at	EPB41L2	9.40536	0.00016234		363	1553132_a_at	TC2N	-6.08815	0.0106776
364	204114_at	NID2	9.3869	0.00245918		364	205916_at	S100A7	-6.07924	0.014589
365	238041_at	TCF12	9.3488	0.0120457		365	222557_at	STMN3	-6.07634	0.00231964
366	219489_s_at	NXN	9.33627	0.000526531		366	220294_at	KCNV1	-6.07404	0.00563456
367	239250_at	ZNF542P	9.33023	0.00423293		367	212354_at	SULF1	-6.04369	0.00221287
368	207980_s_at	CITED2	9.30526	8.3937e-05		368	227194_at	FAM3B	-6.00356	0.00321539
369	209627_s_at	OSBPL3	9.21884	0.0141553		369	243762_at	LA16c-83F12.6	-5.97805	0.0010253
370	221524_s_at	RRAGD	9.21013	7.84025e-05		370	225911_at	NPNT	-5.97181	0.00211101
371	227554_at	MAGI2-AS3	9.16778	0.00467593		371	1552740_at	C2orf15	-5.9692	0.00378234
372	221078_s_at	CCDC88A	9.1454	0.000777611		372	201428_at	CLDN4	-5.96919	0.00353037
373	209135_at	ASPH	9.11711	0.000130347		373	205286_at	TFAP2C	-5.9641	9.13666e-05
374	203158_s_at	GLS	9.02764	0.000766549		374	228425_at	PAX8-AS1	-5.94107	0.00095319
375	223079_s_at	GLS	9.01421	0.000744937		375	205097_at	SLC26A2	-5.93231	0.00365559
376	209122_at	PLIN2	8.95474	0.000462507		376	239911_at	ONECUT2	-5.92693	0.000395146
377	239043_at	ZNF404	8.93866	0.00496906		377	222746_s_at	BSPRY	-5.92273	0.00524986
378	206912_at	FOXE1	8.87405	0.000833823		378	209864_at	FRAT2	-5.91327	0.00333625
379	219387_at	CCDC88A	8.82526	0.000948828		379	232636_at	SLITRK4	-5.90905	0.000898579
380	226909_at	ZNF518B	8.77501	0.000637353		380	219155_at	PITPNC1	-5.90315	0.00308144
381	224694_at	ANTXR1	8.76973	0.00031443		381	221035_s_at	TEX14	-5.8898	0.00153737
382	1552897_a_at	KCNG3	8.75353	0.00207674		382	222930_s_at	AGMAT	-5.88042	0.00200231
383	227892_at	PRKAA2	8.74777	0.00230912		383	222996_s_at	CXXC5	-5.84833	0.000362918
384	226395_at	HOOK3	8.7391	0.00565811		384	235728_at	ZFP3	-5.8473	0.00424894
385	231348_s_at	LMO3	8.735	0.00224563		385	1568612_at	GABRG2	-5.83434	0.00720437
386	218718_at	PDGFC	8.72114	0.000515185		386	208885_at	LCP1	-5.81305	0.000586626
387	1555716_a_at	CXADR	8.68259	0.00314934		387	65517_at	AP1M2	-5.80721	0.006263
388	209676_at	TFPI	8.68011	0.00607539		388	212154_at	SDC2	-5.74589	0.000943226
389	214983_at	TTTY15	8.6546	0.0118354		389	202753_at	PSMD6	-5.72916	0.00164589
390	239752_at	CECR2	8.6074	0.00525913		390	227235_at	GUCY1A3	-5.72698	0.00207528
391	202074_s_at	OPTN	8.60413	0.00437522		391	241355_at	HR	-5.71116	0.00493491
392	1569701_at	PER3	8.54776	0.00913746		392	227053_at	PACSIN1	-5.70889	0.0017401
393	219355_at	CXorf57	8.53964	0.000161886		393	1553180_at	ADAMTS19	-5.70127	0.0137192
394	215743_at	NMT2	8.51424	0.000302362		394	210715_s_at	SPINT2	-5.69319	0.000257022
395	203349_s_at	ETV5	8.48321	0.000509827		395	226649_at	PANK1	-5.68148	0.0029511
396	229480_at	MAGI2-AS3	8.47396	0.000837974		396	214746_s_at	ZNF467	-5.67934	0.00549852
397	1553672_at	ENAH	8.45252	0.00190689		397	212099_at	RHOB	-5.66358	0.000175705
398	209576_at	GNAI1	8.44812	0.00181839		398	238889_at	AGBL5	-5.66261	0.0196415
399	204475_at	MMP1	8.43517	0.00134193		399	232682_at	MREG	-5.64286	0.00125262
400	228745_at	SGTB	8.42734	0.00177025		400	243755_at	PRLR	-5.64009	0.00449692
401	200878_at	EPAS1	8.41511	1.55351e-06		401	210059_s_at	MAPK13	-5.61293	0.0094278
402	225108_at	AGPS	8.4115	0.0101947		402	201669_s_at	MARCKS	-5.59614	0.00089777
403	217728_at	S100A6	8.39602	2.49718e-05		403	241455_at	C6orf132	-5.59533	0.0103155
404	231579_s_at	TIMP2	8.36426	0.00868479		404	235736_at	SMKR1	-5.5941	0.000377935
405	242888_at	PRRT3-AS1	8.32924	0.000496703		405	207700_s_at	NCOA3	-5.56737	0.00293474
406	225710_at	GNB4	8.3218	0.00141062		406	212148_at	PBX1	-5.56533	0.00208353
407	213397_x_at	RNASE4	8.30394	0.00356466		407	36499_at	CELSR2	-5.50352	0.014394
408	203157_s_at	GLS	8.26681	0.00224643		408	209231_s_at	DCTN5	-5.50113	0.00016995
409	227209_at	CNTN1	8.26428	0.00283614		409	226473_at	CBX2	-5.49172	0.000992821
410	227637_at	TFCP2	8.2474	0.000590932		410	207430_s_at	MSMB	-5.48067	0.00760919
411	202794_at	INPP1	8.24052	2.30346e-05		411	231472_at	FBXO15	-5.47414	0.00259622
412	229404_at	TWIST2	8.23224	0.0178814		412	228303_at	GALNT6	-5.46407	0.00425677
413	1554168_a_at	SH3KBP1	8.2251	0.000904628		413	236225_at	GGT6	-5.43846	0.00476794
414	212704_at	ZCCHC11	8.22004	0.000236188		414	219800_s_at	THNSL1	-5.43822	0.00485764
415	210754_s_at	LYN	8.1861	0.000157931		415	226829_at	AFAP1L2	-5.42151	0.00324901
416	239942_at	GNG11	8.18373	0.00395605		416	242943_at	ST8SIA4	-5.42027	0.00433322
417	224940_s_at	PAPPA	8.17898	0.00126985		417	211621_at	AR	-5.4176	0.00137363
418	236918_s_at	LRRC34	8.17469	0.00213943		418	202005_at	ST14	-5.41668	0.00196774
419	203726_s_at	LAMA3	8.11309	0.0030178		419	203256_at	CDH3	-5.41481	0.000170746
420	206343_s_at	NRG1	8.09966	0.00383134		420	229215_at	ASCL2	-5.40051	0.00169493
421	221584_s_at	KCNMA1	8.06183	0.00343584		421	226599_at	FHDC1	-5.39827	0.00551884
422	236565_s_at	LARP6	8.05156	0.000130025		422	231846_at	FOXRED2	-5.38521	0.00943021
423	218901_at	PLSCR4	8.03367	0.0136542		423	210829_s_at	SSBP2	-5.36474	0.00312741
424	214255_at	ATP10A	8.00921	0.00180698		424	219789_at	NPR3	-5.35972	0.00853771
425	205803_s_at	TRPC1	8.00071	0.00236898		425	209255_at	KLHDC10	-5.35778	0.00267546
426	206355_at	GNAL	7.98477	0.00455341		426	219428_s_at	PXMP4	-5.35338	0.0110888
427	36711_at	MAFF	7.97915	0.00122105		427	219936_s_at	GPR87	-5.35298	0.00298389
428	212607_at	AKT3	7.9403	0.00304976		428	202219_at	SLC6A8	-5.34601	0.00187744
429	209373_at	MALL	7.93912	0.000614513		429	201534_s_at	UBL3	-5.33188	0.00664755
430	231192_at	LPAR3	7.93093	0.00106569		430	1555800_at	ZNF385B	-5.32992	0.00632097
431	226939_at	CPEB2	7.91181	0.00143046		431	207695_s_at	IGSF1	-5.32425	0.000462909
432	215146_s_at	TTC28	7.90758	0.00228457		432	1552269_at	SPATA17	-5.31641	0.0286217
433	201289_at	CYR61	7.90616	0.000116069		433	1554770_x_at	ZNF785	-5.30669	0.0040659
434	225847_at	NCEH1	7.90411	0.000996631		434	228545_at	ZNF148	-5.28803	0.0021172
435	209016_s_at	KRT7	7.89296	0.000343601		435	221703_at	BRIP1	-5.28549	0.000524224
436	207536_s_at	TNFRSF9	7.88228	0.00339286		436	218995_s_at	EDN1	-5.2738	0.00438757
437	212195_at	IL6ST	7.84793	0.000131746		437	225306_s_at	SLC25A29	-5.27062	0.000893603
438	224911_s_at	DCBLD2	7.8408	0.000163764		438	227624_at	TET2	-5.26893	0.00042664
439	222838_at	SLAMF7	7.81843	0.00395935		439	223611_s_at	LNX1	-5.23188	0.00186461
440	227176_at	SLC2A13	7.81717	5.64339e-05		440	222116_s_at	TBC1D16	-5.2304	0.000795377
441	227607_at	STAMBPL1	7.81542	0.000108236		441	229332_at	HPDL	-5.21912	0.0314076
442	1558882_at	HTATSF1P2	7.80825	0.0012484		442	236814_at	MDM4	-5.21768	0.000420585
443	208789_at	PTRF	7.79824	0.000378321		443	209692_at	EYA2	-5.18839	0.00887077
444	236656_s_at	LOC100288911	7.77106	0.00255825		444	218792_s_at	BSPRY	-5.18033	0.00583126
445	205569_at	LAMP3	7.74832	0.00342499		445	235955_at	MARVELD2	-5.17796	0.00965753
446	233496_s_at	CFL2	7.72367	3.07232e-05		446	229761_at	LOC440173	-5.16386	0.00519813
447	224374_s_at	EMILIN2	7.71279	0.00124938		447	223807_at	IGSF1	-5.15888	0.018203
448	203518_at	LYST	7.70873	0.00198467		448	209061_at	NCOA3	-5.14838	0.000681423
449	223302_s_at	ZNF655	7.65257	0.00657167		449	236595_at	LOC101928152	-5.14413	0.00234048
450	227565_at	KLHL5	7.64195	0.0016607		450	232242_at	PTPRG-AS1	-5.13903	0.00393487
451	221218_s_at	TPK1	7.63315	0.000270184		451	211578_s_at	RPS6KB1	-5.13848	0.00240654
452	226435_at	PAPLN	7.61964	0.00313035		452	206043_s_at	ATP2C2	-5.13428	0.00549554
453	212609_s_at	AKT3	7.61827	0.000555265		453	212614_at	ARID5B	-5.13252	0.00961881
454	208510_s_at	PPARG	7.61533	0.00236249		454	210892_s_at	GTF2I	-5.08026	0.000633063
455	238066_at	RBP7	7.599	0.000319685		455	222885_at	EMCN	-5.07505	0.00108405
456	227326_at	MXRA7	7.58713	0.00310164		456	1555989_at	DAAM1	-5.05921	0.00129605
457	221497_x_at	EGLN1	7.5834	0.00138354		457	227929_at	LIN7A	-5.05288	0.000464487
458	230728_at	FKBP14	7.58243	0.000149833		458	230593_at	GRIK3	-5.05263	0.00285614
459	204785_x_at	IFNAR2	7.57968	0.000935425		459	214404_x_at	SPDEF	-5.04131	0.00114112
460	204417_at	GALC	7.56697	0.000211923		460	214157_at	GNAS	-5.04105	0.000969073
461	208025_s_at	HMGA2	7.54684	0.00197242		461	215471_s_at	MAP7	-5.03595	0.00175237
462	205990_s_at	WNT5A	7.51538	0.00110488		462	236278_at	HIST1H3E	-5.01558	0.0173846
463	212509_s_at	MXRA7	7.49789	0.000169311		463	218409_s_at	DNAJC1	-5.00331	0.000453776
464	209875_s_at	SPP1	7.48526	1.26193e-05		464	226775_at	ENY2	-4.99972	0.000479867
465	222803_at	PRTFDC1	7.47877	0.000220068		465	212151_at	PBX1	-4.99793	0.000756135
466	210316_at	FLT4	7.4534	0.0019476		466	227289_at	PCDH17	-4.98475	0.00397284
467	202998_s_at	LOXL2	7.44657	0.000502859		467	204920_at	CPS1	-4.98361	0.015995
468	209357_at	CITED2	7.44198	0.00114339		468	238513_at	PRRG4	-4.97464	0.000371517
469	226873_at	FAM63B	7.42477	0.0029819		469	224221_s_at	VAV3	-4.96162	0.0030953
470	235126_at	FLVCR1-AS1	7.41365	0.0040594		470	217551_at	OR7E14P	-4.9577	0.00519174
471	227444_at	ARMCX4	7.39305	0.00462337		471	226499_at	NRARP	-4.92873	0.00125084
472	226982_at	ELL2	7.3761	0.00471273		472	206059_at	ZNF91	-4.92593	0.00391044
473	212771_at	FAM171A1	7.34663	0.000823693		473	203395_s_at	HES1	-4.91703	0.000543959
474	205992_s_at	IL15	7.32504	0.00089907		474	236117_at	ZNF597	-4.91156	0.0120204
475	235146_at	TMCC3	7.3123	0.00700899		475	204985_s_at	TRAPPC6A	-4.8953	0.00431373
476	212992_at	AHNAK2	7.29868	0.00252134		476	1554239_s_at	ZADH2	-4.88699	0.000464039
477	242358_at	RASSF8-AS1	7.27607	0.00315685		477	238962_at	ZNF681	-4.8496	0.00474636
478	219580_s_at	TMC5	7.26866	0.00192148		478	221081_s_at	DENND2D	-4.84879	0.000989177
479	209307_at	SWAP70	7.25787	0.000275563		479	207045_at	CCDC132	-4.84307	0.00856132
480	227870_at	IGDCC4	7.22741	7.67091e-05		480	235550_at	MAP9	-4.81515	0.00272104
481	203636_at	MID1	7.20942	0.00397206		481	201508_at	IGFBP4	-4.81248	0.00248703
482	1553605_a_at	ABCA13	7.19197	0.00422616		482	222889_at	DCLRE1B	-4.76569	0.000377497
483	227961_at	CTSB	7.19109	0.000217451		483	235609_at	BRIP1	-4.76558	0.000676662
484	226733_at	PFKFB2	7.18531	0.000330484		484	202631_s_at	APPBP2	-4.75241	0.000317717
485	47550_at	LZTS1	7.17835	0.000212433		485	217952_x_at	PHF3	-4.7491	0.00155763
486	228479_at	SOAT1	7.17734	0.00291191		486	224838_at	FOXP1	-4.73463	0.00208077
487	203973_s_at	CEBPD	7.17673	0.000272953		487	210058_at	MAPK13	-4.72688	0.00646668
488	231202_at	ALDH1L2	7.15287	0.0104318		488	227747_at	MPZL3	-4.71409	0.00100133
489	228783_at	BVES	7.14594	0.0128078		489	238865_at	PABPC4L	-4.70252	0.00233618
490	219304_s_at	PDGFD	7.14274	0.000777809		490	208998_at	UCP2	-4.69834	0.00161126
491	203821_at	HBEGF	7.11101	0.0114906		491	221018_s_at	TDRD1	-4.69288	0.000942147
492	227692_at	GNAI1	7.10771	0.00257286		492	244193_at	DNAJC22	-4.69086	0.00830465
493	235048_at	FAM169A	7.10019	0.00727127		493	220192_x_at	SPDEF	-4.69036	0.00018081
494	201826_s_at	SCCPDH	7.04734	0.00519365		494	204794_at	DUSP2	-4.68466	0.0053791
495	218656_s_at	LHFP	7.0392	0.00100199		495	201130_s_at	CDH1	-4.68234	0.00277018
496	1565936_a_at	LMO3	7.01285	0.000493223		496	205510_s_at	FLJ10038	-4.67984	0.00231022
497	210299_s_at	FHL1	7.00765	0.0102409		497	219009_at	C14orf93	-4.67771	0.00128221
498	1555412_at	FBXL21	6.99857	0.00148341		498	218261_at	AP1M2	-4.67726	0.00236782
499	209276_s_at	GLRX	6.97832	0.00239324		499	202917_s_at	S100A8	-4.67293	0.00172128
500	217989_at	HSD17B11	6.97198	0.00148027		500	225564_at	SPATA13	-4.66401	0.00501305
501	213415_at	CLIC2	6.97146	0.00369627		501	207655_s_at	BLNK	-4.65235	0.0081458
502	225871_at	STEAP2	6.96098	0.00146731		502	220779_at	PADI3	-4.64546	0.000200521
503	207030_s_at	CSRP2	6.9572	0.00128149		503	219490_s_at	DCLRE1B	-4.6414	0.00123231
504	227261_at	KLF12	6.92096	0.000150609		504	229441_at	PRSS23	-4.63647	0.00376499
505	226452_at	PDK1	6.90461	0.000819358		505	212770_at	TLE3	-4.62772	0.0004569
506	220419_s_at	USP25	6.89652	0.000329784		506	234970_at	TC2N	-4.62411	0.0135191
507	223082_at	SH3KBP1	6.83031	0.00160916		507	210735_s_at	CA12	-4.62204	0.00192215
508	221011_s_at	LBH	6.82791	0.00304488		508	238063_at	TMEM154	-4.60012	0.0113387
509	200958_s_at	SDCBP	6.8266	0.000119361		509	209621_s_at	PDLIM3	-4.59847	0.000679411
510	203875_at	SMARCA1	6.82541	0.000234737		510	229223_at	RP11-96D1.11	-4.59375	0.00185258
511	226382_at	LOC283070	6.81278	0.00290681		511	232968_at	FANK1	-4.5892	0.00678272
512	207068_at	ZFP37	6.81267	0.0119565		512	203028_s_at	CYBA	-4.58454	0.00326265
513	209298_s_at	ITSN1	6.79694	1.28669e-06		513	205110_s_at	FGF13	-4.58313	0.000422566
514	228483_s_at	TAF9B	6.73047	0.00125491		514	203780_at	MPZL2	-4.57728	0.0035378
515	204011_at	SPRY2	6.7235	0.000603524		515	212436_at	TRIM33	-4.57661	0.000992941
516	241672_at	SERTM1	6.71067	0.000271219		516	229323_at	LINC00959	-4.57458	0.00149043
517	212964_at	HIC2	6.71041	0.00292218		517	220306_at	FAM46C	-4.56801	0.0133036
518	219944_at	CLIP4	6.70447	0.00102393		518	239065_at	DNAJC22	-4.55384	0.0203431
519	230263_s_at	DOCK5	6.69592	0.00057351		519	205287_s_at	TFAP2C	-4.54939	7.69553e-05
520	202974_at	MPP1	6.69059	0.000254503		520	229019_at	ZNF385B	-4.5462	0.00165447
521	215101_s_at	CXCL5	6.674	0.0070649		521	218931_at	RAB17	-4.54545	0.0033652
522	232001_at	PRKCQ-AS1	6.65124	0.00466868		522	225841_at	HENMT1	-4.53987	0.000638123
523	202203_s_at	AMFR	6.62033	0.00322672		523	202376_at	SERPINA3	-4.53672	0.00455723
524	225604_s_at	GLIPR2	6.61323	0.00286936		524	219077_s_at	WWOX	-4.52649	0.0121444
525	204872_at	TLE4	6.59531	0.00100455		525	235182_at	ISM1	-4.51886	0.0231145
526	236449_at	CSTB	6.59506	4.18646e-06		526	228716_at	THRB	-4.5185	0.00211071
527	212472_at	MICAL2	6.59013	0.00928328		527	244165_at	FAM208B	-4.51267	0.00531075
528	237515_at	TMEM56	6.57214	0.00455527		528	227985_at	LOC100506098	-4.51058	0.00536253
529	226576_at	ARHGAP26	6.56302	0.00610769		529	229656_s_at	EML6	-4.49972	0.0104905
530	201694_s_at	EGR1	6.55595	3.61781e-06		530	210108_at	CACNA1D	-4.49953	0.000387719
531	206508_at	CD70	6.54708	0.00271177		531	202889_x_at	MAP7	-4.48102	0.00264215
532	227036_at	RASAL2	6.54285	0.00372475		532	224348_s_at	HOTS	-4.47968	0.00160331
533	218706_s_at	GRAMD3	6.54067	0.00181738		533	218780_at	HOOK2	-4.47815	0.000373645
534	226184_at	FMNL2	6.53039	0.00092842		534	209062_x_at	NCOA3	-4.47327	0.000106377
535	1554882_at	ERCC8	6.51341	0.0056788		535	203684_s_at	BCL2	-4.45688	0.0174247
536	215307_at	ZNF529	6.50511	0.0175797		536	226630_at	MIS18BP1	-4.43384	0.00355389
537	227123_at	RAB3B	6.49044	0.00295577		537	244114_x_at	CR936796	-4.42438	0.0143104
538	216733_s_at	GATM	6.47477	0.00084735		538	57588_at	SLC24A3	-4.42198	0.00280633
539	231786_at	HOXA13	6.45937	0.00607291		539	204584_at	L1CAM	-4.40795	0.0062739
540	205048_s_at	PSPH	6.45834	0.000694025		540	216905_s_at	ST14	-4.40164	0.0020897
541	223541_at	HAS3	6.45571	0.00498927		541	243110_x_at	NPW	-4.39962	0.00595214
542	211980_at	COL4A1	6.4445	0.00226825		542	229815_at	TMEM161B-AS1	-4.39668	0.00223025
543	224663_s_at	CFL2	6.41054	0.000207564		543	229242_at	TNFSF15	-4.38794	0.00232938
544	205184_at	GNG4	6.40075	0.0186098		544	202022_at	ALDOC	-4.3848	0.00659239
545	204140_at	TPST1	6.39469	0.00168999		545	228731_at	GUCY1A2	-4.38082	3.28611e-06
546	218087_s_at	SORBS1	6.39025	0.00825861		546	218264_at	BCCIP	-4.37829	0.00109063
547	202422_s_at	ACSL4	6.37484	0.00176447		547	1557779_at	LOC101928687	-4.376	0.0214286
548	235227_at	STXBP5	6.3679	0.000955365		548	237086_at	FOXA1	-4.37532	0.0280225
549	219825_at	CYP26B1	6.36436	0.00159765		549	216565_x_at	RP4-781L3.1	-4.3729	0.00770783
550	228698_at	SOX7	6.33821	0.000752791		550	240317_at	PCDHB4	-4.36887	0.00207651
551	223046_at	EGLN1	6.33749	0.000246903		551	203394_s_at	HES1	-4.36462	0.00403018
552	222897_s_at	ZFP64	6.30285	0.0174179		552	215606_s_at	ERC1	-4.36139	0.0130759
553	213058_at	TTC28	6.28646	0.000526439		553	1556308_at	PRRT3	-4.35414	0.00528163
554	219274_at	TSPAN12	6.28492	0.0381722		554	219733_s_at	SLC27A5	-4.34207	0.00587196
555	212444_at	GPRC5A	6.26908	0.00300274		555	219288_at	C3orf14	-4.32273	0.00102654
556	228186_s_at	RSPO3	6.26578	0.0105142		556	215543_s_at	LARGE	-4.3112	0.0045504
557	235104_at	ERAP2	6.25347	0.00499616		557	226431_at	FAM117B	-4.30695	0.000866616
558	221510_s_at	GLS	6.25125	0.000602307		558	207038_at	SLC16A6	-4.30305	0.0446397
559	227941_at	LOC339803	6.23802	0.000125114		559	242488_at	CHRM3	-4.28938	0.0467017
560	213069_at	HEG1	6.23311	0.0148714		560	208305_at	PGR	-4.28303	0.0256911
561	1552378_s_at	RDH10	6.23279	0.000254711		561	1556047_s_at	MAGEE1	-4.27588	0.0100216
562	209871_s_at	APBA2	6.23238	0.0225783		562	222791_at	RSBN1	-4.27257	0.00709041
563	235836_at	MXRA7	6.23109	0.00601838		563	229414_at	PITPNC1	-4.27244	0.00686481
564	229380_at	ILDR2	6.20811	0.00899576		564	217073_x_at	APOA1	-4.27112	0.00120107
565	238896_at	ST3GAL2	6.19555	0.00281186		565	213392_at	IQCK	-4.26493	0.0027211
566	209211_at	KLF5	6.18631	0.000388417		566	202984_s_at	BAG5	-4.26231	0.0103436
567	205960_at	PDK4	6.15688	0.00224974		567	231119_at	RFC3	-4.25361	0.00258098
568	203729_at	EMP3	6.15178	0.00194529		568	226068_at	SYK	-4.2532	0.00238775
569	239309_at	DLX6	6.14604	0.00527528		569	1555801_s_at	ZNF385B	-4.25127	0.00114918
570	223664_x_at	BCL2L13	6.14533	0.000830038		570	204952_at	LYPD3	-4.24139	0.00714849
571	1555832_s_at	KLF6	6.13835	0.000594689		571	203053_at	BCAS2	-4.22809	0.000185873
572	209338_at	TFCP2	6.11615	0.00299506		572	204666_s_at	SIKE1	-4.22323	0.0062646
573	209409_at	GRB10	6.10109	0.000557099		573	223204_at	FAM198B	-4.22064	0.0046944
574	204663_at	ME3	6.09227	0.031408		574	233375_at	EFCAB2	-4.2188	0.00238434
575	206787_at	BRDT	6.09141	0.00107739		575	205669_at	NCAM2	-4.18519	0.0161838
576	204197_s_at	RUNX3	6.08203	0.00576231		576	213222_at	PLCB1	-4.18504	0.00338099
577	227476_at	LPGAT1	6.07367	0.00206705		577	221729_at	COL5A2	-4.18125	0.00297566
578	204773_at	IL11RA	6.05821	0.00779394		578	204860_s_at	NAIP	-4.17797	0.00859216
579	214337_at	COPA	6.03969	0.0042072		579	209164_s_at	CYB561	-4.17398	0.000835769
580	204276_at	TK2	6.03795	0.00568826		580	205965_at	BATF	-4.1589	0.00394557
581	238750_at	CCL28	6.03218	0.00155654		581	222975_s_at	CSDE1	-4.15444	0.000112718
582	1553938_a_at	STK32A	6.02988	0.0170623		582	238791_at	ZNF100	-4.14896	0.0144666
583	212730_at	SYNM	6.01754	0.00318094		583	225502_at	DOCK8	-4.14228	0.00579395
584	230063_at	ZNF264	6.0142	0.000568591		584	220116_at	KCNN2	-4.13959	0.00172507
585	222572_at	PDP1	6.00724	0.000462367		585	205882_x_at	ADD3	-4.13301	0.00306993
586	230047_at	ARHGAP42	5.99593	0.00267151		586	210404_x_at	CAMK2B	-4.13213	0.000589411
587	204823_at	NAV3	5.98548	0.00107003		587	212158_at	SDC2	-4.13096	0.00233281
588	227688_at	LRCH2	5.98012	0.0129036		588	222895_s_at	BCL11B	-4.12875	0.00311311
589	206336_at	CXCL6	5.97968	0.00156869		589	203749_s_at	RARA	-4.11764	0.00231354
590	204235_s_at	GULP1	5.96915	0.00114872		590	205741_s_at	DTNA	-4.1163	0.00315917
591	228434_at	BTNL9	5.96905	0.004169		591	204450_x_at	APOA1	-4.11511	0.000592847
592	212310_at	MIA3	5.9673	0.00187355		592	78495_at	ZNF783	-4.11379	0.00103491
593	1569322_at	LINC00857	5.94419	0.000696265		593	1558685_a_at	LOC158960	-4.1098	0.00306452
594	206118_at	STAT4	5.92231	0.00430868		594	242354_at	RP11-532F12.5	-4.10966	0.0228185
595	239572_at	GJA3	5.91399	0.000360791		595	224963_at	SLC26A2	-4.10574	0.000460674
596	209267_s_at	SLC39A8	5.88393	0.000525409		596	230085_at	PDK3	-4.10562	0.0135671
597	205802_at	TRPC1	5.87368	0.0218436		597	202647_s_at	NRAS	-4.09837	0.000984555
598	200762_at	DPYSL2	5.85934	0.0008687		598	227094_at	DHTKD1	-4.09524	0.00474529
599	205113_at	NEFM	5.85682	0.0361022		599	203887_s_at	THBD	-4.09159	0.000492968
600	1555292_at	STRIP2	5.84257	0.0255379		600	214053_at	ERBB4	-4.08657	0.00881495
601	1552381_at	SRSF12	5.84075	0.00473101		601	210652_s_at	TTC39A	-4.0857	0.00121334
602	223645_s_at	TXLNGY	5.83869	0.0309705		602	222816_s_at	ZCCHC2	-4.07328	0.00169038
603	206662_at	GLRX	5.83824	0.0015252		603	209916_at	DHTKD1	-4.06139	0.00240421
604	228749_at	ZDBF2	5.82829	0.0181468		604	235587_at	PAXIP1-AS1	-4.04971	0.00201087
605	210839_s_at	ENPP2	5.81768	0.000769807		605	221590_s_at	ALDH6A1	-4.03004	0.00642888
606	236192_at	HOOK3	5.80877	0.00249575		606	203627_at	IGF1R	-4.0299	0.000137081
607	236337_at	SYCP2L	5.80395	0.0117305		607	229292_at	EPB41L5	-4.02971	0.00327725
608	1554127_s_at	MSRB3	5.7996	0.00262266		608	235294_at	SIKE1	-4.02392	0.00390509
609	229146_at	C7orf31	5.79335	0.00115414		609	205470_s_at	KLK11	-4.02385	0.0129075
610	203574_at	NFIL3	5.77733	7.20952e-05		610	226702_at	CMPK2	-3.98097	0.000683975
611	209040_s_at	PSMB8	5.76809	0.011867		611	225897_at	MARCKS	-3.98079	0.00371594
612	209732_at	CLEC2B	5.76669	0.00376071		612	220945_x_at	MANSC1	-3.97903	0.00755665
613	242321_at	PTPN14	5.76476	0.00857886		613	220225_at	IRX4	-3.97766	0.00763721
614	213106_at	ATP8A1	5.76106	0.000919107		614	205093_at	PLEKHA6	-3.97251	0.0306395
615	210139_s_at	PMP22	5.75286	0.000829991		615	232034_at	LINC00537	-3.97175	0.0120357
616	226086_at	SYT13	5.74179	0.00285821		616	226660_at	RPS6KB1	-3.96386	0.000258686
617	209909_s_at	TGFB2	5.7389	0.000253059		617	228906_at	TET1	-3.96252	0.00276786
618	208161_s_at	ABCC3	5.73634	0.000704664		618	204790_at	SMAD7	-3.95589	0.0200784
619	219263_at	RNF128	5.73443	0.024904		619	204749_at	NAP1L3	-3.94272	0.00719533
620	227231_at	KIAA1211	5.72727	0.000704075		620	231609_at	C10orf82	-3.94205	0.00167057
621	241908_at	BROX	5.72674	0.00151381		621	213359_at	HNRNPD	-3.9391	0.0234805
622	203603_s_at	ZEB2	5.70921	0.00535689		622	214993_at	ASPHD1	-3.93345	0.00172537
623	227467_at	RDH10	5.70905	0.000962845		623	202016_at	MEST	-3.93044	0.000528861
624	226051_at	SELM	5.70124	0.000412398		624	219790_s_at	NPR3	-3.92937	0.00432018
625	206028_s_at	MERTK	5.69894	0.0100212		625	215091_s_at	GTF3A	-3.92671	0.000196176
626	223497_at	FAM135A	5.68588	0.000877357		626	1558794_at	NUTM2A-AS1	-3.92515	0.00294912
627	224560_at	TIMP2	5.68579	0.00022649		627	218171_at	VPS4B	-3.92289	0.000846753
628	219093_at	PID1	5.6774	0.0422808		628	226811_at	FAM46C	-3.92086	0.00102584
629	216685_s_at	MTAP	5.67269	0.00451924		629	224496_s_at	TMEM107	-3.91893	0.00238327
630	213664_at	SLC1A1	5.66978	0.000527868		630	228969_at	AGR2	-3.91623	0.0118356
631	226001_at	KLHL5	5.66936	0.000401546		631	238649_at	PITPNC1	-3.90941	0.00877112
632	202948_at	IL1R1	5.66901	0.0103107		632	57715_at	CALHM2	-3.90789	0.00838114
633	238956_at	EFNA2	5.6535	0.00330297		633	228486_at	SLC44A1	-3.90606	0.0125431
634	202724_s_at	FOXO1	5.64558	0.00425088		634	1553705_a_at	CHRM3	-3.90293	0.00661154
635	225685_at	CDC42EP3	5.64493	0.00223888		635	204088_at	P2RX4	-3.90291	0.00159504
636	211347_at	CDC14B	5.6449	0.00117054		636	213745_at	ATRNL1	-3.90208	0.000864525
637	223703_at	C10orf11	5.63554	0.000580543		637	222912_at	ARRB1	-3.89613	0.0239612
638	228107_at	C8orf88	5.63099	0.00285297		638	1569843_at	DYNC1I1	-3.88963	0.0235081
639	238049_at	GRAMD3	5.6296	0.014008		639	202003_s_at	ACAA2	-3.87355	0.00258686
640	227345_at	TNFRSF10D	5.62173	0.000364377		640	218820_at	C14orf132	-3.87295	0.00227083
641	1569040_s_at	ANKRD36BP2	5.61976	0.00208125		641	242342_at	GUCY1A2	-3.87289	0.00455866
642	225262_at	FOSL2	5.61331	0.00176531		642	221149_at	C5AR2	-3.85915	0.0131934
643	214390_s_at	BCAT1	5.60546	4.60599e-05		643	233482_at	C15orf59	-3.85554	0.0205465
644	230782_at	SORD	5.59583	0.00186101		644	212435_at	TRIM33	-3.84986	0.00207319
645	204237_at	GULP1	5.58847	0.000504544		645	223700_at	MND1	-3.84986	0.000585671
646	225681_at	CTHRC1	5.57305	0.000415689		646	212056_at	GSE1	-3.8451	0.00075218
647	225328_at	FBXO32	5.5726	0.0093926		647	243624_at	PIAS2	-3.83926	0.00178867
648	223974_at	DLGAP1-AS2	5.5704	0.00294405		648	218513_at	TMA16	-3.83892	0.00366295
649	244779_at	ZDHHC2	5.56237	0.000336973		649	232361_s_at	EHF	-3.83364	0.00813719
650	204955_at	SRPX	5.56034	0.00547516		650	229599_at	SMIM22	-3.83282	0.0006686
651	1559203_s_at	KRAS	5.55912	0.00111025		651	206959_s_at	UPF3A	-3.83238	0.0119609
652	242522_at	TCF24	5.5582	0.00205415		652	52940_at	SIGIRR	-3.82697	0.0052519
653	221901_at	KIAA1644	5.55545	0.000298814		653	218162_at	OLFML3	-3.82311	0.01088
654	223315_at	NTN4	5.55211	0.00814747		654	218692_at	SYBU	-3.82012	0.00227984
655	202388_at	RGS2	5.55117	0.00179535		655	224837_at	FOXP1	-3.81741	0.00115419
656	206314_at	ZKSCAN7	5.52201	0.0301303		656	218817_at	SPCS3	-3.81683	0.00137304
657	229849_at	WIPF3	5.50469	0.00141224		657	236666_s_at	LRRC10B	-3.81609	0.0223711
658	209306_s_at	SWAP70	5.50123	0.00131333		658	204171_at	RPS6KB1	-3.81007	0.000716687
659	223519_at	ZAK	5.49404	0.00634294		659	230738_at	RP11-196G18.23	-3.80988	9.46722e-05
660	215177_s_at	ITGA6	5.49363	0.00826881		660	227054_at	N6AMT2	-3.80985	0.000691396
661	208960_s_at	KLF6	5.47198	0.000143476		661	209035_at	MDK	-3.80427	0.00604657
662	218273_s_at	PDP1	5.46499	0.000697542		662	202629_at	APPBP2	-3.78918	0.00151547
663	236321_at	FAM200B	5.46362	0.00588265		663	208369_s_at	GCDH	-3.78905	0.000734346
664	226653_at	MARK1	5.46137	0.000167905		664	212807_s_at	SORT1	-3.78576	0.00263193
665	235197_s_at	OSTM1	5.45918	0.000940868		665	228762_at	LFNG	-3.78529	0.00643208
666	229800_at	DCLK1	5.44172	0.00305583		666	244623_at	KCNQ5	-3.78166	0.00559424
667	222376_at	RP11-499E18.1	5.44147	0.00214552		667	219090_at	SLC24A3	-3.7763	0.00177881
668	227606_s_at	STAMBPL1	5.43961	0.00270172		668	222620_s_at	DNAJC1	-3.76701	0.000493168
669	220484_at	MCOLN3	5.43758	0.00840839		669	229281_at	NPAS3	-3.76166	0.0144789
670	220092_s_at	ANTXR1	5.4365	0.000121401		670	202546_at	VAMP8	-3.76127	0.000387773
671	240349_at	PRKAA2	5.42808	0.00155025		671	223075_s_at	AIF1L	-3.75779	0.00041136
672	204421_s_at	FGF2	5.41011	0.0101877		672	1555829_at	ESYT2	-3.7553	0.0237201
673	209708_at	MOXD1	5.40746	7.47292e-05		673	226455_at	CREB3L4	-3.75267	0.00226688
674	1554474_a_at	MOXD1	5.39453	0.000260883		674	228030_at	RBM6	-3.74835	0.025706
675	214484_s_at	SIGMAR1	5.3857	0.00890548		675	210375_at	PTGER3	-3.74567	0.00662582
676	238944_at	LOC100505715	5.38446	0.00336061		676	234351_x_at	TRPS1	-3.74153	0.00408545
677	213094_at	GPR126	5.38055	0.000495011		677	1553179_at	ADAMTS19	-3.73933	0.00253748
678	236385_at	RP11-382B18.4	5.37158	0.00196093		678	227560_at	SFXN2	-3.73682	0.00537682
679	209846_s_at	BTN3A2	5.37141	0.00150397		679	222537_s_at	CDC42SE1	-3.73262	7.73761e-05
680	205100_at	GFPT2	5.35948	0.00709127		680	239650_at	NCKAP5	-3.72986	0.00122433
681	1555326_a_at	ADAM9	5.35516	0.00181081		681	243278_at	FOXP2	-3.72872	0.012091
682	212196_at	IL6ST	5.34252	0.000296893		682	210170_at	PDLIM3	-3.72781	0.0374623
683	227125_at	IFNAR2	5.33265	0.0151978		683	208875_s_at	PAK2	-3.72613	0.0133488
684	230149_at	RP11-700J17.2	5.32896	0.0152676		684	244359_s_at	CR936796	-3.72564	0.00379648
685	205227_at	IL1RAP	5.30836	0.00851866		685	225305_at	SLC25A29	-3.72466	0.0149294
686	210479_s_at	RORA	5.30352	0.008469		686	209885_at	RHOD	-3.72177	0.00270801
687	53720_at	C19orf66	5.30132	0.0213643		687	208546_x_at	HIST1H2BH	-3.72096	8.0627e-05
688	228875_at	FAM162B	5.29656	0.00719817		688	205016_at	TGFA	-3.71629	0.00132826
689	211106_at	SUPT3H	5.29297	0.00391409		689	230252_at	LPAR5	-3.71562	0.0435689
690	226282_at	PTPN14	5.29293	0.005766		690	230560_at	STXBP6	-3.71015	0.0039524
691	210102_at	VWA5A	5.29167	0.00652444		691	218966_at	MYO5C	-3.70667	9.16921e-05
692	212190_at	SERPINE2	5.27724	0.0157107		692	227847_at	EPM2AIP1	-3.70429	0.00127672
693	203567_s_at	TRIM38	5.26833	0.01405		693	223155_at	HDHD2	-3.69976	0.0009432
694	238017_at	SDR16C5	5.26419	0.00169458		694	231714_s_at	AP4B1	-3.6944	7.33523e-05
695	209904_at	TNNC1	5.26301	0.0176155		695	221705_s_at	SIKE1	-3.69341	0.014996
696	228601_at	HAGLR	5.26048	0.0220483		696	209679_s_at	SMAGP	-3.68414	1.49251e-05
697	223599_at	TRIM6	5.25815	0.00172629		697	220145_at	MAP9	-3.68165	0.00230171
698	232098_at	DST	5.25136	0.0289152		698	237690_at	GPR115	-3.67557	0.00982456
699	212122_at	RHOQ	5.25119	0.000821109		699	235141_at	MARVELD2	-3.67211	0.00258147
700	222121_at	ARHGEF26	5.24888	0.00658069		700	239007_at	ZNF616	-3.67061	0.0284007
701	201983_s_at	EGFR	5.24711	0.013036		701	201338_x_at	GTF3A	-3.66287	0.00210122
702	225511_at	GPRC5B	5.24325	0.00183046		702	228026_at	SIKE1	-3.65645	0.00124081
703	38037_at	HBEGF	5.24061	0.00122518		703	218195_at	C6orf211	-3.65608	0.00128525
704	211964_at	COL4A2	5.23175	0.0022432		704	204113_at	CELF1	-3.65371	0.00435867
705	216336_x_at	MT1E	5.22753	0.000770875		705	222789_at	RSBN1	-3.65236	0.00371136
706	228642_at	HOTAIRM1	5.22474	0.0161834		706	1554452_a_at	HILPDA	-3.65132	0.00241367
707	1562921_at	EP300-AS1	5.22439	0.0298397		707	225667_s_at	FAM84A	-3.64622	0.00595204
708	217220_at	LOC100287387	5.22383	0.0074583		708	223078_s_at	TMOD3	-3.64182	0.00273887
709	235793_at	TPGS2	5.21853	0.000761904		709	220668_s_at	DNMT3B	-3.63953	0.00334632
710	235311_at	FKBP14	5.20872	5.19963e-07		710	209806_at	HIST1H2BK	-3.63553	0.000731948
711	58780_s_at	ARHGEF40	5.19961	0.00164116		711	1552266_at	ADAM32	-3.63214	0.0106863
712	205372_at	PLAG1	5.19846	0.0018013		712	218507_at	HILPDA	-3.63087	0.000967836
713	227202_at	CNTN1	5.19465	0.015177		713	206066_s_at	RAD51C	-3.62901	0.000157373
714	223629_at	PCDHB5	5.19177	0.00082566		714	216129_at	ATP9A	-3.62537	0.0113242
715	214691_x_at	FAM63B	5.18958	0.0143291		715	209873_s_at	PKP3	-3.61758	0.00657415
716	231411_at	LHFP	5.18022	0.01418		716	200670_at	XBP1	-3.61375	0.00372942
717	202460_s_at	LPIN2	5.18001	0.00830803		717	244532_x_at	CR936796	-3.61317	0.0123238
718	204836_at	GLDC	5.17999	0.0271479		718	230748_at	SLC16A6	-3.60995	0.00329807
719	1559249_at	ATXN1	5.17881	0.0143248		719	224959_at	SLC26A2	-3.60314	7.34717e-05
720	1555867_at	GNG4	5.17756	0.00888234		720	1562098_at	BC062763	-3.60294	0.00642121
721	220122_at	MCTP1	5.17733	0.00182061		721	230774_at	PTGR2	-3.59935	0.00291586
722	219901_at	FGD6	5.17272	0.00083754		722	219528_s_at	BCL11B	-3.58436	0.00967031
723	202459_s_at	LPIN2	5.16123	0.000882973		723	227978_s_at	ZADH2	-3.58214	0.0128912
724	226777_at	ADAM12	5.15423	0.00249606		724	213344_s_at	H2AFX	-3.58146	0.00056709
725	225129_at	CPNE2	5.15039	0.0129389		725	204678_s_at	KCNK1	-3.57985	0.000314555
726	227295_at	IKBIP	5.14455	0.000666451		726	213694_at	RSBN1	-3.57388	0.00335795
727	221556_at	CDC14B	5.14236	0.0024155		727	204975_at	EMP2	-3.57203	0.00155088
728	226707_at	NAPRT	5.13465	0.000218904		728	1555383_a_at	POF1B	-3.571	0.0174462
729	212174_at	AK2	5.12914	0.000127086		729	227259_at	CD47	-3.56408	0.0011703
730	236718_at	MYO10	5.12667	2.46225e-05		730	200894_s_at	FKBP4	-3.55708	0.00272091
731	201656_at	ITGA6	5.122	0.000122581		731	216262_s_at	TGIF2	-3.55642	0.00272452
732	213158_at	ZBTB20	5.11778	0.00287028		732	208579_x_at	H2BFS	-3.55328	0.000172034
733	219537_x_at	DLL3	5.10819	0.00288486		733	232641_at	ZNF596	-3.55109	0.00655405
734	1558501_at	DNM3	5.10469	0.031623		734	223328_at	ARMC10	-3.54509	0.000122715
735	221478_at	BNIP3L	5.09875	0.000396303		735	214553_s_at	ARPP19	-3.54468	0.00339778
736	224916_at	TMEM173	5.09712	0.0183776		736	214930_at	SLITRK5	-3.54458	0.0391968
737	228791_at	ARPIN	5.09558	0.000666592		737	238529_at	RP11-196G18.23	-3.54389	0.00506486
738	223044_at	SLC40A1	5.08633	0.00808134		738	226865_at	PLXDC2	-3.5419	0.00167203
739	227930_at	AGO4	5.0837	0.00282069		739	224434_s_at	WDR83	-3.53516	0.0078792
740	214439_x_at	BIN1	5.08027	0.0166068		740	228996_at	RC3H1	-3.53474	0.00531381
741	209946_at	VEGFC	5.0797	0.00122107		741	1556601_a_at	SPATA13	-3.52972	0.0407534
742	230076_at	PITPNM3	5.07921	0.00109645		742	201670_s_at	MARCKS	-3.52335	0.00492535
743	213808_at	ADAM23	5.07497	0.010116		743	203638_s_at	FGFR2	-3.52265	0.00264094
744	1558871_at	BC016361	5.06524	0.00257051		744	205428_s_at	CALB2	-3.52008	0.00682083
745	208733_at	RAB2A	5.0626	0.016735		745	202520_s_at	MLH1	-3.51777	0.00282293
746	241749_at	MURC	5.06003	0.006626		746	212377_s_at	NOTCH2	-3.51697	0.00167573
747	223475_at	CRISPLD1	5.05677	0.00144069		747	205813_s_at	MAT1A	-3.51625	0.0223412
748	202936_s_at	SOX9	5.05542	0.00075753		748	1557534_at	LOC339862	-3.51373	0.00513783
749	212092_at	PEG10	5.05426	0.000504411		749	202118_s_at	CPNE3	-3.50828	0.00339225
750	227626_at	PAQR8	5.05292	0.00343661		750	221319_at	PCDHB8	-3.50623	0.0126241
751	219525_at	SLC47A1	5.04479	0.00420693		751	209339_at	SIAH2	-3.49954	0.002069
752	226066_at	MITF	5.04121	0.00678288		752	222790_s_at	RSBN1	-3.49762	0.00150223
753	214954_at	SUSD5	5.03183	0.00444531		753	229896_at	LOC101926943	-3.48901	0.0224909
754	244463_at	ADAM23	5.03059	0.00975754		754	220305_at	MAVS	-3.48627	0.00321277
755	212838_at	DNMBP	5.01771	0.000151584		755	218086_at	NPDC1	-3.48563	0.00815725
756	212226_s_at	PPAP2B	5.01707	0.00615253		756	228648_at	LRG1	-3.48497	0.0175567
757	235362_at	LOC729970	5.00856	0.00749739		757	228253_at	LOXL3	-3.48396	0.00305644
758	209398_at	HIST1H1C	5.00818	0.00189153		758	37433_at	PIAS2	-3.48206	0.000962998
759	1554114_s_at	SSH2	5.00589	0.0117708		759	240827_at	GATA3-AS1	-3.4796	0.0323438
760	232370_at	LOC254057	5.0021	0.00234016		760	213308_at	SHANK2	-3.47843	0.00614764
761	213790_at	ADAM12	5.002	0.00213018		761	235373_at	LOC100506314	-3.47754	0.00117572
762	236420_s_at	ANO4	4.98441	0.0221737		762	206500_s_at	MIS18BP1	-3.47649	0.00571798
763	225662_at	ZAK	4.96632	0.00152725		763	244828_x_at	NAF1	-3.47267	0.000382149
764	207379_at	EDIL3	4.96313	0.000973006		764	205054_at	NEB	-3.47236	0.0169131
765	219569_s_at	SLC35G2	4.96155	0.00835164		765	233907_s_at	SERTAD4	-3.46366	0.000240202
766	204420_at	FOSL1	4.9615	0.0124503		766	206527_at	ABAT	-3.45634	0.00542954
767	217028_at	CXCR4	4.95611	0.00439222		767	219215_s_at	SLC39A4	-3.4537	0.00966899
768	225809_at	PARM1	4.95089	0.00686262		768	221027_s_at	PLA2G12A	-3.45225	0.00899706
769	228555_at	CAMK2D	4.94707	0.000279353		769	210886_x_at	TP53TG1	-3.45172	0.00136174
770	209435_s_at	ARHGEF2	4.94589	0.00540565		770	200924_s_at	SLC3A2	-3.44812	0.00076467
771	236105_at	ZBTB10	4.94279	0.0204492		771	1552477_a_at	IRF6	-3.43986	0.00938834
772	214639_s_at	HOXA1	4.93978	0.00395118		772	210677_at	SOAT2	-3.43847	0.00181947
773	221047_s_at	MARK1	4.92792	0.00630077		773	201841_s_at	HSPB1	-3.4359	0.000556054
774	226104_at	RNF170	4.92578	0.000567209		774	204255_s_at	VDR	-3.43574	0.00404884
775	214212_x_at	FERMT2	4.92482	0.00567219		775	215718_s_at	PHF3	-3.42981	0.00667009
776	231559_at	NNMT	4.91911	0.000858087		776	203321_s_at	ADNP2	-3.42831	0.00135446
777	231944_at	ERO1LB	4.9135	0.00576256		777	222959_at	CNGB3	-3.4234	0.0425054
778	224797_at	ARRDC3	4.91169	0.0027735		778	204254_s_at	VDR	-3.41	0.00186065
779	211766_s_at	PNLIPRP2	4.91135	0.00767486		779	211651_s_at	LAMB1	-3.40769	8.75417e-05
780	212741_at	MAOA	4.90823	0.0102242		780	204019_s_at	SH3YL1	-3.40296	0.000204697
781	202637_s_at	ICAM1	4.90193	0.00288157		781	223382_s_at	ZNRF1	-3.40214	0.00172832
782	204633_s_at	RPS6KA5	4.90129	0.000664908		782	218976_at	DNAJC12	-3.40165	0.0117285
783	336_at	TBXA2R	4.89865	0.0165564		783	227285_at	CIART	-3.39655	0.00477945
784	213316_at	KIAA1462	4.89503	0.00246566		784	220865_s_at	PDSS1	-3.39604	0.000130918
785	203708_at	PDE4B	4.88017	0.0169463		785	209911_x_at	HIST1H2BD	-3.39334	0.00114466
786	202132_at	WWTR1	4.87961	0.00140243		786	233176_at	LOC100507642	-3.3896	0.0025201
787	217599_s_at	MDFIC	4.8664	0.00859136		787	205511_at	FLJ10038	-3.37875	0.00587118
788	235057_at	ITCH	4.85881	0.00326422		788	1552685_a_at	GRHL1	-3.36888	0.00705184
789	212413_at	SEPT6	4.85776	0.00124146		789	208711_s_at	CCND1	-3.36809	0.00374317
790	236488_s_at	CTD-3092A11.2	4.85776	0.00094757		790	212102_s_at	KPNA6	-3.36069	0.000395541
791	210971_s_at	ARNTL	4.85749	0.00454874		791	223383_at	ZNRF1	-3.35819	0.00162514
792	224772_at	NAV1	4.84302	0.00148528		792	226143_at	RAI1	-3.35564	0.0390279
793	206241_at	KPNA5	4.83859	0.014117		793	231370_at	PPM1A	-3.35551	0.00114419
794	213802_at	PRSS12	4.83698	0.0010442		794	212293_at	HIPK1	-3.35487	0.000395688
795	209140_x_at	HLA-B	4.82853	3.18661e-05		795	244370_at	KIAA2022	-3.3443	0.00291074
796	231897_at	PTGR1	4.82383	0.000939767		796	205169_at	RBBP5	-3.34074	0.00585443
797	209310_s_at	CASP4	4.82276	0.00878322		797	201578_at	PODXL	-3.3399	0.00177844
798	1558115_at	RECK	4.81761	0.00385085		798	223630_at	C7orf13	-3.32715	0.00580576
799	208078_s_at	SIK1	4.80944	0.0020245		799	228084_at	PLA2G12A	-3.32101	0.00158062
800	204388_s_at	MAOA	4.8042	0.00510862		800	202826_at	SPINT1	-3.321	0.000806106
801	220603_s_at	MCTP2	4.79081	0.00540094		801	221760_at	MAN1A1	-3.31516	0.0116731
802	223167_s_at	USP25	4.79051	0.00376493		802	239229_at	PHEX	-3.31401	0.0039932
803	226333_at	IL6R	4.78284	0.00271874		803	213905_x_at	BGN	-3.31217	0.00966909
804	231967_at	PHF20L1	4.78184	0.00567288		804	214021_x_at	ITGB5	-3.31146	0.00298285
805	225939_at	EIF4E3	4.7742	0.000424586		805	201526_at	ARF5	-3.31036	5.21025e-05
806	221561_at	SOAT1	4.76519	0.00429134		806	207540_s_at	SYK	-3.30871	0.0161089
807	206497_at	COA1	4.76352	9.94757e-05		807	204439_at	IFI44L	-3.30379	0.00962629
808	220393_at	LGSN	4.76293	0.0104862		808	225562_at	RASA3	-3.29959	0.00271924
809	202756_s_at	GPC1	4.75358	0.000394146		809	204602_at	DKK1	-3.29514	0.000940263
810	228063_s_at	NAP1L5	4.74177	0.00323208		810	219692_at	KREMEN2	-3.29387	0.00137804
811	238530_at	NNT	4.74112	0.00745584		811	1552329_at	RBBP6	-3.29246	0.00117298
812	213325_at	PVRL3	4.73903	0.0117018		812	202421_at	IGSF3	-3.29217	0.00197775
813	200701_at	NPC2	4.73414	3.98919e-05		813	230951_at	EPB41L5	-3.29106	0.00357335
814	236657_at	LOC100288911	4.72823	0.000461448		814	225224_at	NOL4L	-3.29105	0.00304508
815	244498_x_at	UBE2Q2L	4.72814	0.00556246		815	201505_at	LAMB1	-3.29069	0.0026102
816	213506_at	F2RL1	4.71919	0.00517186		816	230426_at	DLD	-3.28639	0.0138295
817	210837_s_at	PDE4D	4.71774	0.00451315		817	204200_s_at	PDGFB	-3.28318	0.00468096
818	210145_at	PLA2G4A	4.71715	0.0130844		818	237160_at	CCDC83	-3.28306	0.00531199
819	219869_s_at	SLC39A8	4.70093	0.00640602		819	212731_at	ANKRD46	-3.28291	0.00139484
820	207071_s_at	ACO1	4.70005	0.00117785		820	220800_s_at	TMOD3	-3.28278	0.00254491
821	1555355_a_at	ETS1	4.68847	0.0361355		821	227045_at	ZNF614	-3.28211	0.00323952
822	214853_s_at	SHC1	4.68585	0.000241882		822	209917_s_at	TP53TG1	-3.28014	0.000151372
823	226225_at	MCC	4.66113	0.00623335		823	201598_s_at	INPPL1	-3.27762	0.000873339
824	235202_x_at	IKBIP	4.65952	4.34552e-06		824	225867_at	VASN	-3.27719	0.0371741
825	209447_at	SYNE1	4.6579	0.00306546		825	210241_s_at	TP53TG1	-3.27185	0.00399532
826	214464_at	CDC42BPA	4.64928	0.0274602		826	1559052_s_at	PAK2	-3.27135	0.00360115
827	225627_s_at	CACHD1	4.6475	0.00549985		827	229419_at	FBXW7	-3.26944	0.00230416
828	1558116_x_at	RECK	4.64582	0.000148506		828	221588_x_at	ALDH6A1	-3.26034	0.00846445
829	213865_at	DCBLD2	4.64544	0.00615556		829	219061_s_at	LAGE3	-3.25797	0.000779932
830	235466_s_at	LOC102724017	4.63932	0.000802196		830	211658_at	PRDX2	-3.25556	0.00909092
831	213275_x_at	CTSB	4.63475	0.00357366		831	202646_s_at	CSDE1	-3.25436	0.000517103
832	204082_at	PBX3	4.62858	7.42749e-05		832	1568598_at	KAZALD1	-3.25321	0.00228901
833	212658_at	LHFPL2	4.6271	0.00224348		833	230706_s_at	CAMK2N2	-3.2528	0.00903229
834	221168_at	PRDM13	4.62661	0.00109129		834	202310_s_at	COL1A1	-3.25199	0.0435054
835	231033_at	DSC2	4.62373	0.0206671		835	223287_s_at	FOXP1	-3.25066	0.00401501
836	213326_at	VAMP1	4.62147	0.000690559		836	220234_at	CA8	-3.24907	0.00027041
837	206332_s_at	IFI16	4.61716	0.00141679		837	238700_at	PIAS2	-3.24376	0.00364724
838	202555_s_at	MYLK	4.61426	0.0166306		838	212157_at	SDC2	-3.24365	0.0143146
839	241262_at	RP11-29H23.4	4.61302	0.00740341		839	242919_at	ZNF253	-3.23181	0.00263974
840	201430_s_at	DPYSL3	4.60397	0.00723728		840	201125_s_at	ITGB5	-3.22735	0.000668455
841	211126_s_at	CSRP2	4.59798	0.000162877		841	227049_at	ZADH2	-3.2213	0.0261025
842	224150_s_at	CEP70	4.59694	0.0028366		842	219938_s_at	PSTPIP2	-3.22095	0.000823017
843	235717_at	ZNF229	4.59689	0.00710542		843	235162_at	MDM4	-3.22034	0.000207077
844	235333_at	B4GALT6	4.59548	0.00195628		844	223419_at	FBXW9	-3.21881	0.00519707
845	204500_s_at	AGTPBP1	4.59483	0.0022834		845	206197_at	NME5	-3.21705	0.00600709
846	213107_at	TNIK	4.58266	0.00175193		846	203476_at	TPBG	-3.21661	0.00258792
847	1555137_a_at	FGD6	4.58059	0.000746024		847	219451_at	MSRB2	-3.21619	0.0201559
848	229900_at	CD109	4.57321	0.0200134		848	229774_at	CXXC4	-3.21531	0.00201878
849	225602_at	GLIPR2	4.56925	0.00236916		849	230412_at	NPAS3	-3.21463	0.0291248
850	212288_at	FNBP1	4.56879	0.00104652		850	210297_s_at	MSMB	-3.21135	0.0263114
851	203196_at	ABCC4	4.56613	3.81751e-05		851	204378_at	BCAS1	-3.20989	0.000153357
852	230521_at	ARHGEF39	4.56613	0.0016296		852	241368_at	PLIN5	-3.20709	0.00382037
853	204635_at	RPS6KA5	4.5597	0.00499273		853	223784_at	TMEM27	-3.20675	0.00754261
854	225665_at	ZAK	4.55864	0.00340398		854	222338_x_at	RP11-54K16.2	-3.20095	0.000368341
855	205751_at	SH3GL2	4.55266	0.0213127		855	202443_x_at	NOTCH2	-3.1993	0.000328
856	1560554_a_at	C1orf145	4.55062	0.00669658		856	205856_at	SLC14A1	-3.19879	0.0169985
857	205542_at	STEAP1	4.54539	0.00149625		857	1554588_a_at	TTC30B	-3.195	0.0194128
858	200838_at	CTSB	4.54533	0.000146514		858	1554742_at	PMS1	-3.19352	0.0126555
859	217998_at	PHLDA1	4.54263	0.00107545		859	238742_x_at	LOC102724362	-3.19187	0.010062
860	224048_at	USP44	4.54146	0.0212676		860	219520_s_at	WWC3	-3.18889	0.00205145
861	235198_at	OSTM1	4.53182	0.00358263		861	208382_s_at	DMC1	-3.18854	0.0126824
862	226665_at	AHSA2	4.53126	0.0104512		862	228753_at	LOC101927974	-3.18829	0.000512452
863	203329_at	PTPRM	4.5309	0.00283151		863	205217_at	TIMM8A	-3.18707	0.00528245
864	227126_at	PTPRG	4.52225	0.0147526		864	205977_s_at	EPHA1	-3.18614	0.00270452
865	226837_at	SPRED1	4.51744	0.0014588		865	1566766_a_at	MACC1	-3.18607	0.0314075
866	209369_at	ANXA3	4.51499	0.00138805		866	213201_s_at	TNNT1	-3.18392	0.000905436
867	76897_s_at	FKBP15	4.50594	0.0134286		867	241482_at	EPHA1	-3.18299	0.0100769
868	203060_s_at	PAPSS2	4.50377	0.00182342		868	212209_at	MED13L	-3.18003	0.0178002
869	226152_at	TTC7B	4.49931	0.00595073		869	225962_at	ZNRF1	-3.17284	0.0018124
870	223354_x_at	MFF	4.49722	0.00186951		870	220540_at	KCNK15	-3.17252	0.0131601
871	226546_at	LOC100506844	4.49602	0.00120268		871	225362_at	FAM122B	-3.16856	0.00460501
872	242852_at	LOC285147	4.48346	0.0253161		872	203022_at	RNASEH2A	-3.1659	0.00046841
873	202336_s_at	PAM	4.4806	0.0012138		873	219932_at	SLC27A6	-3.16549	0.0338469
874	217992_s_at	EFHD2	4.46793	0.00377202		874	227931_at	INO80D	-3.16542	0.0057688
875	230626_at	TSPAN12	4.46552	0.000573839		875	216959_x_at	NRCAM	-3.1603	0.0197922
876	1554199_at	PTPRO	4.45895	0.0342845		876	221482_s_at	ARPP19	-3.15968	0.000730398
877	213156_at	ZBTB20	4.45236	0.00420606		877	233329_s_at	KRCC1	-3.15968	0.00815087
878	205673_s_at	ASB9	4.44721	0.00345968		878	226938_at	DCAF4	-3.15891	0.00247147
879	213012_at	NEDD4	4.44598	0.000176202		879	207166_at	GNGT1	-3.14824	0.0198332
880	1553960_at	SNX21	4.44562	0.00129217		880	244035_at	RP11-28F1.2	-3.14604	0.0268596
881	200931_s_at	VCL	4.44116	0.00042625		881	239083_at	ZNF786	-3.14523	0.00129603
882	230720_at	RNF182	4.4372	0.00207474		882	204679_at	KCNK1	-3.14385	0.000633955
883	236331_at	CDKL2	4.43522	0.00384122		883	229331_at	SPATA18	-3.14257	0.00511556
884	241706_at	CPNE8	4.42819	0.00166956		884	232025_at	SYT7	-3.14255	0.000438767
885	209355_s_at	PPAP2B	4.4231	0.0416779		885	218325_s_at	DIDO1	-3.13978	0.0062012
886	227270_at	FAM200B	4.41705	0.0074058		886	232195_at	GPR158	-3.12728	0.0364258
887	214378_at	TFPI	4.40878	0.00676728		887	217508_s_at	C18orf25	-3.12693	0.00784842
888	233002_at	PPP4R4	4.40747	0.00796578		888	209254_at	KLHDC10	-3.12191	0.00477917
889	218017_s_at	HGSNAT	4.40728	0.00992898		889	208291_s_at	TH	-3.11953	0.000471712
890	238545_at	BRD7	4.40584	0.0233386		890	241247_at	LINC01213	-3.11921	0.0100241
891	210426_x_at	RORA	4.39808	0.0143361		891	228490_at	ABHD2	-3.11678	0.00158698
892	230499_at	BIRC3	4.39395	0.0115887		892	209544_at	RIPK2	-3.11546	0.0055749
893	241696_at	CNTLN	4.3908	0.028183		893	227376_at	GLI3	-3.11435	0.00884546
894	204036_at	LPAR1	4.38886	0.0060893		894	219722_s_at	GDPD3	-3.11155	0.00336164
895	213348_at	CDKN1C	4.38866	0.00821575		895	219701_at	TMOD2	-3.10656	0.000924701
896	217788_s_at	GALNT2	4.38821	0.000318241		896	205316_at	SLC15A2	-3.10499	0.000797673
897	209959_at	NR4A3	4.38542	0.00265478		897	202419_at	KDSR	-3.10487	0.000131465
898	226885_at	RNF217	4.3848	0.042123		898	228162_at	ESD	-3.10378	0.000340255
899	220254_at	LRP12	4.37649	0.00436692		899	203556_at	ZHX2	-3.10069	0.00464603
900	224314_s_at	EGLN1	4.37607	0.00651009		900	91826_at	EPS8L1	-3.09993	0.00045643
901	222453_at	CYBRD1	4.37605	0.00564311		901	215945_s_at	TRIM2	-3.09553	0.0475318
902	1555870_at	RNF207	4.36902	0.0220032		902	204686_at	IRS1	-3.08581	0.0032555
903	226930_at	FNDC1	4.35758	0.00630205		903	223506_at	ZC3H8	-3.08361	0.000404828
904	213616_at	TPGS2	4.35533	2.77307e-06		904	230475_at	C15orf59	-3.08226	0.00451009
905	239367_at	BDNF	4.33816	0.00238058		905	207847_s_at	MUC1	-3.07976	0.0041983
906	228359_at	UBASH3B	4.33705	0.00842243		906	216109_at	MED13L	-3.07914	0.00378114
907	226017_at	CMTM7	4.33704	0.00697162		907	213693_s_at	MUC1	-3.0778	0.0111445
908	209522_s_at	CRAT	4.336	0.00191852		908	220707_s_at	FOXRED2	-3.07558	0.00759708
909	203845_at	KAT2B	4.33524	0.00543314		909	208978_at	CRIP2	-3.07333	0.000289771
910	225407_at	MBP	4.3328	0.00235742		910	204290_s_at	ALDH6A1	-3.07321	0.00851938
911	231396_s_at	FAM126A	4.3318	0.00753284		911	225079_at	EMP2	-3.07287	0.00126793
912	218856_at	TNFRSF21	4.33145	0.00968463		912	230422_at	FPR3	-3.07243	0.00173981
913	229065_at	SLC35F3	4.32848	0.00365086		913	223883_s_at	STK31	-3.06973	0.0121204
914	224606_at	KLF6	4.32691	0.000784399		914	202728_s_at	LTBP1	-3.06822	0.0239293
915	228824_s_at	PTGR1	4.32466	0.000327933		915	209624_s_at	MCCC2	-3.06753	0.00488007
916	208776_at	PSMD11	4.32031	0.00300034		916	235096_at	LEO1	-3.06586	0.000167909
917	208986_at	TCF12	4.31919	0.000216912		917	212478_at	RMND5A	-3.06526	0.000110257
918	1560019_at	DLGAP1-AS2	4.3172	0.00606378		918	229286_at	MAGEE1	-3.06397	0.00242594
919	201266_at	TXNRD1	4.31206	0.000569096		919	1554342_s_at	HELQ	-3.05944	0.00511722
920	223524_s_at	TMEM108	4.31171	0.00586824		920	1562681_at	KRTAP5-AS1	-3.05898	0.0174833
921	242626_at	SAMD5	4.31129	0.0108869		921	65493_at	HEATR6	-3.05887	0.0006083
922	1568879_a_at	LAMA3	4.31118	0.0253381		922	219581_at	TSEN2	-3.05843	0.00254119
923	204944_at	PTPRG	4.31037	0.00102582		923	228384_s_at	PYROXD2	-3.05773	0.00472806
924	236255_at	PLEKHG4B	4.30841	0.00800221		924	1559322_at	LOC727916	-3.05758	0.00327387
925	227193_at	SLC30A4	4.30544	0.000980487		925	226815_at	TAMM41	-3.05739	0.0111268
926	201028_s_at	CD99	4.29981	0.00504349		926	219797_at	MGAT4A	-3.05476	0.00173077
927	219882_at	TTLL7	4.28819	0.0306893		927	209681_at	SLC19A2	-3.05357	0.00526683
928	213666_at	SEPT6	4.28551	0.00235922		928	236459_at	PRKCE	-3.05085	0.0128694
929	205158_at	RNASE4	4.28348	0.00647727		929	243024_at	ZNF394	-3.04816	0.0126862
930	1561687_a_at	ZNF382	4.28214	0.00402508		930	221507_at	TNPO2	-3.04383	0.00413851
931	239503_at	CASC10	4.27215	0.00360359		931	237240_at	RP11-245J9.5	-3.03727	0.00275072
932	206084_at	PTPRR	4.26695	0.0131589		932	240233_at	NUP50-AS1	-3.03553	0.00113699
933	205964_at	ZNF426	4.26543	0.00453227		933	1554001_at	TRIM37	-3.03464	0.00937667
934	206700_s_at	KDM5D	4.26527	0.0179839		934	235174_s_at	LINC01003	-3.03289	0.0165374
935	219806_s_at	SMCO4	4.26084	0.000128714		935	227910_at	XPNPEP3	-3.0316	0.00078625
936	210592_s_at	SAT1	4.25735	0.000121875		936	211812_s_at	B3GALNT1	-3.02266	0.000516305
937	236635_at	ZNF667	4.25698	0.0191951		937	231569_at	TMEM31	-3.02233	0.0125905
938	226099_at	ELL2	4.25514	0.000692496		938	244765_at	LOC102724782	-3.02012	0.0104067
939	235706_at	CPM	4.25101	0.00656725		939	1552766_at	HS6ST2	-3.0192	0.00952224
940	228496_s_at	CRIM1	4.2472	0.00717391		940	227084_at	DTNA	-3.01849	0.000809292
941	205771_s_at	AKAP7	4.24606	0.00989496		941	223373_s_at	PLA2G12A	-3.01759	0.00264362
942	225166_at	ARHGAP18	4.24565	0.00116411		942	226748_at	LYSMD2	-3.01395	0.000715432
943	230875_s_at	ATP11A	4.24365	0.00272559		943	1562836_at	DDX6	-3.01073	0.00494815
944	1553974_at	C22orf39	4.2435	0.000205456		944	1556301_at	LOC100287015	-3.00916	0.00237178
945	211149_at	UTY	4.24279	0.0206074		945	226666_at	DAAM1	-3.00376	0.00172431
946	209286_at	CDC42EP3	4.24246	0.000550332		946	208478_s_at	BAX	-3.00354	0.00148664
947	222513_s_at	SORBS1	4.2421	0.00234182		947	218024_at	MPC1	-3.00342	0.000607866
948	203058_s_at	PAPSS2	4.24191	0.00455986		948	222585_x_at	KRCC1	-3.00064	0.000364407
949	217165_x_at	MT1F	4.24082	0.00380544		949	224215_s_at	DLL1	-2.99963	0.00922596
950	203650_at	PROCR	4.23887	0.00138026		950	209163_at	CYB561	-2.99944	0.00367184
951	226611_s_at	CENPV	4.23648	2.209e-07		951	219291_at	DTWD1	-2.99664	0.000321247
952	218857_s_at	ASRGL1	4.23301	0.000113209		952	203895_at	PLCB4	-2.99605	0.0323301
953	225272_at	SAT2	4.23249	0.0034143		953	228613_at	RAB11FIP3	-2.99353	0.0134371
954	225855_at	EPB41L5	4.23179	0.0134363		954	232122_s_at	VEPH1	-2.98994	0.00390158
955	225752_at	NIPA1	4.2271	0.000222422		955	228360_at	LYPD6B	-2.98938	0.0302852
956	200661_at	CTSA	4.2227	0.00190769		956	208744_x_at	HSPH1	-2.98842	0.00105561
957	1553604_at	ABCA13	4.22053	0.0325956		957	57703_at	SENP5	-2.98756	0.00329987
958	222361_at	TUBBP5	4.218	0.0291075		958	202597_at	IRF6	-2.98678	0.0118951
959	202644_s_at	TNFAIP3	4.21728	0.0356358		959	203453_at	SCNN1A	-2.98349	0.00662651
960	226641_at	ANKRD44	4.21411	0.00838603		960	218693_at	TSPAN15	-2.97879	0.0125481
961	220150_s_at	FAM184A	4.21162	9.38315e-05		961	221604_s_at	PEX16	-2.97784	0.0144169
962	209615_s_at	PAK1	4.21135	0.00862209		962	212208_at	MED13L	-2.97712	0.0039331
963	227239_at	FAM126A	4.20729	0.000406623		963	212703_at	TLN2	-2.9755	0.0162034
964	235714_at	GANC	4.20364	0.00320503		964	229119_s_at	ZSWIM7	-2.97368	0.0061644
965	209406_at	BAG2	4.19864	0.000601995		965	214442_s_at	PIAS2	-2.97299	0.00204504
966	202619_s_at	PLOD2	4.19572	0.000211789		966	212344_at	SULF1	-2.97032	0.0300376
967	239680_at	WDR76	4.19472	0.0030226		967	224870_at	DANCR	-2.96558	0.000363874
968	205830_at	CLGN	4.19321	0.00900888		968	1552306_at	ALG10	-2.96552	0.00193132
969	214686_at	ZNF266	4.18793	0.00279192		969	219922_s_at	LTBP3	-2.96514	0.00132282
970	215997_s_at	CUL4B	4.18569	0.00278967		970	205150_s_at	TRIL	-2.96435	0.0083058
971	1552738_a_at	ST7L	4.18532	0.0271834		971	219758_at	TTC26	-2.96192	0.0254326
972	226907_at	PPP1R14C	4.18315	0.00564965		972	206723_s_at	LPAR2	-2.96188	7.06357e-06
973	202620_s_at	PLOD2	4.18078	0.00063402		973	242594_at	BOD1L1	-2.96057	0.0162013
974	231907_at	ABL2	4.17906	0.00126094		974	226186_at	TMOD2	-2.95788	0.00119681
975	238191_at	SDHC	4.17813	0.00637341		975	39729_at	PRDX2	-2.95704	0.000228856
976	226638_at	ARHGAP23	4.16983	0.00986804		976	205632_s_at	PIP5K1B	-2.95548	0.0498188
977	209386_at	TM4SF1	4.16814	0.000573007		977	220198_s_at	EIF5A2	-2.95422	0.0246083
978	204731_at	TGFBR3	4.16432	0.00400964		978	232151_at	MACC1	-2.95414	0.0114514
979	206233_at	B4GALT6	4.1637	0.0116892		979	226808_at	ZNF862	-2.95294	0.00163061
980	228904_at	HOXB3	4.16138	0.00125356		980	231923_at	TMEM150C	-2.95124	0.00336879
981	224898_at	WDR26	4.15895	0.00132837		981	235266_at	ATAD2	-2.94957	0.0363223
982	202604_x_at	ADAM10	4.1566	0.012781		982	200895_s_at	FKBP4	-2.94854	0.00133695
983	241765_at	CPM	4.1554	0.00929281		983	236622_at	PIGM	-2.94727	0.00299878
984	208460_at	GJC1	4.15222	0.0090309		984	243927_x_at	KIAA1429	-2.94607	0.0131075
985	230051_at	PROSER2	4.15208	0.00463698		985	220994_s_at	STXBP6	-2.937	0.0171267
986	223260_s_at	POLK	4.14967	0.00242898		986	222699_s_at	PLEKHF2	-2.93572	0.0022254
987	227033_at	PDIA3	4.14681	0.00729931		987	204333_s_at	AGA	-2.93479	0.00264755
988	227660_at	ANTXR1	4.14368	0.0066281		988	37512_at	HSD17B6	-2.92656	0.00846203
989	224657_at	ERRFI1	4.14092	0.000230524		989	203500_at	GCDH	-2.92317	0.00201282
990	202605_at	GUSB	4.14057	0.000685331		990	226589_at	TMEM192	-2.92039	0.00137841
991	230903_s_at	TDRP	4.14052	0.000732805		991	1553997_a_at	ASPHD1	-2.91945	0.0150815
992	201940_at	CPD	4.13615	0.00454889		992	1554480_a_at	ARMC10	-2.91643	0.00197464
993	213737_x_at	GOLGA8N	4.12858	0.0117037		993	221942_s_at	GUCY1A3	-2.9164	0.0111086
994	205003_at	DOCK4	4.1276	0.0111624		994	235542_at	TET3	-2.91537	0.00969703
995	225387_at	TSPAN5	4.12532	0.00133812		995	201937_s_at	DNPEP	-2.915	0.00145359
996	206632_s_at	APOBEC3B	4.12054	0.00123197		996	213626_at	CBR4	-2.91359	7.81027e-05
997	214581_x_at	TNFRSF21	4.11527	0.00495823		997	232294_at	TMEM254-AS1	-2.91257	0.00202009
998	226507_at	PAK1	4.11208	0.00526864		998	217951_s_at	PHF3	-2.91093	0.0119171
999	209297_at	ITSN1	4.10483	0.00271757		999	229245_at	PLEKHA6	-2.90959	0.013068
1000	204187_at	GMPR	4.10326	0.00693345		1000	226410_at	CTU2	-2.90821	0.0068473
1001	206392_s_at	RARRES1	4.10144	0.00321674		1001	205500_at	C5	-2.90539	0.00246719
1002	225368_at	HIPK2	4.09922	0.0031514		1002	207328_at	ALOX15	-2.90303	0.0132443
1003	1559005_s_at	CNTLN	4.09879	0.0118791		1003	204340_at	TMEM187	-2.89838	0.010755
1004	213844_at	HOXA5	4.0959	0.00821178		1004	238953_at	LOC100506325	-2.89308	0.0163672
1005	228557_at	L3MBTL4	4.07434	0.0122053		1005	228790_at	FAM110B	-2.8926	0.0234488
1006	235635_at	ARHGAP5	4.07095	0.00479229		1006	226553_at	TMPRSS2	-2.89178	0.00791656
1007	208920_at	SRI	4.06525	9.42069e-05		1007	217780_at	WDR83OS	-2.88768	0.000268261
1008	213786_at	TAX1BP1	4.0612	0.00761396		1008	217924_at	C6orf106	-2.8874	0.00149974
1009	222880_at	AKT3	4.05823	0.00963571		1009	227683_x_at	NUDT4	-2.88622	0.000327602
1010	229517_at	PTPDC1	4.04325	0.0330914		1010	242253_at	PPP5D1	-2.88549	0.0025852
1011	235911_at	MFI2	4.04243	2.11538e-05		1011	1556581_at	ZNF778	-2.88471	0.00755375
1012	209723_at	SERPINB9	4.03975	0.00112484		1012	203117_s_at	PAN2	-2.88411	0.00742849
1013	210675_s_at	PTPRR	4.03452	0.015709		1013	243413_at	TTC30B	-2.88375	0.000957232
1014	229986_at	ZNF717	4.03236	0.0033964		1014	230330_at	PPM1D	-2.88365	0.00616121
1015	205836_s_at	YTHDC2	4.03056	0.00811388		1015	1559826_a_at	LINC00960	-2.88314	0.000125094
1016	202783_at	NNT	4.0299	0.00149282		1016	225895_at	SYNPO2	-2.88222	0.00658177
1017	202949_s_at	FHL2	4.02273	0.00120498		1017	1559132_at	TMEM80	-2.88098	0.0143551
1018	212923_s_at	PXDC1	4.02266	0.0042127		1018	202286_s_at	TACSTD2	-2.87864	0.000498596
1019	239989_at	CNTLN	4.02023	0.00955556		1019	225822_at	TMEM125	-2.87721	0.000608427
1020	230172_at	IFI27L1	4.01944	0.00439364		1020	235193_at	FAM214A	-2.87626	0.00278747
1021	227396_at	PTPRJ	4.0182	0.00309514		1021	202630_at	APPBP2	-2.87458	0.00103799
1022	214620_x_at	PAM	4.01584	0.00200716		1022	229377_at	GRTP1	-2.87413	0.00190623
1023	210830_s_at	PON2	4.01204	0.000322146		1023	206683_at	ZNF165	-2.8737	0.000789187
1024	242157_at	CHD9	4.00806	0.0001792		1024	208527_x_at	HIST1H2BE	-2.87369	0.0118742
1025	212586_at	CAST	4.00599	0.00115191		1025	225959_s_at	ZNRF1	-2.87347	0.000406573
1026	204472_at	GEM	4.00563	0.00151637		1026	203080_s_at	BAZ2B	-2.87346	0.0125382
1027	202995_s_at	FBLN1	4.00425	0.00687144		1027	211483_x_at	CAMK2B	-2.8714	0.0206307
1028	228670_at	TEP1	4.00351	0.00414837		1028	229294_at	JPH3	-2.87066	0.0280027
1029	237097_at	EHD4	3.99879	0.00045592		1029	224609_at	SLC44A2	-2.87063	0.00465183
1030	236655_at	TPD52	3.99697	0.00400948		1030	217802_s_at	NUCKS1	-2.87057	0.00523922
1031	235921_at	LOC102723721	3.9921	0.00842461		1031	232429_at	DTWD1	-2.86798	0.0180156
1032	228037_at	RARA-AS1	3.98908	0.00426237		1032	213796_at	SPRR1A	-2.86723	0.00709266
1033	213385_at	CHN2	3.98501	0.0095244		1033	1560303_at	FKBP4	-2.86609	0.0219292
1034	201398_s_at	TRAM1	3.97945	0.0035447		1034	1555514_a_at	PIAS2	-2.8628	0.00152768
1035	203455_s_at	SAT1	3.96554	0.00620667		1035	238485_at	IQCH-AS1	-2.86265	0.00772504
1036	204161_s_at	ENPP4	3.96527	0.00449205		1036	213449_at	POP1	-2.86234	0.000943683
1037	238949_at	RNF145	3.95987	0.0013959		1037	205842_s_at	JAK2	-2.86019	0.00170476
1038	226751_at	CNRIP1	3.9581	0.00121237		1038	222451_s_at	ZDHHC9	-2.85784	0.00548104
1039	202663_at	WIPF1	3.95578	0.0144172		1039	221589_s_at	ALDH6A1	-2.8571	0.0307327
1040	205945_at	IL6R	3.95487	0.00419278		1040	230780_at	LINC00886	-2.85685	0.0045266
1041	218546_at	C1orf115	3.95256	0.000671476		1041	221609_s_at	WNT6	-2.85639	0.0205307
1042	220012_at	ERO1LB	3.94597	0.00500717		1042	36553_at	ASMTL	-2.85514	0.00259325
1043	215034_s_at	TM4SF1	3.94521	0.000967473		1043	218303_x_at	KRCC1	-2.85505	0.000713665
1044	1553299_at	DUSP5P1	3.9407	0.00149348		1044	225541_at	RPL22L1	-2.85299	0.000234829
1045	235019_at	CPM	3.93624	0.00207957		1045	229372_at	GOLT1A	-2.85254	0.00837597
1046	202695_s_at	STK17A	3.93552	0.000994859		1046	201473_at	JUNB	-2.85243	0.0017995
1047	1552627_a_at	ARHGAP5	3.9354	0.00418027		1047	238149_at	ZNF818P	-2.85086	0.00823274
1048	226964_at	TTBK2	3.93504	0.0361574		1048	241386_at	LOC100506691	-2.85062	0.0486386
1049	201850_at	CAPG	3.93185	0.00182381		1049	219080_s_at	CTPS2	-2.84842	0.00488888
1050	229523_at	TMEM200C	3.92971	0.0284418		1050	201752_s_at	ADD3	-2.84822	0.00440667
1051	236249_at	IKBIP	3.92242	0.00630274		1051	211702_s_at	USP32	-2.84665	0.000872602
1052	212958_x_at	PAM	3.92108	4.85779e-05		1052	213929_at	EXPH5	-2.8465	0.00250697
1053	210512_s_at	VEGFA	3.92041	0.0014769		1053	224477_s_at	NUDT16L1	-2.84494	0.0135165
1054	200884_at	CKB	3.92018	0.000547152		1054	225589_at	SH3RF1	-2.83811	0.00270208
1055	209457_at	DUSP5	3.91466	0.00270184		1055	219182_at	TMEM231	-2.83747	0.00736006
1056	223261_at	POLK	3.91138	0.000549593		1056	1553894_at	CCDC122	-2.83388	0.000158701
1057	1552486_s_at	LACTB	3.90993	0.00132854		1057	234726_s_at	TMEM168	-2.83298	0.00973251
1058	231955_s_at	HIBADH	3.90649	0.0039857		1058	204665_at	SIKE1	-2.83205	0.00443839
1059	207943_x_at	PLAGL1	3.90438	0.0120611		1059	1558163_at	PEX13	-2.82825	0.0040249
1060	205257_s_at	AMPH	3.90011	0.00425501		1060	204618_s_at	GABPB1	-2.82726	0.000322475
1061	226179_at	SLC25A37	3.89913	0.00342426		1061	211958_at	IGFBP5	-2.82494	0.0209635
1062	229014_at	NR2F1-AS1	3.89677	0.00749763		1062	228423_at	MAP9	-2.82143	0.013323
1063	206247_at	MICB	3.89569	0.00310152		1063	213843_x_at	SLC6A8	-2.82141	0.0322532
1064	206307_s_at	FOXD1	3.8949	0.0241372		1064	210820_x_at	COQ7	-2.81994	0.00460832
1065	235110_at	PLA2G16	3.89414	0.00568567		1065	221606_s_at	HMGN5	-2.81855	0.0172721
1066	1555886_at	PDSS2	3.89185	0.00197595		1066	222414_at	KMT2C	-2.81812	0.029226
1067	226591_at	PWAR6	3.89024	0.0272748		1067	224869_s_at	MRPS25	-2.81798	0.00125091
1068	223091_x_at	MFF	3.8843	0.00405175		1068	218354_at	TRAPPC2L	-2.81549	0.00197563
1069	227614_at	HKDC1	3.88269	0.0130576		1069	219268_at	ETNK2	-2.81532	0.000164617
1070	201041_s_at	DUSP1	3.87142	0.0014319		1070	205544_s_at	CR2	-2.81454	0.0430764
1071	228461_at	SH3RF3	3.86815	0.000722254		1071	208156_x_at	EPPK1	-2.81234	0.00819254
1072	221479_s_at	BNIP3L	3.86677	0.00338981		1072	242323_at	PLA2G12A	-2.81199	0.00068774
1073	228563_at	GJC1	3.85512	0.0336326		1073	226302_at	ATP8B1	-2.81113	0.00546049
1074	227178_at	CELF2	3.85471	0.00115258		1074	213897_s_at	MRPL23	-2.80802	0.00506005
1075	213256_at	MARCH3	3.85271	0.00171117		1075	1554060_s_at	SETMAR	-2.80801	0.0136681
1076	226778_at	TDRP	3.84954	0.000986211		1076	231283_at	MGAT4A	-2.80788	0.00655054
1077	217771_at	GOLM1	3.84754	0.00300382		1077	238546_at	SLC8A1	-2.80682	0.0114874
1078	230102_at	ETV5	3.84366	0.0172026		1078	202119_s_at	CPNE3	-2.80611	0.000569207
1079	224897_at	WDR26	3.84363	0.00380994		1079	240192_at	GATA3-AS1	-2.80588	0.00865338
1080	235343_at	VASH2	3.843	0.00371588		1080	225656_at	EFHC1	-2.80504	0.0348697
1081	218396_at	VPS13C	3.8411	0.00236284		1081	226923_at	SCFD2	-2.80319	0.00390648
1082	201795_at	LBR	3.84072	0.000453891		1082	227165_at	SKA3	-2.80265	0.000700771
1083	203610_s_at	TRIM38	3.83969	0.0306425		1083	243688_at	MGC45800	-2.80259	0.010476
1084	212845_at	SAMD4A	3.83644	0.00289292		1084	202718_at	IGFBP2	-2.79994	0.00134924
1085	212715_s_at	MICAL3	3.83348	0.00080301		1085	224495_at	TMEM107	-2.7979	0.016312
1086	226436_at	RASSF4	3.82864	0.0116421		1086	203779_s_at	MPZL2	-2.79637	0.00127479
1087	229872_s_at	LOC100996740	3.82502	0.00349555		1087	202364_at	MXI1	-2.78946	0.000217277
1088	203355_s_at	PSD3	3.82161	0.00174278		1088	38703_at	DNPEP	-2.78859	0.00152757
1089	242069_at	CBX5	3.82028	0.00108731		1089	219411_at	ELMO3	-2.78459	0.0111982
1090	1557094_at	LOC100996760	3.81892	0.0140729		1090	213009_s_at	TRIM37	-2.78387	0.00123612
1091	226627_at	SEPT8	3.81692	0.00789647		1091	226039_at	MGAT4A	-2.78035	0.000947147
1092	204779_s_at	HOXB7	3.81467	0.00315549		1092	202658_at	PEX11B	-2.78002	0.00883282
1093	221872_at	RARRES1	3.81373	0.0325409		1093	220390_at	AGBL2	-2.77952	0.00906928
1094	207876_s_at	FLNC	3.81258	0.00141458		1094	232679_at	CTC-523E23.1	-2.77865	0.0117166
1095	205153_s_at	CD40	3.81062	0.00507152		1095	244052_at	CBR4	-2.7767	0.00206878
1096	232341_x_at	HABP4	3.79955	0.0090849		1096	204873_at	PEX1	-2.77591	0.0100386
1097	205476_at	CCL20	3.79724	0.00664652		1097	219185_at	SIRT5	-2.77576	0.00180394
1098	207002_s_at	PLAGL1	3.79608	0.000882683		1098	218300_at	PAGR1	-2.77425	0.000255447
1099	1558801_at	NNT-AS1	3.78981	0.00530985		1099	227401_at	IL17D	-2.77331	0.00134522
1100	228503_at	RPS6KA6	3.78712	0.00267061		1100	202275_at	G6PD	-2.77315	0.00223511
1101	209471_s_at	FNTA	3.78647	0.00100479		1101	236496_at	DEGS2	-2.77305	0.00474329
1102	204079_at	TPST2	3.78553	0.00248904		1102	218483_s_at	IFT46	-2.77044	0.000174999
1103	225664_at	COL12A1	3.77703	0.00443003		1103	1557285_at	AREG	-2.76879	0.0153675
1104	213112_s_at	SQSTM1	3.77368	0.00194326		1104	202458_at	PRSS23	-2.76724	0.000287489
1105	213637_at	DDX52	3.76933	0.00144321		1105	207746_at	POLQ	-2.76524	0.0182366
1106	214876_s_at	TUBGCP5	3.76792	0.00663907		1106	1558394_s_at	KRT7	-2.75951	0.0126825
1107	32541_at	PPP3CC	3.76569	0.00505959		1107	213933_at	PTGER3	-2.75934	0.00223905
1108	203505_at	ABCA1	3.76462	0.0166002		1108	212207_at	MED13L	-2.75864	0.00116647
1109	205006_s_at	NMT2	3.76418	1.6293e-05		1109	218230_at	ARFIP1	-2.75852	0.00039837
1110	210038_at	PRKCQ	3.76389	0.00476381		1110	234344_at	LOC100288675	-2.75814	0.00269568
1111	210253_at	HTATIP2	3.76303	0.0103211		1111	227582_at	KLHDC9	-2.75499	0.000816236
1112	206091_at	MATN3	3.76221	0.0422225		1112	225508_at	KIAA1468	-2.75392	0.000250072
1113	35776_at	ITSN1	3.76184	0.00238508		1113	210314_x_at	TNFSF13	-2.75377	0.02076
1114	204470_at	CXCL1	3.76008	0.00247651		1114	205361_s_at	PFDN4	-2.75177	0.00027816
1115	204160_s_at	ENPP4	3.7597	0.00718729		1115	227992_s_at	SPACA6P	-2.75123	0.0187099
1116	202481_at	DHRS3	3.75949	0.00793047		1116	244653_at	SETD7	-2.7496	0.0226432
1117	235427_at	CFLAR	3.75839	0.0019004		1117	233644_at	KATNAL2	-2.74889	0.0219057
1118	209387_s_at	TM4SF1	3.75824	0.00344914		1118	228308_at	FKBP11	-2.74423	0.00612339
1119	244841_at	SEC24A	3.75561	0.0163155		1119	205073_at	CYP2J2	-2.74194	0.00744574
1120	208678_at	ATP6V1E1	3.75485	0.000794005		1120	242138_at	DLX1	-2.74026	0.0142703
1121	243539_at	KIAA1841	3.7548	0.00816574		1121	204020_at	PURA	-2.73982	0.000802502
1122	222196_at	LOC389906	3.75402	0.00611351		1122	205879_x_at	RET	-2.73877	0.00518047
1123	242003_at	ERICH1	3.75234	0.00974216		1123	204928_s_at	SLC10A3	-2.73756	0.00523041
1124	214211_at	FTH1	3.75093	4.07668e-05		1124	212113_at	ATXN7L3B	-2.7371	0.00652488
1125	233903_s_at	ARHGEF26	3.74825	0.00758222		1125	1554234_at	KATNAL2	-2.73651	0.0252863
1126	213455_at	FAM114A1	3.74625	0.00464743		1126	207124_s_at	GNB5	-2.73636	0.000624132
1127	212724_at	RND3	3.74226	0.000671235		1127	209674_at	CRY1	-2.73562	0.00430207
1128	232451_at	RP11-274H2.5	3.74209	0.0102016		1128	223576_at	C6orf203	-2.7326	0.00596931
1129	207431_s_at	DEGS1	3.74011	0.00904684		1129	1556551_s_at	SLC39A6	-2.73087	0.00329147
1130	38241_at	BTN3A3	3.74006	0.00114157		1130	208119_s_at	ZNF93	-2.73045	0.0320448
1131	227955_s_at	EFNA5	3.73798	0.00299208		1131	204856_at	B3GNT3	-2.73028	0.00161939
1132	230750_at	BAG2	3.73642	0.00995937		1132	213280_at	RAP1GAP2	-2.72994	0.000640771
1133	239457_at	ATP8B3	3.73502	0.00508991		1133	220018_at	CBLL1	-2.72752	0.0135705
1134	226158_at	KLHL24	3.73497	0.0103089		1134	226279_at	PRSS23	-2.72635	0.000537075
1135	223523_at	TMEM108	3.73261	0.0398503		1135	35666_at	SEMA3F	-2.72272	0.000985449
1136	52837_at	KIAA1644	3.73138	0.0134511		1136	203615_x_at	SULT1A1	-2.72264	3.32373e-05
1137	1558643_s_at	EDIL3	3.72964	0.00865502		1137	222621_at	DNAJC1	-2.72234	0.0124406
1138	224881_at	VKORC1L1	3.72763	0.0011347		1138	238055_at	LOC100505549	-2.72028	0.000619991
1139	235459_at	RNF41	3.72527	0.00197565		1139	235935_at	LRRC73	-2.72009	0.0132275
1140	227997_at	IL17RD	3.72451	0.0055732		1140	236042_at	LOC100130219	-2.71971	0.0380684
1141	221290_s_at	MUM1	3.7212	0.00726135		1141	209394_at	ASMTL	-2.71558	0.0218108
1142	244519_at	ASXL1	3.71836	0.0029823		1142	226018_at	MTURN	-2.71556	0.0235724
1143	230207_s_at	DOCK5	3.71795	0.0133305		1143	232265_at	ATXN7L1	-2.71436	0.0181188
1144	214352_s_at	KRAS	3.71601	0.00588897		1144	203853_s_at	GAB2	-2.71354	0.00307011
1145	209288_s_at	CDC42EP3	3.7096	0.00586293		1145	235027_at	ZNF736	-2.71299	0.00129921
1146	203715_at	TBCE	3.70929	0.00326386		1146	212479_s_at	RMND5A	-2.71293	0.00297115
1147	224942_at	PAPPA	3.70903	0.0051005		1147	228978_at	RP11-332H18.4	-2.71189	0.00381844
1148	1554489_a_at	CEP70	3.70788	0.000644704		1148	243529_at	MARS2	-2.71001	7.3229e-05
1149	202450_s_at	CTSK	3.70429	0.00152188		1149	211682_x_at	UGT2B28	-2.70955	0.0207478
1150	201816_s_at	GBAS	3.70343	0.0001236		1150	202525_at	PRSS8	-2.70795	0.00489092
1151	204194_at	BACH1	3.70069	0.00269405		1151	214614_at	MNX1	-2.70602	0.00368761
1152	226392_at	RASA2	3.69915	0.0023564		1152	205004_at	NKRF	-2.70535	0.00953299
1153	213489_at	MAPRE2	3.69696	0.00744739		1153	215131_at	IQCK	-2.70283	0.028011
1154	1555765_a_at	GNG4	3.6946	0.0277189		1154	202641_at	ARL3	-2.70234	0.00233024
1155	203493_s_at	CEP57	3.69173	0.00429701		1155	215692_s_at	MPPED2	-2.7018	0.0419102
1156	216915_s_at	PTPN12	3.6878	0.0124855		1156	207302_at	SGCG	-2.70157	0.0130815
1157	203499_at	EPHA2	3.67864	0.0118669		1157	223377_x_at	CISH	-2.69988	0.000303906
1158	217553_at	STEAP1B	3.67529	0.0270932		1158	228719_at	ZSWIM7	-2.69964	0.00287189
1159	228131_at	ERCC1	3.67225	0.00103748		1159	1555916_at	RPUSD3	-2.69928	0.00561767
1160	213954_at	FAM169A	3.67082	0.00257136		1160	235408_x_at	ZNF117	-2.69814	0.00299572
1161	214073_at	CTTN	3.6704	0.000306111		1161	232269_x_at	METRN	-2.69793	0.000351767
1162	212813_at	JAM3	3.67004	0.0240804		1162	225078_at	EMP2	-2.69521	0.00152654
1163	222906_at	FLVCR1	3.66963	0.0115182		1163	206572_x_at	ZNF85	-2.69377	0.00523458
1164	224571_at	IRF2BP2	3.66949	0.0140674		1164	211379_x_at	B3GALNT1	-2.69373	0.0043385
1165	214358_at	ACACA	3.65992	0.0082426		1165	229740_at	SMIM5	-2.69249	0.00217874
1166	217783_s_at	YPEL5	3.65155	0.00013473		1166	222415_at	KMT2C	-2.69211	0.0266124
1167	228744_at	HAUS2	3.64721	0.00438347		1167	203353_s_at	MBD1	-2.69209	0.00898268
1168	203223_at	RABEP1	3.64703	0.000633826		1168	202506_at	SSFA2	-2.69203	0.00181518
1169	223268_at	C11orf54	3.64014	0.00124378		1169	1554520_at	LOC283861	-2.69142	0.000785152
1170	229435_at	GLIS3	3.63931	0.00970213		1170	200974_at	ACTA2	-2.69026	0.0103148
1171	210202_s_at	BIN1	3.63698	0.0071431		1171	213568_at	OSR2	-2.6891	0.000248331
1172	202796_at	SYNPO	3.62815	0.000262966		1172	217964_at	TTC19	-2.68788	0.000298807
1173	202693_s_at	STK17A	3.62803	4.10074e-05		1173	202934_at	HK2	-2.68777	0.00413992
1174	224027_at	CCL28	3.62758	0.00403099		1174	211259_s_at	BMP7	-2.6876	0.0185652
1175	205996_s_at	AK2	3.62464	0.000272162		1175	215023_s_at	PEX1	-2.68642	0.000190137
1176	227156_at	CASK	3.62295	0.00225233		1176	244871_s_at	USP32	-2.68504	0.0302185
1177	203069_at	SV2A	3.6222	0.00642542		1177	243681_at	SHANK2	-2.68411	0.0308966
1178	244487_at	NCK1	3.62197	0.0136202		1178	231104_at	TDRD5	-2.68398	0.0360124
1179	206310_at	SPINK2	3.62085	0.0157118		1179	229963_at	BEX5	-2.68397	0.000309522
1180	219221_at	ZBTB38	3.61995	0.0353201		1180	205780_at	BIK	-2.68249	0.000531009
1181	1553276_at	ZNF560	3.61123	0.0186496		1181	227001_at	NIPAL2	-2.68232	0.000938297
1182	203106_s_at	VPS41	3.60637	0.00503058		1182	237063_at	RP11-44F14.8	-2.68117	0.0063682
1183	205268_s_at	ADD2	3.60624	0.00544305		1183	201416_at	SOX4	-2.67781	0.000596498
1184	222719_s_at	PDGFC	3.60488	0.0305849		1184	236745_at	CCDC78	-2.67686	0.00590905
1185	235678_at	GM2A	3.60053	0.00474488		1185	1558164_s_at	PEX13	-2.67649	0.00681693
1186	239084_at	SNAP29	3.59904	0.00406274		1186	206976_s_at	HSPH1	-2.67536	0.00112626
1187	227230_s_at	KIAA1211	3.59224	0.00629911		1187	204015_s_at	DUSP4	-2.67331	0.0320096
1188	203504_s_at	ABCA1	3.58924	0.0242912		1188	226202_at	ZNF398	-2.67272	0.00418883
1189	36564_at	RNF19B	3.58783	0.00126346		1189	203150_at	RABEPK	-2.67194	0.00389273
1190	213077_at	YTHDC2	3.58315	0.000539196		1190	205136_s_at	NUFIP1	-2.67012	0.00618439
1191	204368_at	SLCO2A1	3.58033	0.00324464		1191	221876_at	ZNF783	-2.66862	0.00127821
1192	228121_at	TGFB2	3.5781	0.009524		1192	1554057_at	ASH1L-AS1	-2.66766	0.00694904
1193	226077_at	RNF145	3.57797	0.000453936		1193	218131_s_at	GATAD2A	-2.66571	8.54823e-06
1194	202679_at	NPC1	3.57581	0.00169583		1194	1555516_at	FOXP2	-2.66476	0.0117464
1195	229211_at	DUSP28	3.57543	0.0021243		1195	210040_at	SLC12A5	-2.66455	0.0320642
1196	218031_s_at	FOXN3	3.57148	0.00414276		1196	204885_s_at	MSLN	-2.66435	0.00740569
1197	210257_x_at	CUL4B	3.5712	0.0118122		1197	1558816_at	ZNF664	-2.66433	0.0136465
1198	227911_at	ARHGAP28	3.56721	0.00634927		1198	200990_at	TRIM28	-2.66305	0.00118627
1199	227421_at	YBEY	3.56187	0.00096582		1199	221103_s_at	WDR52	-2.65774	0.0315761
1200	1552400_a_at	C15orf27	3.55975	0.00920636		1200	238012_at	DPP7	-2.65691	0.00237009
1201	206950_at	SCN9A	3.5591	3.88496e-05		1201	239154_at	RP11-212P7.2	-2.65651	0.000857045
1202	232256_s_at	LINC00997	3.55851	0.00844067		1202	223180_s_at	TIMM21	-2.65612	0.000202519
1203	219137_s_at	MFF	3.55738	0.00149965		1203	238910_at	CLUHP3	-2.65467	0.00917854
1204	217371_s_at	IL15	3.55539	0.0197202		1204	205362_s_at	PFDN4	-2.65347	0.00669319
1205	225173_at	ARHGAP18	3.55494	0.00330788		1205	212719_at	PHLPP1	-2.65338	0.0442733
1206	228754_at	SLC6A6	3.55058	7.15111e-06		1206	230807_at	CCDC151	-2.65233	0.00684766
1207	236471_at	NFE2L3	3.547	0.00627973		1207	224746_at	KIAA1522	-2.65206	0.00710012
1208	211981_at	COL4A1	3.54679	0.0442873		1208	223003_at	C19orf43	-2.65198	0.00166059
1209	1554472_a_at	PHF20L1	3.54532	0.00681161		1209	210854_x_at	SLC6A8	-2.65144	0.00158259
1210	202784_s_at	NNT	3.54389	0.00147978		1210	221748_s_at	TNS1	-2.65106	0.0131886
1211	235762_at	TAS2R14	3.54172	0.0175998		1211	228145_s_at	ZNF398	-2.64918	0.000976268
1212	203491_s_at	CEP57	3.54108	0.0103831		1212	218640_s_at	PLEKHF2	-2.64907	0.000352478
1213	227236_at	TSPAN2	3.54056	0.00428091		1213	205436_s_at	H2AFX	-2.64858	0.0307095
1214	208747_s_at	C1S	3.53515	0.00172602		1214	203888_at	THBD	-2.64747	0.0106411
1215	212253_x_at	DST	3.533	0.0162036		1215	221506_s_at	TNPO2	-2.64554	0.000411319
1216	210733_at	TRAM1	3.53138	0.00448244		1216	232843_s_at	DOCK8	-2.64362	0.0138054
1217	225012_at	HDLBP	3.52941	0.00237249		1217	206060_s_at	PTPN22	-2.64181	0.0111235
1218	220892_s_at	PSAT1	3.52754	0.00508507		1218	230430_at	ENTPD2	-2.64132	0.041286
1219	213906_at	MYBL1	3.51897	0.000940459		1219	239366_at	RP11-301O19.1	-2.64094	0.000814705
1220	1558103_a_at	HDGFRP3	3.5189	0.00666583		1220	214596_at	CHRM3	-2.64011	0.00059357
1221	213988_s_at	SAT1	3.51586	0.000350827		1221	207267_s_at	RIPPLY3	-2.63808	0.00871442
1222	228792_at	MYEF2	3.51228	0.0283189		1222	232283_at	LYSMD1	-2.63699	0.00686703
1223	228471_at	ANKRD44	3.51204	0.0246209		1223	204998_s_at	ATF5	-2.63678	0.00283559
1224	226390_at	STARD4	3.50401	0.00950804		1224	227662_at	SYNPO2	-2.63643	0.00143359
1225	232530_at	PLD1	3.503	0.000116491		1225	218440_at	MCCC1	-2.63559	0.000880258
1226	228345_at	CHIC1	3.49948	0.00616802		1226	238733_at	MDM2	-2.63412	0.00472756
1227	200602_at	APP	3.49895	0.00139776		1227	204039_at	CEBPA	-2.63288	0.0105685
1228	209870_s_at	APBA2	3.49778	0.00522456		1228	1557166_at	PDCD4	-2.63096	0.0450174
1229	235457_at	MAML2	3.49774	0.0345645		1229	201674_s_at	AKAP1	-2.63084	0.00449347
1230	222904_s_at	TMC5	3.49759	0.00428845		1230	213224_s_at	BBIP1	-2.62777	0.0117738
1231	205313_at	HNF1B	3.49752	0.00913832		1231	211949_s_at	NOLC1	-2.62726	0.0095643
1232	223723_at	MFI2	3.49707	0.00589979		1232	218544_s_at	RCL1	-2.62613	0.0049279
1233	202780_at	OXCT1	3.49654	0.0021081		1233	225297_at	HAUS1	-2.62515	0.0085841
1234	238755_at	RASSF10	3.49555	0.0444844		1234	49878_at	PEX16	-2.6242	0.00705922
1235	222597_at	SNAP29	3.49499	0.000867984		1235	203974_at	HDHD1	-2.62379	0.00158914
1236	208966_x_at	IFI16	3.49129	0.00612804		1236	1558136_s_at	TAF11	-2.62301	0.000432284
1237	208961_s_at	KLF6	3.48921	0.00231083		1237	227468_at	CPT1C	-2.62259	0.000738376
1238	223646_s_at	TXLNGY	3.48755	0.0198857		1238	221601_s_at	FAIM3	-2.62137	0.026372
1239	224707_at	CYSTM1	3.48739	0.000430999		1239	207551_s_at	MSL3	-2.62026	5.78979e-05
1240	238808_at	HOXA13	3.48187	0.00920763		1240	226961_at	PRR15	-2.6172	0.0109197
1241	210563_x_at	CFLAR	3.4818	0.000679386		1241	219913_s_at	CRNKL1	-2.61526	0.00104412
1242	209890_at	TSPAN5	3.48179	0.0126584		1242	215111_s_at	TSC22D1	-2.61491	0.00298953
1243	228577_x_at	ODF2L	3.48027	0.0067564		1243	202802_at	DHPS	-2.61357	0.000299831
1244	203501_at	CPQ	3.47776	0.0141975		1244	203023_at	NOP16	-2.6096	0.00447363
1245	235045_at	RBM7	3.47664	0.00564236		1245	207809_s_at	ATP6AP1	-2.60913	0.0180683
1246	214321_at	NOV	3.47287	0.00384174		1246	219253_at	TMEM185B	-2.60902	0.00704019
1247	1569052_at	RP11-288H12.4	3.47227	0.00535284		1247	238096_at	LOC284023	-2.60873	0.0141788
1248	236692_at	RP11-686D22.8	3.4682	0.00462156		1248	238660_at	WDFY3	-2.60842	0.0169227
1249	203815_at	GSTT1	3.4664	2.70435e-05		1249	222027_at	NUCKS1	-2.60704	0.000982233
1250	228697_at	HINT3	3.46367	0.00297741		1250	220613_s_at	SYTL2	-2.60596	0.0110955
1251	220253_s_at	LRP12	3.46272	0.00194907		1251	210832_x_at	PTGER3	-2.60482	0.00357102
1252	223694_at	TRIM7	3.46178	0.00224918		1252	1553269_at	ZNF718	-2.60448	0.00839965
1253	201042_at	TGM2	3.46145	0.00102957		1253	205566_at	ABHD2	-2.59988	0.00890204
1254	206032_at	DSC3	3.4611	0.00563994		1254	219834_at	CARF	-2.59931	0.0409488
1255	241863_x_at	TTC14	3.45841	0.0131227		1255	235165_at	PARD6B	-2.59826	0.00136759
1256	229069_at	SARNP	3.45798	0.00156226		1256	234294_x_at	GATAD2A	-2.59799	0.000315858
1257	242317_at	HIGD1A	3.45757	0.0126174		1257	231500_s_at	BOLA2	-2.59741	0.0401847
1258	202381_at	ADAM9	3.45537	0.00465254		1258	226406_at	C18orf25	-2.59654	0.000576136
1259	1554915_a_at	PDE12	3.45467	0.000303737		1259	214554_at	HIST1H2AL	-2.59525	0.0459358
1260	213006_at	CEBPD	3.45408	0.0185784		1260	221219_s_at	KLHDC4	-2.5933	0.00315756
1261	229596_at	AMDHD1	3.44594	0.0040373		1261	219299_at	TRMT12	-2.59301	0.0179626
1262	236231_at	ZNF271	3.44546	0.00690701		1262	219618_at	IRAK4	-2.59276	0.0010757
1263	217995_at	SQRDL	3.445	0.0017907		1263	205656_at	PCDH17	-2.59209	0.0267809
1264	204608_at	ASL	3.44496	0.00204905		1264	224301_x_at	H2AFJ	-2.59042	0.00181128
1265	201540_at	FHL1	3.4425	0.005791		1265	235122_at	HIVEP3	-2.58806	0.00256843
1266	218550_s_at	LRRC20	3.4421	0.000876802		1266	215299_x_at	SULT1A1	-2.58733	0.00140347
1267	209012_at	TRIO	3.44015	0.000320494		1267	202537_s_at	CHMP2B	-2.58639	0.00129296
1268	202180_s_at	MVP	3.43928	0.000100203		1268	210174_at	NR5A2	-2.58442	0.0130126
1269	238353_at	RASL11A	3.43788	0.00108279		1269	209358_at	TAF11	-2.58412	0.00104772
1270	212834_at	DDX52	3.43774	0.0133631		1270	204385_at	KYNU	-2.58298	0.00490144
1271	229002_at	FAM69B	3.43724	0.0154328		1271	207522_s_at	ATP2A3	-2.58129	0.000498669
1272	201943_s_at	CPD	3.43622	0.0112309		1272	219078_at	GPATCH2	-2.58038	0.00128184
1273	235610_at	ALKBH8	3.43459	0.0241983		1273	201017_at	EIF1AX	-2.57938	0.000903661
1274	207643_s_at	TNFRSF1A	3.43355	0.00236943		1274	221854_at	PKP1	-2.57789	0.00299571
1275	207120_at	ZNF667	3.43327	0.00852589		1275	209792_s_at	KLK10	-2.57755	0.00251833
1276	1554912_at	ESYT3	3.42371	0.0158706		1276	205895_s_at	NOLC1	-2.57686	0.000817989
1277	218994_s_at	STAG3L4	3.42365	0.0214736		1277	218957_s_at	PAAF1	-2.57665	0.0094814
1278	226779_at	LMBRD2	3.42286	0.00140713		1278	1558078_at	BC041025	-2.57523	0.00590973
1279	230465_at	HS2ST1	3.42241	0.000164292		1279	218912_at	GCC1	-2.57516	0.00137731
1280	210612_s_at	SYNJ2	3.42161	0.0133369		1280	210214_s_at	BMPR2	-2.57411	0.0460611
1281	229208_at	HAUS2	3.42126	0.00441186		1281	218593_at	RBM28	-2.5733	0.00247013
1282	226189_at	ITGB8	3.42104	0.00643712		1282	225494_at	DYNLL2	-2.57319	0.00186742
1283	235702_at	ZNF225	3.41969	0.0105332		1283	228606_at	TCTEX1D2	-2.57141	0.00186436
1284	224836_at	TP53INP2	3.41821	0.00167026		1284	242817_at	PGLYRP2	-2.57132	0.006418
1285	213434_at	STX2	3.41554	0.00472029		1285	218993_at	RNMTL1	-2.56792	2.77844e-05
1286	1554640_at	PALM2	3.41421	0.00192818		1286	209510_at	RNF139	-2.56691	0.000977845
1287	214068_at	BEAN1	3.40728	0.00439318		1287	1552691_at	ARL11	-2.56554	0.0399564
1288	212063_at	CD44	3.4045	0.006657		1288	212123_at	TCTN3	-2.56543	0.00257993
1289	222801_s_at	STAG3L4	3.40392	0.000465753		1289	222217_s_at	SLC27A3	-2.5649	0.0026456
1290	230988_at	ADD2	3.40219	0.00493215		1290	229221_at	CD44	-2.5634	0.00546793
1291	219390_at	FKBP14	3.40177	0.0148568		1291	1562925_at	LOC101927648	-2.56029	0.00150779
1292	230893_at	DNAJC21	3.40001	5.17226e-05		1292	217200_x_at	CYB561	-2.56025	0.00158543
1293	223376_s_at	BRI3	3.39552	0.000733224		1293	206104_at	ISL1	-2.56022	0.021688
1294	216973_s_at	HOXB7	3.39217	0.00365926		1294	231470_at	LINC00664	-2.55875	0.00264762
1295	204440_at	CD83	3.39033	0.0093903		1295	239138_at	NAA50	-2.55768	0.000221856
1296	211602_s_at	TRPC1	3.39001	0.0105881		1296	228116_at	LL22NC03-N14H11.1	-2.55707	0.00827873
1297	232506_s_at	C15orf41	3.38984	0.01061		1297	31846_at	RHOD	-2.55059	0.000134108
1298	224774_s_at	NAV1	3.38902	0.00602206		1298	242917_at	RASGEF1A	-2.55045	0.00104972
1299	229074_at	EHD4	3.38863	0.000584146		1299	229512_at	FAM120C	-2.54898	0.0400881
1300	235913_at	ZNF880	3.38751	0.0189697		1300	203833_s_at	TGOLN2	-2.54897	0.00403124
1301	227280_s_at	CCNYL1	3.38636	0.00579965		1301	208884_s_at	UBR5	-2.54797	0.00413559
1302	202207_at	ARL4C	3.38342	0.000379394		1302	210756_s_at	NOTCH2	-2.54769	0.0059969
1303	1555105_a_at	MIER1	3.38173	0.00182248		1303	227385_at	PPAPDC2	-2.54557	0.0365836
1304	209969_s_at	STAT1	3.3815	0.00198161		1304	219696_at	DENND1B	-2.5443	0.00415187
1305	212798_s_at	ANKMY2	3.3813	0.000920422		1305	218334_at	THOC7	-2.54297	0.00254989
1306	201692_at	SIGMAR1	3.38	0.011597		1306	232946_s_at	NADSYN1	-2.54213	0.0034868
1307	215016_x_at	DST	3.37761	0.00762267		1307	213441_x_at	SPDEF	-2.54123	0.00730636
1308	231969_at	STOX2	3.37735	0.0103733		1308	220329_s_at	RMND1	-2.54025	0.00473349
1309	243818_at	SFTA1P	3.37549	0.0236475		1309	225391_at	LOC93622	-2.5398	0.00935901
1310	242054_s_at	SIX3	3.37484	0.0107353		1310	235172_at	GABPB1-AS1	-2.53938	0.00206708
1311	205434_s_at	AAK1	3.37354	0.0017328		1311	223593_at	AADAT	-2.53871	0.0158847
1312	212419_at	ZCCHC24	3.37099	0.00425466		1312	227163_at	GSTO2	-2.53862	0.00044639
1313	234986_at	GCLM	3.36989	0.0107321		1313	203407_at	PPL	-2.53795	0.000579508
1314	212464_s_at	FN1	3.36809	0.0106184		1314	224985_at	NRAS	-2.53573	0.0218922
1315	222881_at	HPSE	3.36638	0.00227134		1315	236028_at	IBSP	-2.53571	0.00228686
1316	203126_at	IMPA2	3.36618	0.000677947		1316	230898_at	RP11-108L7.15	-2.53439	0.00505226
1317	208869_s_at	GABARAPL1	3.36523	0.00456066		1317	1553096_s_at	BCL2L11	-2.53433	0.0034234
1318	200977_s_at	TAX1BP1	3.36516	0.00131655		1318	232860_x_at	RBM41	-2.53398	0.00117022
1319	210564_x_at	CFLAR	3.3637	0.000110025		1319	208536_s_at	BCL2L11	-2.53286	0.0236063
1320	243861_at	FNIP1	3.36342	0.00466083		1320	213164_at	SLC5A3	-2.53204	0.00310284
1321	204057_at	IRF8	3.36013	0.0033199		1321	203325_s_at	COL5A1	-2.53196	0.00178654
1322	239161_at	FDX1	3.35647	7.52619e-05		1322	222819_at	CTPS2	-2.52699	0.0115079
1323	244661_at	SOAT1	3.35066	0.0102275		1323	226864_at	PKIA	-2.5268	0.0164362
1324	218526_s_at	RANGRF	3.34988	0.00316899		1324	1553220_at	FAM117B	-2.52541	0.0346736
1325	209071_s_at	RGS5	3.34668	0.00801987		1325	242356_at	VTI1A	-2.5233	0.00392751
1326	222433_at	ENAH	3.34565	0.00313828		1326	220780_at	PLA2G3	-2.5231	0.00536577
1327	203343_at	UGDH	3.34406	0.00204622		1327	232740_at	MCM3AP-AS1	-2.52034	0.00679167
1328	209031_at	CADM1	3.3408	3.09922e-05		1328	236598_at	LOC100996579	-2.52008	0.00721005
1329	209892_at	FUT4	3.34066	0.0124586		1329	207060_at	EN2	-2.51815	0.00579599
1330	226799_at	FGD6	3.33553	0.0134151		1330	217591_at	SKIL	-2.51622	0.0357818
1331	201058_s_at	MYL9	3.33523	0.00533081		1331	203045_at	NINJ1	-2.51567	0.00777008
1332	225798_at	JAZF1	3.33454	0.00771986		1332	212657_s_at	IL1RN	-2.51551	0.00404943
1333	225475_at	MIER1	3.33114	0.00221744		1333	204249_s_at	LMO2	-2.51292	0.0177817
1334	223806_s_at	NAPSA	3.33113	0.0024177		1334	209746_s_at	COQ7	-2.51109	0.0084549
1335	213686_at	VPS13A	3.33077	0.0136438		1335	237030_at	ACPP	-2.50959	0.022356
1336	209788_s_at	ERAP1	3.33014	0.00433986		1336	228992_at	MED28	-2.50577	0.0056704
1337	212110_at	SLC39A14	3.32857	0.00118217		1337	204957_at	ORC5	-2.50474	0.0039195
1338	243403_x_at	CPM	3.32826	0.0124509		1338	205700_at	HSD17B6	-2.50245	0.0211131
1339	203335_at	PHYH	3.32811	0.0028591		1339	212020_s_at	MKI67	-2.50211	0.00943066
1340	238784_at	DPY19L2	3.32246	0.0245928		1340	203788_s_at	SEMA3C	-2.50093	0.00214788
1341	239288_at	TNIK	3.31946	0.0448048		1341	221521_s_at	GINS2	-2.50088	0.00051865
1342	1552263_at	MAPK1	3.31787	0.0140241		1342	1553186_x_at	RASEF	-2.50026	0.000620506
1343	205005_s_at	NMT2	3.317	0.000771288		1343	38918_at	SOX13	-2.50022	0.00100494
1344	231382_at	FGF18	3.31682	0.0151251		1344	234977_at	ZADH2	-2.49873	0.0202172
1345	235302_at	GPATCH2L	3.31596	0.00551986		1345	222887_s_at	TMEM127	-2.49617	0.00186542
1346	228256_s_at	EPB41L4A	3.31339	0.00393345		1346	240391_at	NDUFB2	-2.49599	0.0194345
1347	227822_at	ZNF605	3.31218	0.00923867		1347	215411_s_at	TRAF3IP2	-2.49559	0.016839
1348	221679_s_at	ABHD6	3.30728	0.00275398		1348	210740_s_at	ITPK1	-2.49553	0.0195474
1349	214624_at	UPK1A	3.30726	0.00353191		1349	236525_at	FBXO36	-2.49447	0.00516239
1350	224367_at	BEX2	3.30702	7.87026e-05		1350	236274_at	EIF3B	-2.49317	0.00967293
1351	228726_at	SERPINB1	3.3049	0.0089364		1351	206695_x_at	ZNF43	-2.49119	0.0366433
1352	203002_at	AMOTL2	3.3033	0.00156125		1352	236616_at	PSD4	-2.48766	0.00418727
1353	218504_at	FAHD2A	3.30319	0.00341005		1353	226100_at	KMT2E	-2.48728	0.00916825
1354	225919_s_at	C9orf72	3.30295	0.0146577		1354	201737_s_at	MARCH6	-2.48626	0.00538237
1355	227771_at	LIFR	3.3019	0.00204559		1355	226926_at	DMKN	-2.48395	0.00213463
1356	227034_at	SOWAHC	3.29982	0.000679465		1356	201516_at	SRM	-2.48372	0.000274137
1357	235670_at	STX11	3.29948	0.0235684		1357	220011_at	AUNIP	-2.48343	3.78141e-05
1358	238583_at	MSRB3	3.29517	0.00563964		1358	205586_x_at	VGF	-2.48285	0.0183104
1359	205917_at	ZNF264	3.29311	0.00445941		1359	233546_at	LOC283075	-2.48255	0.0149062
1360	216899_s_at	SKAP2	3.29161	0.006766		1360	200967_at	PPIB	-2.48112	0.00413807
1361	214336_s_at	COPA	3.28895	4.23047e-05		1361	230152_at	WDR52	-2.48052	0.00652129
1362	238115_at	DNAJC18	3.28822	0.00233216		1362	230900_at	CCDC110	-2.47923	0.0306802
1363	228188_at	FOSL2	3.28597	0.00104284		1363	215130_s_at	IQCK	-2.47767	0.00292985
1364	201724_s_at	GALNT1	3.28582	0.00160566		1364	225445_at	UBN2	-2.47688	0.030676
1365	201471_s_at	SQSTM1	3.28382	0.000397563		1365	222240_s_at	ISYNA1	-2.47685	0.00986305
1366	231234_at	CTSC	3.28208	0.00413015		1366	205759_s_at	SULT2B1	-2.47512	0.0245236
1367	209285_s_at	FAM208A	3.28049	0.000478599		1367	219317_at	POLI	-2.46992	0.00118706
1368	208022_s_at	CDC14B	3.2777	0.00265734		1368	238625_at	C1orf168	-2.46902	0.0216754
1369	218872_at	TESC	3.27345	0.0276262		1369	207630_s_at	CREM	-2.46426	0.00613057
1370	226908_at	LRIG3	3.27273	0.0201423		1370	225245_x_at	H2AFJ	-2.46422	0.000687624
1371	214552_s_at	RABEP1	3.26936	0.0034763		1371	223077_at	TMOD3	-2.46377	0.00680061
1372	228325_at	SPIDR	3.26699	0.00280141		1372	244774_at	PHACTR2	-2.46312	0.0125419
1373	200839_s_at	CTSB	3.26456	0.000410952		1373	226226_at	TMEM45B	-2.46221	0.0055654
1374	225372_at	C10orf54	3.26441	0.000748392		1374	210625_s_at	AKAP1	-2.46188	0.00677346
1375	1558102_at	HDGFRP3	3.26338	0.00235356		1375	226089_at	RABL3	-2.4617	0.0404817
1376	207852_at	CXCL5	3.26278	0.0133353		1376	226782_at	SLC25A30	-2.4598	0.00711726
1377	219493_at	SHCBP1	3.26212	0.00127589		1377	209715_at	CBX5	-2.45924	0.000559248
1378	219381_at	C5orf42	3.2618	0.000333084		1378	223374_s_at	B3GALNT1	-2.45897	0.00269492
1379	213930_at	ATG12	3.25538	0.0335652		1379	201753_s_at	ADD3	-2.45889	0.000988848
1380	218196_at	OSTM1	3.25489	0.000804123		1380	206280_at	CDH18	-2.4584	0.000392058
1381	204786_s_at	IFNAR2	3.25464	0.00773493		1381	1554341_a_at	HELQ	-2.456	0.0390415
1382	1554739_at	IPP	3.25081	0.020865		1382	241498_at	HARBI1	-2.45555	0.00701433
1383	203774_at	MTR	3.24596	0.00414521		1383	1558143_a_at	BCL2L11	-2.45457	0.00208778
1384	212423_at	ZCCHC24	3.24505	0.00425783		1384	229984_at	DTWD1	-2.45378	0.00144567
1385	209717_at	EVI5	3.24367	0.0183266		1385	203998_s_at	SYT1	-2.45341	0.047557
1386	225990_at	BOC	3.24302	0.00996715		1386	202517_at	CRMP1	-2.45223	0.00529399
1387	225750_at	ERO1L	3.2422	0.00863834		1387	218036_x_at	NMD3	-2.4515	0.00275961
1388	209939_x_at	CFLAR	3.23982	0.000164029		1388	225280_x_at	ARSD	-2.45078	0.0102024
1389	208370_s_at	RCAN1	3.23966	0.00864832		1389	238081_at	WDFY3-AS2	-2.45076	0.00439838
1390	238154_at	CEP70	3.23879	0.0245902		1390	224315_at	DDX20	-2.44966	0.00227158
1391	217820_s_at	ENAH	3.23569	0.00296467		1391	238565_at	RP11-350F4.2	-2.44891	0.00801112
1392	224994_at	CAMK2D	3.23394	0.00139633		1392	201194_at	SEPW1	-2.44622	0.00362836
1393	212071_s_at	SPTBN1	3.2334	0.000365894		1393	216521_s_at	BRCC3	-2.44496	0.0393634
1394	1556488_s_at	MAATS1	3.22894	0.00115542		1394	1558586_at	ZNF33B	-2.4448	0.00564098
1395	225339_at	SPAG9	3.22713	0.000610557		1395	218069_at	DCTPP1	-2.44377	0.00108968
1396	223586_at	ARNTL2	3.2221	0.0216591		1396	228340_at	TLE3	-2.44289	0.00778647
1397	219439_at	C1GALT1	3.22178	0.0131278		1397	216061_x_at	PDGFB	-2.44261	0.00464592
1398	239579_at	EPHX4	3.21899	0.0223777		1398	205416_s_at	ATXN3	-2.44196	0.000669775
1399	211911_x_at	HLA-B	3.21846	0.00105154		1399	228846_at	MXD1	-2.44193	0.00302618
1400	235004_at	RBM24	3.21724	0.00202983		1400	1569958_at	DEPDC1-AS1	-2.44168	0.00850862
1401	201502_s_at	NFKBIA	3.21554	0.00168297		1401	219814_at	MBNL3	-2.44144	0.00380764
1402	214895_s_at	ADAM10	3.21426	0.00732749		1402	210835_s_at	CTBP2	-2.44138	0.000724798
1403	227197_at	ARHGEF26	3.21388	0.0018599		1403	220459_at	MCM3AP-AS1	-2.44083	0.00293032
1404	227413_at	UBLCP1	3.21348	0.0141315		1404	229091_s_at	CCNJ	-2.43956	0.00287192
1405	212792_at	DPY19L1	3.21264	0.00574092		1405	223695_s_at	ARSD	-2.4394	0.0188778
1406	209706_at	NKX3-1	3.212	0.0228596		1406	1557953_at	ZKSCAN1	-2.43863	0.00662834
1407	236217_at	SLC31A1	3.21198	0.00359103		1407	206121_at	AMPD1	-2.43761	0.0334898
1408	225171_at	ARHGAP18	3.2101	0.00474156		1408	219939_s_at	CSDE1	-2.43728	0.00304158
1409	232140_at	LOC100132352	3.20874	0.00745646		1409	212338_at	MYO1D	-2.43669	0.000663549
1410	218854_at	DSE	3.20644	0.00485082		1410	229205_at	LOC101927720	-2.43567	0.0151928
1411	224458_at	TMEM246	3.20247	0.00320289		1411	243852_at	LUC7L2	-2.43495	0.00138188
1412	228254_at	STAM2	3.20052	0.000572272		1412	229459_at	FAM19A5	-2.43435	0.0165954
1413	208732_at	RAB2A	3.19985	0.000952091		1413	224478_s_at	C7orf50	-2.43409	0.0137805
1414	241075_at	RIMKLA	3.19984	0.000954344		1414	1554595_at	SYMPK	-2.43383	0.00313781
1415	202468_s_at	CTNNAL1	3.19872	0.00175906		1415	218245_at	TSKU	-2.43344	0.000237106
1416	208729_x_at	HLA-B	3.19828	0.00362907		1416	236164_at	FLJ10038	-2.43317	0.0180657
1417	236600_at	SPG20	3.19581	0.0153602		1417	202909_at	EPM2AIP1	-2.43316	0.00786311
1418	227708_at	EEF1A1	3.19481	0.0125177		1418	203713_s_at	LLGL2	-2.43196	0.00227316
1419	1556425_a_at	LOC284219	3.194	0.0134455		1419	1557147_a_at	LOC101928837	-2.43191	0.0107105
1420	215913_s_at	GULP1	3.19292	0.028296		1420	224503_s_at	ZCCHC2	-2.43148	0.00188882
1421	226510_at	HEATR5A	3.19262	0.000309076		1421	202488_s_at	FXYD3	-2.42895	0.0151318
1422	220658_s_at	ARNTL2	3.19258	0.0134907		1422	202906_s_at	NBN	-2.42801	0.00186056
1423	223741_s_at	TTYH2	3.19258	0.00985121		1423	218590_at	C10orf2	-2.42783	0.000644046
1424	212966_at	HIC2	3.19205	0.00354381		1424	219280_at	BRWD1	-2.42775	0.001353
1425	216080_s_at	FADS3	3.19124	0.00344953		1425	231991_at	CCM2L	-2.42766	0.0015237
1426	238247_at	LOC101929655	3.19112	0.0111322		1426	210816_s_at	CYB561	-2.42632	0.0278419
1427	203414_at	MMD	3.19065	0.000158159		1427	219951_s_at	DZANK1	-2.42534	0.0162737
1428	232921_at	KIAA1549	3.18962	0.0050771		1428	235296_at	EIF5A2	-2.4249	0.00184736
1429	211719_x_at	FN1	3.18954	0.00613142		1429	229691_at	ZBTB42	-2.42459	0.0166147
1430	218411_s_at	MBIP	3.18934	0.00132253		1430	210036_s_at	KCNH2	-2.42422	0.024208
1431	224810_s_at	ANKRD13A	3.18697	0.00979264		1431	209967_s_at	CREM	-2.42388	0.0176223
1432	226370_at	KLHL15	3.18298	0.00815837		1432	204278_s_at	EBAG9	-2.42254	0.0051314
1433	1554835_a_at	B3GNT5	3.1811	0.0459497		1433	201250_s_at	SLC2A1	-2.42237	0.00100089
1434	236236_at	WNK3	3.18102	0.00099939		1434	222775_s_at	MRPL35	-2.42201	0.0125892
1435	202674_s_at	LMO7	3.18033	0.00488945		1435	203634_s_at	CPT1A	-2.42192	0.00214258
1436	1556236_at	ZNF391	3.17846	0.000446717		1436	202745_at	USP8	-2.42086	0.00337051
1437	201876_at	PON2	3.1773	0.000260811		1437	219448_at	TMEM70	-2.41994	0.0462608
1438	226561_at	AGFG1	3.17724	0.00502504		1438	226504_at	FAM109B	-2.41858	0.0170422
1439	219654_at	PTPLA	3.17681	0.000694269		1439	204433_s_at	SPATA2	-2.41826	0.0123529
1440	201939_at	PLK2	3.17235	0.000842694		1440	221880_s_at	FAM174B	-2.41779	0.000911837
1441	228960_at	ICE2	3.16433	0.00534313		1441	212510_at	GPD1L	-2.41738	0.00453922
1442	218642_s_at	CHCHD7	3.16344	0.0343525		1442	1553690_at	SGOL1	-2.41645	0.00648636
1443	217823_s_at	UBE2J1	3.16231	0.00209802		1443	231730_at	SEPSECS	-2.41604	0.0279089
1444	228724_at	TTLL7	3.16055	0.0339057		1444	201830_s_at	NET1	-2.41596	0.001226
1445	244261_at	IFNLR1	3.15661	0.0133807		1445	213417_at	TBX2	-2.41471	0.0135511
1446	219578_s_at	CPEB1	3.15383	0.00172733		1446	206631_at	PTGER2	-2.41443	0.0357779
1447	213142_x_at	GSAP	3.15331	0.00164704		1447	204980_at	CLOCK	-2.4143	0.0297657
1448	221448_s_at	TEX15	3.15121	0.000627861		1448	213322_at	OARD1	-2.41403	0.00225059
1449	226151_x_at	CRYZL1	3.15117	0.000982806		1449	219588_s_at	NCAPG2	-2.41397	0.00426032
1450	201334_s_at	ARHGEF12	3.15105	0.00720861		1450	219344_at	SLC29A3	-2.41221	0.00927874
1451	225019_at	CAMK2D	3.15061	0.000160481		1451	214306_at	OPA1	-2.41126	0.0124324
1452	1558522_at	MPP6	3.14943	0.0201717		1452	222482_at	SSBP3	-2.41122	0.00203133
1453	222494_at	FOXN3	3.14832	0.00109965		1453	1559116_s_at	RP5-1065J22.8	-2.41072	0.0128364
1454	214505_s_at	FHL1	3.14749	0.00183116		1454	211113_s_at	ABCG1	-2.40984	0.0141069
1455	227121_at	ZBTB20	3.14662	0.021076		1455	234995_at	SPICE1	-2.40846	0.00415617
1456	219216_at	ETAA1	3.1453	0.0290422		1456	221893_s_at	ADCK2	-2.40833	0.00134689
1457	205807_s_at	TUFT1	3.13927	0.00181512		1457	223308_s_at	WDR5	-2.40748	0.001268
1458	227967_at	TUBGCP5	3.13842	0.00290515		1458	238498_at	RP3-406A7.7	-2.40732	0.0010095
1459	203932_at	HLA-DMB	3.13516	0.000816132		1459	204087_s_at	SLC5A6	-2.40683	0.00133176
1460	244297_at	ANKRD18A	3.13515	0.0413447		1460	235107_at	PIAS2	-2.4055	0.0198407
1461	1552946_at	ZNF114	3.12867	0.00156799		1461	226568_at	FAM102B	-2.40526	0.00026019
1462	227247_at	PLEKHA8	3.12792	0.0051314		1462	227132_at	ZNF706	-2.40388	0.00915176
1463	204141_at	TUBB2A	3.1273	0.000268748		1463	223104_at	JAGN1	-2.40335	0.0019615
1464	1569723_a_at	SPIRE2	3.12718	0.00760048		1464	230307_at	SLC25A21-AS1	-2.403	0.0472784
1465	202501_at	MAPRE2	3.12706	0.00941941		1465	216060_s_at	DAAM1	-2.40239	0.00650906
1466	223007_s_at	TMEM245	3.1265	0.00117268		1466	206061_s_at	DICER1	-2.40233	0.0085565
1467	217892_s_at	LIMA1	3.1237	5.1583e-05		1467	205552_s_at	OAS1	-2.40122	0.0313592
1468	235407_at	RABGEF1	3.1236	0.00029124		1468	222729_at	FBXW7	-2.39969	0.00117396
1469	226794_at	STXBP5	3.1227	0.0016814		1469	203238_s_at	NOTCH3	-2.39893	0.00581278
1470	235931_at	METTL21A	3.12187	0.00573816		1470	211212_s_at	ORC5	-2.39867	0.0022686
1471	238117_at	PPOX	3.12129	0.00406859		1471	213889_at	PIGL	-2.39683	0.0151642
1472	235252_at	KSR1	3.12011	0.00056174		1472	212954_at	DYRK4	-2.39609	0.00228408
1473	244569_at	C8orf37	3.11902	0.0125012		1473	1560982_at	RP11-452L6.1	-2.39604	0.0352371
1474	201313_at	ENO2	3.11708	0.00374138		1474	222496_s_at	RBM47	-2.39562	0.00229357
1475	225985_at	PRKAA1	3.11644	0.00513238		1475	229581_at	ELFN1	-2.39115	5.54556e-05
1476	227936_at	TMEM68	3.11618	0.00322749		1476	1560258_a_at	CTB-92J24.2	-2.39088	0.000827789
1477	229504_at	RAB23	3.11388	0.0108552		1477	236967_at	MNX1-AS1	-2.39037	0.00532023
1478	225814_at	XRN1	3.11326	8.33428e-05		1478	207950_s_at	ANK3	-2.38898	0.00604773
1479	1556213_a_at	BTG3	3.11244	0.00486796		1479	226421_at	AMMECR1	-2.38756	0.000679581
1480	222517_at	AP3M1	3.11039	0.00405488		1480	219074_at	TMEM184C	-2.38705	0.0067652
1481	226697_at	FAM114A1	3.10986	0.000180439		1481	217890_s_at	PARVA	-2.38464	0.0220289
1482	211573_x_at	TGM2	3.10944	0.0121193		1482	222343_at	BCL2L11	-2.38355	0.019627
1483	230369_at	GPR161	3.10621	0.016309		1483	1559449_a_at	ZNF254	-2.38333	0.00183214
1484	205835_s_at	YTHDC2	3.10578	0.0131543		1484	219188_s_at	MACROD1	-2.38282	0.0216929
1485	222764_at	ASRGL1	3.10328	0.0103		1485	201740_at	NDUFS3	-2.38258	0.00118994
1486	210357_s_at	SMOX	3.10092	0.005988		1486	214264_s_at	EFCAB11	-2.3823	0.0079314
1487	219508_at	GCNT3	3.10065	0.00477491		1487	227352_at	SWSAP1	-2.38171	0.00109065
1488	230930_at	LOC338620	3.1001	0.00575253		1488	204976_s_at	AMMECR1	-2.38131	0.000812082
1489	212286_at	ANKRD12	3.0991	0.0140197		1489	209110_s_at	RGL2	-2.38034	0.00574412
1490	229453_at	PDIA3	3.09693	0.0356106		1490	202255_s_at	SIPA1L1	-2.38005	0.0118616
1491	227984_at	LMF1	3.09518	0.00398731		1491	219538_at	WDR5B	-2.37987	0.00405589
1492	1554493_s_at	THADA	3.09514	0.00383124		1492	231979_at	GABPB1-AS1	-2.37842	0.00180603
1493	211919_s_at	CXCR4	3.0951	0.00265125		1493	223638_at	NBPF3	-2.37559	0.00857834
1494	230973_at	SH2D5	3.09307	0.00127336		1494	1560013_at	PDXDC1	-2.37395	0.0496912
1495	230943_at	SOX17	3.09286	0.0110742		1495	218569_s_at	KBTBD4	-2.37283	0.00268157
1496	226416_at	ERI1	3.09277	0.00214846		1496	227811_at	FGD3	-2.37165	0.000238389
1497	202267_at	LAMC2	3.09124	0.0074502		1497	225625_at	ALKBH2	-2.37153	0.000165121
1498	211478_s_at	DPP4	3.08857	0.00361541		1498	1564706_s_at	GLS2	-2.36894	0.0264047
1499	1558021_at	RABEPK	3.08755	0.0324643		1499	209292_at	ID4	-2.36801	0.0169264
1500	211348_s_at	CDC14B	3.08562	0.00893857		1500	219459_at	POLR3B	-2.36732	0.00595747
1501	213785_at	IPO9	3.08432	0.000398573		1501	212936_at	FAM172A	-2.36558	0.00203494
1502	228422_at	LHFPL4	3.0834	0.00223654		1502	204951_at	RHOH	-2.36469	0.0110028
1503	241198_s_at	C11orf70	3.08339	0.0292972		1503	230270_at	PRPF38B	-2.36408	0.0498463
1504	213428_s_at	COL6A1	3.08212	0.00437077		1504	210237_at	ARTN	-2.3637	0.00548517
1505	226713_at	CCDC50	3.08145	0.00986234		1505	209230_s_at	NUPR1	-2.36249	0.0265535
1506	231793_s_at	CAMK2D	3.08109	0.0284535		1506	1555201_a_at	RMND1	-2.36223	0.00273988
1507	235876_at	TMEM218	3.07924	0.0140763		1507	213848_at	DUSP7	-2.36172	0.000709014
1508	213480_at	VAMP4	3.07877	0.0142516		1508	219257_s_at	SPHK1	-2.3592	0.00807477
1509	228391_at	CYP4V2	3.07855	0.0480468		1509	74694_s_at	RABEP2	-2.35898	0.00103322
1510	238075_at	CHEK1	3.07811	0.0089569		1510	207705_s_at	NINL	-2.3586	0.0160655
1511	243541_at	IL31RA	3.07774	0.000100262		1511	1569714_at	ZFYVE20	-2.35792	0.0218476
1512	211026_s_at	MGLL	3.07682	0.00672232		1512	1554667_s_at	METTL8	-2.35784	0.0033441
1513	204137_at	GPR137B	3.07486	0.000675198		1513	202283_at	SERPINF1	-2.3578	0.00604839
1514	215292_s_at	MKL1	3.07465	0.00191505		1514	1554292_a_at	UHRF1BP1L	-2.35668	0.028246
1515	222473_s_at	ERBB2IP	3.07462	0.0011334		1515	204112_s_at	HNMT	-2.35543	0.017459
1516	218292_s_at	PRKAG2	3.07355	0.00918556		1516	236623_at	ATP1A1-AS1	-2.3536	0.0100616
1517	1561514_at	LOC400655	3.07324	0.0140937		1517	1558154_at	AF289551	-2.35359	0.00351476
1518	208949_s_at	LGALS3	3.07191	0.00111792		1518	212729_at	DLG3	-2.35278	0.0153989
1519	206033_s_at	DSC3	3.07132	0.00151828		1519	202907_s_at	NBN	-2.35256	0.0181925
1520	244533_at	PTPN14	3.07079	0.00247166		1520	221602_s_at	FAIM3	-2.35145	0.017776
1521	230631_s_at	IL10RB-AS1	3.06843	0.0152618		1521	1555851_s_at	SEPW1	-2.35136	0.010559
1522	218717_s_at	LEPREL1	3.06842	0.0211624		1522	239153_at	HOTAIR	-2.35079	0.019995
1523	235749_at	UGGT2	3.06434	0.0088236		1523	203357_s_at	CAPN7	-2.34689	0.00147959
1524	235267_at	MAGI2-AS3	3.06353	0.00975426		1524	232126_at	COQ2	-2.34626	0.0417211
1525	205794_s_at	NOVA1	3.06271	0.0156584		1525	207121_s_at	MAPK6	-2.34573	0.000820095
1526	209818_s_at	HABP4	3.06191	0.0111737		1526	225227_at	SKIL	-2.34495	0.00192453
1527	211287_x_at	CSF2RA	3.05836	0.0362017		1527	218459_at	TOR3A	-2.34351	0.000307072
1528	229070_at	ADTRP	3.05828	0.0375237		1528	224857_s_at	POLR1D	-2.34234	0.00563135
1529	233632_s_at	XRN1	3.05714	0.000499028		1529	204478_s_at	RABIF	-2.33999	0.00549381
1530	235497_at	LINC01128	3.0554	0.00201158		1530	203356_at	CAPN7	-2.3386	0.000294407
1531	206645_s_at	NR0B1	3.0526	0.0149208		1531	231784_s_at	DCAF13	-2.33805	0.0161387
1532	225128_at	KDELC2	3.05171	0.00359013		1532	225001_at	RAB3D	-2.33759	0.000226234
1533	219531_at	CEP72	3.05093	0.00309983		1533	225659_at	SPOPL	-2.33713	0.00213884
1534	202973_x_at	FAM13A	3.05086	0.00292954		1534	236089_at	HECW2	-2.33635	0.0326988
1535	213425_at	WNT5A	3.05027	0.0343982		1535	219883_at	TEX40	-2.33545	0.000735172
1536	203320_at	SH2B3	3.04708	0.025802		1536	210880_s_at	EFS	-2.33531	0.0116514
1537	218000_s_at	PHLDA1	3.04708	0.0304857		1537	201792_at	AEBP1	-2.33151	0.0002813
1538	231067_s_at	AKAP12	3.04707	0.00333274		1538	214748_at	N4BP2L2	-2.3314	0.01074
1539	219321_at	MPP5	3.04385	0.000491432		1539	218869_at	MLYCD	-2.33108	0.011832
1540	204257_at	FADS3	3.04127	0.000246702		1540	202869_at	OAS1	-2.33093	0.000662947
1541	235391_at	FAM92A1	3.03844	0.000649171		1541	211260_at	BMP7	-2.33042	0.00308989
1542	201941_at	CPD	3.03692	0.000332183		1542	203244_at	PEX5	-2.32925	0.000785934
1543	226633_at	RAB8B	3.03635	0.0282406		1543	211596_s_at	LRIG1	-2.32807	0.00190651
1544	225522_at	AAK1	3.03582	0.00285668		1544	235463_s_at	CERS6	-2.32779	0.0402167
1545	228988_at	ZNF711	3.03264	0.011902		1545	221535_at	LSG1	-2.32668	0.00166307
1546	219400_at	CNTNAP1	3.03176	0.0473573		1546	225100_at	FBXO45	-2.32455	0.0155008
1547	235199_at	RNF125	3.03051	0.00792056		1547	215726_s_at	CYB5A	-2.32299	0.000993007
1548	202271_at	FBXO28	3.03022	6.13449e-05		1548	208115_x_at	EDRF1	-2.32206	0.00017375
1549	1555058_a_at	LPGAT1	3.03009	0.00190443		1549	219980_at	C4orf29	-2.32172	0.00679866
1550	1556134_a_at	B3GNT5	3.02897	0.0420537		1550	226650_at	ZFAND2A	-2.32109	0.00168107
1551	214844_s_at	DOK5	3.02829	0.00814896		1551	220144_s_at	ANKEF1	-2.32054	0.0109252
1552	216215_s_at	RBFOX2	3.02409	0.00473284		1552	204497_at	ADCY9	-2.32022	0.000204081
1553	221201_s_at	ZNF155	3.0236	0.0125562		1553	212769_at	TLE3	-2.3199	0.00658057
1554	205111_s_at	PLCE1	3.02323	0.0220199		1554	205761_s_at	DUS4L	-2.31984	0.00182648
1555	226765_at	SPTBN1	3.02174	0.00121674		1555	203607_at	INPP5F	-2.31952	0.00572447
1556	219921_s_at	DOCK5	3.01849	0.0138842		1556	219542_at	NEK11	-2.31941	0.00557443
1557	224486_s_at	C15orf41	3.01848	0.00453148		1557	226880_at	NUCKS1	-2.31664	0.0112059
1558	220299_at	SPATA6	3.01702	0.0129223		1558	226791_at	KIFC2	-2.31593	0.00774711
1559	200704_at	LITAF	3.01652	0.00252797		1559	213307_at	SHANK2	-2.31554	0.00027835
1560	203120_at	TP53BP2	3.01606	0.000484017		1560	1559893_at	GPATCH11	-2.31284	0.0209076
1561	222026_at	RBM3	3.01406	0.0106297		1561	232735_at	ANKRD34A	-2.31284	0.022716
1562	229879_at	ASPH	3.00921	0.00426651		1562	231926_at	EPS15L1	-2.3119	0.0025704
1563	223286_at	ELP5	3.00818	0.00343002		1563	217511_at	KAZALD1	-2.31136	0.0279481
1564	238512_at	WNT2B	3.00818	0.0307569		1564	202149_at	NEDD9	-2.31121	0.00102004
1565	212927_at	SMC5	3.0073	0.00289838		1565	205218_at	POLR3F	-2.30851	0.00394176
1566	201691_s_at	TPD52	3.00626	0.00656951		1566	32042_at	ENOX2	-2.30829	0.000805297
1567	241359_at	TLCD2	3.00571	0.00687761		1567	200644_at	MARCKSL1	-2.30798	0.0161503
1568	231936_at	HOXC9	3.00408	0.00374202		1568	212003_at	SZRD1	-2.30629	8.31295e-05
1569	1554053_at	SPTLC1	3.00352	0.00385136		1569	222748_s_at	TXNL4B	-2.30626	0.000814019
1570	207128_s_at	ZNF223	3.0028	0.00280516		1570	204576_s_at	CLUAP1	-2.3049	0.00189174
1571	226844_at	MOB3B	3.00139	0.010216		1571	221519_at	FBXW4	-2.30472	0.00255142
1572	202716_at	PTPN1	3.00061	0.00182364		1572	204075_s_at	CEP104	-2.30342	0.0331367
1573	220180_at	CCDC68	2.99715	0.00583725		1573	1558304_s_at	TSEN54	-2.30269	0.00431112
1574	45288_at	ABHD6	2.99675	0.00585522		1574	206862_at	ZNF254	-2.30219	0.0236861
1575	224953_at	YIPF5	2.99615	0.00280679		1575	211917_s_at	PRLR	-2.30149	0.016411
1576	221903_s_at	CYLD	2.99382	0.00440706		1576	229518_at	FAM46B	-2.30051	0.0379432
1577	226610_at	CENPV	2.99338	0.00606437		1577	229139_at	JPH1	-2.30027	0.0157929
1578	229801_at	PROSER2	2.99293	0.000272861		1578	206900_x_at	ZNF253	-2.29979	0.0381637
1579	202931_x_at	BIN1	2.99249	0.0446628		1579	217388_s_at	KYNU	-2.29931	0.00449171
1580	213617_s_at	TPGS2	2.99241	0.000349291		1580	205728_at	TENM1	-2.29604	0.000733776
1581	201474_s_at	ITGA3	2.99217	0.0149505		1581	219745_at	TMEM180	-2.29231	0.0176037
1582	212828_at	SYNJ2	2.98828	0.00451586		1582	226862_at	MBD1	-2.29182	0.00652277
1583	217941_s_at	ERBB2IP	2.98741	8.90172e-06		1583	229943_at	TRIM13	-2.29152	0.00102027
1584	205008_s_at	CIB2	2.98721	0.00134971		1584	201582_at	SEC23B	-2.29111	0.016157
1585	212635_at	TNPO1	2.98678	0.00391168		1585	237094_at	FAM19A5	-2.29057	0.0351494
1586	203921_at	CHST2	2.98577	0.0402562		1586	213103_at	STARD13	-2.29014	0.00105166
1587	226264_at	SUSD1	2.98553	0.012357		1587	229366_at	RP11-97C16.1	-2.28991	0.0273996
1588	238846_at	TNFRSF11A	2.98496	0.000301469		1588	225467_s_at	RDH13	-2.28894	0.00213497
1589	226625_at	TGFBR3	2.98193	0.0188709		1589	229741_at	MAVS	-2.28809	0.0263604
1590	219496_at	SOWAHC	2.98192	0.00178933		1590	235201_at	FOXP2	-2.28721	0.00491428
1591	205192_at	MAP3K14	2.98061	0.0036865		1591	211569_s_at	HADH	-2.28694	0.000502875
1592	204032_at	BCAR3	2.97961	0.00659959		1592	221844_x_at	SPCS3	-2.28669	0.00155763
1593	209641_s_at	ABCC3	2.97792	9.90777e-06		1593	235026_at	C12orf66	-2.28544	0.00180344
1594	204802_at	RRAD	2.97781	0.00918989		1594	230700_at	RTN4RL1	-2.28533	0.0135216
1595	230874_at	SLC36A4	2.97769	0.013196		1595	221196_x_at	BRCC3	-2.28531	0.00269485
1596	222045_s_at	PCIF1	2.97733	0.00181957		1596	226712_at	SSR1	-2.28497	0.00043639
1597	203879_at	PIK3CD	2.97701	0.0035244		1597	219051_x_at	METRN	-2.28429	0.0374908
1598	234985_at	LDLRAD3	2.97631	0.00151735		1598	209095_at	DLD	-2.28165	0.00488578
1599	229412_at	TAF8	2.97605	9.30735e-05		1599	241456_at	FAM78B	-2.28087	0.0431272
1600	203725_at	GADD45A	2.97602	0.00100982		1600	222454_s_at	PARVA	-2.28001	0.0113124
1601	225646_at	CTSC	2.97575	0.0021947		1601	214009_at	MSL3	-2.27904	0.00992622
1602	1554008_at	OSMR	2.97336	0.0041085		1602	208373_s_at	P2RY6	-2.27798	0.0207114
1603	202651_at	LPGAT1	2.97235	0.00410129		1603	239657_x_at	FOXO6	-2.27777	0.00139393
1604	228537_at	GLI2	2.97181	0.000643422		1604	233888_s_at	SRGAP1	-2.27767	0.00132917
1605	201399_s_at	TRAM1	2.97146	0.000661743		1605	238919_at	PCDH9	-2.27714	0.0468388
1606	1554393_a_at	AZIN2	2.97141	0.00613009		1606	215584_at	HECW1	-2.27676	0.0448761
1607	210367_s_at	PTGES	2.97089	0.00539739		1607	1568617_a_at	CAMSAP3	-2.27369	0.0212221
1608	227361_at	HS3ST3B1	2.96946	0.00137768		1608	211406_at	IER3IP1	-2.27272	0.00337387
1609	214823_at	ZNF204P	2.96904	0.00639108		1609	218991_at	HEATR6	-2.27157	0.00883074
1610	209770_at	BTN3A1	2.96895	0.00380625		1610	222753_s_at	SPCS3	-2.27112	0.00716863
1611	212690_at	DDHD2	2.96734	0.00127202		1611	227314_at	ITGA2	-2.27055	0.0031407
1612	223991_s_at	GALNT2	2.96682	0.0177292		1612	228452_at	GID4	-2.27011	0.011595
1613	228956_at	UGT8	2.96558	0.00774111		1613	229730_at	SMTNL2	-2.26884	0.0169969
1614	209839_at	DNM3	2.96514	0.0306387		1614	223666_at	SNX5	-2.26721	0.00858217
1615	228768_at	FNIP1	2.96425	0.00350734		1615	226093_at	DCP1B	-2.26718	0.0121245
1616	244276_at	KLB	2.96272	0.0149852		1616	219209_at	IFIH1	-2.26662	0.00687609
1617	202017_at	EPHX1	2.96212	0.00129875		1617	213738_s_at	ATP5A1	-2.26613	0.000585666
1618	218823_s_at	KCTD9	2.9607	0.00222066		1618	221536_s_at	LSG1	-2.26581	0.00435717
1619	212254_s_at	DST	2.95897	0.0104519		1619	216095_x_at	MTMR1	-2.2656	0.00214108
1620	200743_s_at	TPP1	2.95873	0.000569142		1620	226758_at	LUC7L2	-2.26215	0.00115312
1621	239478_x_at	GPATCH2L	2.95865	0.000304498		1621	222918_at	RAB9B	-2.26214	0.00305811
1622	219855_at	NUDT11	2.95797	0.00103955		1622	227548_at	ORMDL1	-2.26151	0.00703116
1623	236193_at	HIST1H2BC	2.95746	0.00130786		1623	209867_s_at	LPHN3	-2.26109	0.0281263
1624	201141_at	GPNMB	2.95592	0.00378939		1624	218782_s_at	ATAD2	-2.2607	0.00259212
1625	204225_at	HDAC4	2.95503	0.0014179		1625	230244_at	C2orf82	-2.26056	0.00582788
1626	225147_at	CYTH3	2.95492	0.000291529		1626	210018_x_at	MALT1	-2.26044	0.00138948
1627	224727_at	EMC10	2.95466	0.00106926		1627	230093_at	RSPH1	-2.26011	0.0218524
1628	204863_s_at	IL6ST	2.95304	0.043448		1628	243786_at	ZDHHC20	-2.25996	0.00307452
1629	235484_at	PTAR1	2.95244	0.0196716		1629	226353_at	SPPL2A	-2.25994	0.000283838
1630	229712_at	SNAPC3	2.95217	0.0128923		1630	204984_at	GPC4	-2.2589	0.0165747
1631	202472_at	MPI	2.95013	0.000563148		1631	230939_at	LOC100996457	-2.25882	0.0313981
1632	225896_at	MPRIP	2.94771	0.00160799		1632	216064_s_at	AGA	-2.25856	0.000555573
1633	243727_at	CPNE8	2.94648	0.0168859		1633	223042_s_at	FUNDC2	-2.25848	0.000368332
1634	219551_at	EAF2	2.94496	0.0097026		1634	205031_at	EFNB3	-2.2573	0.00152254
1635	227486_at	NT5E	2.9424	0.01038		1635	227641_at	FBXL16	-2.25516	0.00416943
1636	1557938_s_at	PTRF	2.93905	0.00137767		1636	1566764_at	MACC1	-2.25466	0.00639517
1637	226029_at	VANGL2	2.93736	0.00416213		1637	227686_at	OXNAD1	-2.2535	0.0148426
1638	218326_s_at	LGR4	2.93674	0.00167359		1638	200730_s_at	PTP4A1	-2.25267	5.74411e-05
1639	1554018_at	GPNMB	2.93173	0.00171046		1639	200604_s_at	PRKAR1A	-2.25253	0.000355134
1640	209090_s_at	SH3GLB1	2.92923	0.00329243		1640	220624_s_at	ELF5	-2.25205	0.0181755
1641	206734_at	JRKL	2.92786	0.00375584		1641	206113_s_at	RAB5A	-2.2511	0.00458283
1642	238067_at	TBC1D8B	2.92733	0.010625		1642	230323_s_at	TMEM45B	-2.25076	0.0191618
1643	209741_x_at	SCAPER	2.9267	0.00328483		1643	219518_s_at	ELL3	-2.25049	0.00578169
1644	221773_at	ELK3	2.92634	0.000423782		1644	213145_at	FBXL14	-2.25048	0.00273439
1645	227810_at	ZNF558	2.92609	0.00121482		1645	213744_at	ATRNL1	-2.25035	0.00131857
1646	216218_s_at	PLCL2	2.92491	0.00823902		1646	233205_at	AF279780	-2.24947	0.0231118
1647	203179_at	GALT	2.92361	0.00259242		1647	230454_at	ICA1L	-2.24891	0.0173345
1648	209859_at	TRIM9	2.92237	0.00135365		1648	238524_at	DENND2D	-2.24723	0.00940554
1649	215082_at	ELOVL5	2.91836	0.00260227		1649	216602_s_at	FARSA	-2.24664	0.00516446
1650	213000_at	MORC3	2.91694	0.0421154		1650	213272_s_at	TMEM159	-2.24556	0.00279332
1651	226281_at	DNER	2.91657	0.0065299		1651	204643_s_at	ENOX2	-2.24493	0.00408778
1652	209858_x_at	MPPE1	2.91352	0.000212316		1652	225444_at	UBN2	-2.24461	0.0320136
1653	204556_s_at	DZIP1	2.91302	0.0422131		1653	213031_s_at	WDR73	-2.24418	0.00302822
1654	205412_at	ACAT1	2.91275	0.000802911		1654	1553989_a_at	ATP6V1C2	-2.24369	0.00915854
1655	229105_at	GPR39	2.90764	0.0125486		1655	227520_at	TXLNG	-2.24357	0.00339009
1656	205366_s_at	HOXB6	2.90729	0.03339		1656	228859_at	ZGRF1	-2.24291	0.0083912
1657	225097_at	HIPK2	2.90381	0.0307892		1657	203319_s_at	ZNF148	-2.24261	0.0325442
1658	202324_s_at	ACBD3	2.90201	0.0020592		1658	210374_x_at	PTGER3	-2.24059	0.040145
1659	201968_s_at	PGM1	2.90108	0.00010209		1659	209545_s_at	RIPK2	-2.24039	0.00253306
1660	219681_s_at	RAB11FIP1	2.90078	0.0042496		1660	202431_s_at	MYC	-2.24034	0.00169936
1661	228152_s_at	DDX60L	2.90028	0.0195516		1661	1555460_a_at	SLC39A6	-2.23913	0.00561227
1662	234980_at	TMEM56	2.90011	0.000846706		1662	207122_x_at	SULT1A2	-2.23899	0.0328505
1663	215933_s_at	HHEX	2.89865	0.0192498		1663	200968_s_at	PPIB	-2.23744	0.000391838
1664	226822_at	STOX2	2.89824	0.021418		1664	1553185_at	RASEF	-2.23743	0.00544304
1665	223168_at	RHOU	2.8982	0.0017781		1665	214469_at	HIST1H2AE	-2.23425	0.00753669
1666	201944_at	HEXB	2.89722	0.00064558		1666	233167_at	SELO	-2.2337	0.0377516
1667	226274_at	CLCN5	2.89535	0.00898407		1667	1553715_s_at	FAM195A	-2.23334	0.00124855
1668	223652_at	AS3MT	2.89514	0.0434056		1668	1555997_s_at	IGFBP5	-2.23326	0.0156435
1669	213020_at	GOSR1	2.89498	0.00808585		1669	222393_s_at	NAA50	-2.23289	0.00901972
1670	218613_at	PSD3	2.89444	0.00195		1670	219517_at	ELL3	-2.23197	0.00240299
1671	211444_at	RP11-649A18.7	2.89284	0.00740178		1671	208107_s_at	LOC81691	-2.23139	0.00199299
1672	1554447_at	JPX	2.89228	0.0427104		1672	240955_at	PANX3	-2.23101	0.0266615
1673	227722_at	RPS23	2.89156	0.00163725		1673	208309_s_at	MALT1	-2.22977	0.00776679
1674	221752_at	SSH1	2.89123	0.00119864		1674	214274_s_at	ACAA1	-2.22946	3.78861e-05
1675	1570360_s_at	DDX3Y	2.89064	0.00170256		1675	244551_at	ZNF736	-2.2276	0.0291715
1676	203794_at	CDC42BPA	2.88917	0.00291613		1676	209791_at	PADI2	-2.22756	0.0106373
1677	208832_at	ATXN10	2.88882	0.000770291		1677	226126_at	TBCK	-2.22716	0.00290652
1678	229113_s_at	C1orf86	2.88747	0.00561235		1678	204274_at	EBAG9	-2.22588	0.00265804
1679	213353_at	ABCA5	2.88696	0.00361792		1679	229155_at	GSTO2	-2.22473	0.0151236
1680	217764_s_at	RAB31	2.8859	0.00105638		1680	200856_x_at	NCOR1	-2.22403	0.0253453
1681	203494_s_at	CEP57	2.88513	0.000290586		1681	231913_s_at	BRCC3	-2.22272	9.68043e-05
1682	201995_at	EXT1	2.88299	0.00234586		1682	201498_at	USP7	-2.22265	0.00344025
1683	238613_at	ZAK	2.88207	0.000786005		1683	205074_at	SLC22A5	-2.22108	0.00368364
1684	1554274_a_at	SSH1	2.88187	0.000486778		1684	1554887_at	LOC101927746	-2.22054	0.0204382
1685	227987_at	VPS13A	2.88126	0.00280865		1685	222413_s_at	KMT2C	-2.2194	0.0189115
1686	233849_s_at	ARHGAP5	2.88121	0.00019505		1686	226078_at	RPUSD1	-2.21923	0.000204894
1687	241933_at	QRSL1	2.87963	0.000982361		1687	213849_s_at	PPP2R2B	-2.21917	0.017654
1688	213482_at	DOCK3	2.87888	0.00340215		1688	208940_at	SEPHS1	-2.2182	0.00307621
1689	226069_at	PRICKLE1	2.87806	0.026957		1689	1565935_at	ZGRF1	-2.21805	0.00364403
1690	215346_at	CD40	2.87713	0.0100169		1690	227783_at	CCDC57	-2.21792	0.017029
1691	1555561_a_at	UGGT2	2.87541	0.00197327		1691	219470_x_at	CCNJ	-2.21737	0.0131219
1692	1555154_a_at	QKI	2.87523	0.00011757		1692	211385_x_at	SULT1A2	-2.21674	0.00248976
1693	221765_at	UGCG	2.87516	0.00529754		1693	228108_at	PPM1L	-2.21662	0.00178493
1694	212262_at	QKI	2.874	0.000412437		1694	228236_at	SLC52A3	-2.21601	0.0178433
1695	228170_at	OLIG1	2.87254	0.00473816		1695	205129_at	NPM3	-2.21586	0.00823802
1696	226534_at	KITLG	2.8716	0.0021587		1696	204916_at	RAMP1	-2.21355	0.00206189
1697	227022_at	GNPDA2	2.87142	0.00278249		1697	234923_at	RALGAPA1	-2.21223	0.0389368
1698	204557_s_at	DZIP1	2.87018	0.00872244		1698	221882_s_at	TMEM8A	-2.21206	0.00661684
1699	1554883_a_at	ERCC8	2.86988	0.00215461		1699	214711_at	GATC	-2.20802	0.00545138
1700	201328_at	ETS2	2.86699	0.00467001		1700	230131_x_at	ARSD	-2.20766	0.0215713
1701	231800_s_at	DMRT3	2.86508	0.00727632		1701	219052_at	HPS6	-2.20721	0.0039984
1702	232004_at	HNRNPR	2.86445	0.00751568		1702	209104_s_at	NHP2	-2.20717	0.00233287
1703	1554492_at	THADA	2.86375	0.0113316		1703	216595_at	FAM186A	-2.20643	0.0354676
1704	204362_at	SKAP2	2.86137	0.000259808		1704	217795_s_at	TMEM43	-2.20626	0.00211832
1705	222209_s_at	TMEM135	2.86073	0.000193014		1705	226363_at	ABCC5	-2.20491	0.0163117
1706	212450_at	SECISBP2L	2.85909	0.00571474		1706	229304_s_at	CENPU	-2.20446	0.00503072
1707	235074_at	SPRED1	2.85883	0.0325419		1707	221618_s_at	TAF9B	-2.20442	0.00333471
1708	204361_s_at	SKAP2	2.85639	0.00348391		1708	204474_at	ZNF142	-2.20421	0.0168598
1709	210298_x_at	FHL1	2.85633	0.00475244		1709	204185_x_at	PPID	-2.20395	0.00400065
1710	40837_at	TLE2	2.85597	8.16268e-06		1710	212488_at	COL5A1	-2.20279	0.0105377
1711	1554314_at	C6orf141	2.85481	0.0104029		1711	242691_at	CTC-444N24.11	-2.20261	0.0305342
1712	239280_at	RP11-486G15.2	2.85352	0.010341		1712	237956_s_at	C5orf58	-2.20227	0.0303579
1713	222832_s_at	MFF	2.85269	0.0028104		1713	1554677_s_at	CMTM4	-2.20213	9.24504e-06
1714	223441_at	SLC17A5	2.85154	0.00336744		1714	203936_s_at	MMP9	-2.20148	0.00599305
1715	1554833_at	MCTP2	2.85133	0.0165612		1715	204332_s_at	AGA	-2.20113	0.00996911
1716	240570_at	INADL	2.85058	0.00612894		1716	217973_at	DCXR	-2.20057	0.00569044
1717	211924_s_at	PLAUR	2.84971	0.00815502		1717	201036_s_at	HADH	-2.19938	0.00333048
1718	219036_at	CEP70	2.8492	0.00345106		1718	226487_at	FAM222A	-2.1991	0.0125928
1719	1553530_a_at	ITGB1	2.84763	0.00199721		1719	202294_at	STAG1	-2.1984	0.0039608
1720	228813_at	HDAC4	2.84381	0.0315246		1720	236672_at	ZNF681	-2.19705	0.01805
1721	202213_s_at	CUL4B	2.84311	0.000685182		1721	206081_at	SLC24A1	-2.19668	0.0297285
1722	202134_s_at	WWTR1	2.83927	0.00476116		1722	213057_at	ATPAF2	-2.19592	0.0173255
1723	200742_s_at	TPP1	2.83901	0.00424565		1723	232145_at	C2orf68	-2.19486	0.0344982
1724	213274_s_at	CTSB	2.83899	0.00588246		1724	230991_at	LOC102724156	-2.19409	0.0322913
1725	223825_at	KIAA1432	2.83821	0.0294114		1725	236451_at	LOC100996579	-2.19286	0.0148846
1726	220407_s_at	TGFB2	2.83756	0.000144526		1726	218962_s_at	TMEM168	-2.1927	0.0121679
1727	208816_x_at	ANXA2P2	2.83745	0.000218808		1727	224873_s_at	MRPS25	-2.19264	0.0324059
1728	220265_at	GPR107	2.83623	0.00334723		1728	219583_s_at	SPATA7	-2.19242	0.00311355
1729	238717_at	LOC441528	2.83371	0.00432016		1729	232849_at	LOC100128988	-2.19039	0.006624
1730	213629_x_at	MT1F	2.83344	0.0023026		1730	219423_x_at	TNFRSF25	-2.18817	0.0381614
1731	244407_at	CYP39A1	2.83308	0.0150783		1731	218258_at	POLR1D	-2.18751	0.00198535
1732	231852_at	ERI1	2.83094	0.031212		1732	209232_s_at	DCTN5	-2.18749	0.00250652
1733	219441_s_at	LRRK1	2.83001	0.0033345		1733	220160_s_at	KPTN	-2.18605	0.0126696
1734	1554522_at	CNNM2	2.82967	0.00156934		1734	228100_at	PIFO	-2.18485	0.02313
1735	204788_s_at	PPOX	2.82928	0.00647025		1735	217979_at	TSPAN13	-2.18453	0.0254878
1736	205328_at	CLDN10	2.82655	0.0226254		1736	202284_s_at	CDKN1A	-2.18449	0.00179738
1737	217738_at	NAMPT	2.82605	0.000566615		1737	219217_at	NARS2	-2.18395	0.00746835
1738	229449_at	CTA-445C9.15	2.82496	0.015781		1738	222636_at	MED28	-2.18369	0.00712437
1739	223087_at	ECHDC1	2.82396	0.00224919		1739	230305_at	DNAJC15	-2.18326	0.00852108
1740	203544_s_at	STAM	2.81722	0.000813729		1740	222705_s_at	SLC25A15	-2.18259	0.0136564
1741	200090_at	FNTA	2.81301	0.00028612		1741	218984_at	PUS7	-2.18199	0.000359784
1742	215235_at	SPTAN1	2.8124	0.00676724		1742	219281_at	MSRA	-2.18156	0.00752482
1743	235007_at	BBS7	2.81076	0.00267477		1743	213349_at	TMCC1	-2.18143	0.00342833
1744	1556389_at	CNPY3	2.81037	0.0049136		1744	209075_s_at	ISCU	-2.18114	0.00668125
1745	206140_at	LHX2	2.81018	1.51232e-05		1745	206499_s_at	RCC1	-2.18055	0.0026906
1746	213503_x_at	ANXA2	2.80981	5.32558e-06		1746	202109_at	ARFIP2	-2.17993	9.34961e-05
1747	32094_at	CHST3	2.80953	0.00172407		1747	238983_at	NSUN7	-2.17929	0.0327779
1748	204689_at	HHEX	2.80942	0.00732302		1748	1557192_at	COX10-AS1	-2.17923	0.0225352
1749	209295_at	TNFRSF10B	2.80671	0.00295383		1749	201034_at	ADD3	-2.17908	0.00038398
1750	224791_at	ASAP1	2.80671	0.000165481		1750	231862_at	CBX5	-2.17895	0.0198311
1751	236557_at	ZBTB38	2.80639	0.0146235		1751	225912_at	TP53INP1	-2.17814	0.00120556
1752	231121_at	HPS3	2.80411	0.00802674		1752	202905_x_at	NBN	-2.17767	0.000208036
1753	228035_at	STK33	2.80228	0.0426027		1753	203744_at	HMGB3	-2.17642	0.00158082
1754	229092_at	NR2F2	2.80143	0.00996936		1754	218565_at	C9orf114	-2.17606	0.000104577
1755	227297_at	ITGA9	2.80129	0.00323824		1755	214006_s_at	GGCX	-2.17389	0.00481101
1756	212276_at	LPIN1	2.79937	0.000928076		1756	213002_at	MARCKS	-2.17376	0.013135
1757	230779_at	TNRC6B	2.79827	0.000966993		1757	203687_at	CX3CL1	-2.17353	0.0479277
1758	226342_at	SPTBN1	2.79806	0.00250371		1758	211075_s_at	CD47	-2.17332	0.00205186
1759	44702_at	SYDE1	2.79771	0.00152389		1759	219402_s_at	DERL1	-2.17289	0.000100525
1760	209193_at	PIM1	2.79729	0.00777394		1760	209433_s_at	PPAT	-2.17079	0.0012775
1761	211031_s_at	CLIP2	2.79256	0.002055		1761	219596_at	THAP10	-2.17038	0.00647554
1762	209270_at	LAMB3	2.79223	0.0243239		1762	220520_s_at	NUP62CL	-2.17033	0.000529763
1763	221920_s_at	SLC25A37	2.79185	0.00679551		1763	205687_at	UBFD1	-2.17031	0.0143139
1764	221039_s_at	ASAP1	2.7913	0.00274652		1764	224754_at	SP1	-2.16836	0.000463821
1765	208783_s_at	CD46	2.79124	0.000359014		1765	221029_s_at	WNT5B	-2.16798	0.00136774
1766	215505_s_at	STRN3	2.79067	5.16675e-05		1766	244763_at	MTRF1	-2.16777	0.0313751
1767	219974_x_at	ECHDC1	2.78775	0.00312251		1767	206245_s_at	IVNS1ABP	-2.16729	0.00163117
1768	200791_s_at	IQGAP1	2.78686	0.00314892		1768	203317_at	PSD4	-2.16705	0.00681913
1769	227471_at	HACE1	2.7864	0.00424026		1769	222432_s_at	CCDC47	-2.16638	0.0124105
1770	238601_at	PHKB	2.7859	0.00638565		1770	201135_at	ECHS1	-2.16586	0.00082345
1771	1554767_s_at	CRYZL1	2.78561	0.000349523		1771	219198_at	GTF3C4	-2.16577	0.0168284
1772	236738_at	C3orf80	2.78424	0.0308945		1772	241401_at	WDFY3-AS2	-2.16502	0.0217462
1773	213572_s_at	SERPINB1	2.78417	0.0032826		1773	227960_s_at	FAHD1	-2.16492	0.00551178
1774	230678_at	RGS5	2.78398	0.048666		1774	229530_at	GUCY1A3	-2.16316	0.0221807
1775	1557051_s_at	HOTAIRM1	2.78377	0.000117726		1775	202814_s_at	HEXIM1	-2.16292	0.00470325
1776	222192_s_at	C2orf43	2.78308	0.0056825		1776	204484_at	PIK3C2B	-2.16273	0.0101111
1777	210845_s_at	PLAUR	2.7828	0.0140084		1777	229744_at	SSFA2	-2.16217	0.00525908
1778	223654_s_at	CELF4	2.78063	0.014858		1778	228886_at	LRRC27	-2.16018	0.0421886
1779	220169_at	TMEM156	2.77928	0.00311822		1779	225599_s_at	TRIQK	-2.15995	0.00281286
1780	204925_at	CTNS	2.77886	0.00802267		1780	218893_at	ISOC2	-2.15961	0.00353642
1781	244439_at	SPRED1	2.77821	0.00924825		1781	230487_at	C6orf99	-2.15886	0.00708283
1782	211057_at	ROR1	2.77751	0.0163692		1782	228548_at	RAP1A	-2.15877	0.0297023
1783	201590_x_at	ANXA2	2.77729	6.59159e-05		1783	221952_x_at	TRMT5	-2.15863	0.00341891
1784	228603_at	ACTR3	2.77672	0.00273165		1784	225657_at	NCBP2-AS2	-2.15786	0.00427178
1785	230846_at	AKAP5	2.77548	0.0321134		1785	203350_at	AP1G1	-2.15755	0.00349716
1786	200015_s_at	SEPT2	2.77531	0.000942359		1786	212782_x_at	POLR2J	-2.15694	0.00213941
1787	222150_s_at	GSAP	2.77508	0.0068757		1787	238089_at	MAN2C1	-2.15666	0.0109365
1788	224204_x_at	ARNTL2	2.77483	0.00562626		1788	208343_s_at	NR5A2	-2.15578	0.0228434
1789	1557756_a_at	CEP128	2.77433	0.0251079		1789	218865_at	MARC1	-2.15562	0.00297265
1790	1562321_at	PDK4	2.77375	0.00764656		1790	205873_at	PIGL	-2.15448	0.0331249
1791	202657_s_at	SERTAD2	2.77344	0.00397151		1791	227638_at	EPG5	-2.15396	0.0445529
1792	212526_at	SPG20	2.77193	0.00877933		1792	235675_at	DHFRL1	-2.1522	0.0232632
1793	228570_at	BTBD11	2.77072	0.0277871		1793	226891_at	XXYLT1	-2.15121	0.0271983
1794	224905_at	WDR26	2.77044	0.00925228		1794	216300_x_at	RARA	-2.15103	0.0126292
1795	1569796_s_at	ATRNL1	2.768	0.0135168		1795	226495_at	MAVS	-2.15069	0.00688678
1796	221788_at	PGM3	2.76758	0.00510417		1796	201019_s_at	EIF1AX	-2.15043	0.00123285
1797	223062_s_at	PSAT1	2.7675	0.000699518		1797	237855_at	ZNF777	-2.15016	0.00799352
1798	213989_x_at	SETD4	2.7671	0.00444129		1798	217792_at	SNX5	-2.14787	0.00167082
1799	213171_s_at	MMP24	2.76548	0.00804029		1799	223312_at	PRADC1	-2.14711	0.00118911
1800	219631_at	LRP12	2.76488	0.00514633		1800	223649_s_at	SLC25A39	-2.14638	0.00271781
1801	238460_at	FAM83A	2.76268	0.0303457		1801	224036_s_at	LMBR1	-2.14601	0.00407088
1802	224811_at	LPP	2.76154	0.0161326		1802	214815_at	TRIM33	-2.14591	0.0130759
1803	204214_s_at	RAB32	2.76086	0.00432984		1803	201004_at	SSR4	-2.14506	0.000692319
1804	236852_at	FBXO43	2.75999	0.00504773		1804	230637_at	SFXN4	-2.14476	0.0193365
1805	205593_s_at	PDE9A	2.759	0.000148594		1805	214718_at	GATAD1	-2.14441	0.0266995
1806	244660_at	ELAVL1	2.75469	0.0125895		1806	200837_at	BCAP31	-2.14438	0.00381696
1807	227669_at	MPC2	2.75418	0.0118634		1807	229436_x_at	BRCC3	-2.14406	0.000227322
1808	215102_at	DPY19L1P1	2.75409	0.0187547		1808	218868_at	ACTR3B	-2.14324	0.000902622
1809	202967_at	GSTA4	2.75365	0.00327364		1809	230113_at	MBNL3	-2.1432	0.0219263
1810	202656_s_at	SERTAD2	2.75353	0.00144429		1810	213776_at	LOC157562	-2.14292	0.00186549
1811	221677_s_at	DONSON	2.75344	0.000388016		1811	227296_at	MFSD3	-2.14271	0.0213478
1812	209712_at	SLC35D1	2.75248	0.00253809		1812	230229_at	DLG1	-2.14242	0.0441896
1813	238229_at	TMEM67	2.75178	0.0237744		1813	210096_at	CYP4B1	-2.14232	0.0123145
1814	236166_at	LOC285147	2.74906	0.00162065		1814	214011_s_at	NOP16	-2.14118	0.00323215
1815	219767_s_at	CRYZL1	2.74748	0.00206127		1815	219995_s_at	ZNF750	-2.14104	0.00909588
1816	242283_at	DNAH14	2.74596	0.00376691		1816	212481_s_at	TPM4	-2.14066	0.00230418
1817	230264_s_at	AP1S2	2.74549	0.00979585		1817	207621_s_at	PEMT	-2.14037	0.000880192
1818	210427_x_at	ANXA2	2.74487	4.10681e-05		1818	222113_s_at	EPS15L1	-2.13995	0.0034171
1819	202603_at	ADAM10	2.74242	0.00369893		1819	217299_s_at	NBN	-2.13924	0.000434557
1820	220617_s_at	ZNF532	2.74218	0.00218681		1820	226616_s_at	NDUFV3	-2.13899	0.00164624
1821	224521_s_at	CCDC77	2.74213	0.00207695		1821	204334_at	KLF7	-2.13774	0.00080505
1822	213524_s_at	G0S2	2.74067	0.0117373		1822	211871_x_at	GNB5	-2.13774	0.000340048
1823	204050_s_at	CLTA	2.74024	0.000248432		1823	226505_x_at	USP32	-2.13768	0.00561592
1824	204341_at	TRIM16	2.73985	0.00203961		1824	225861_at	FAM195A	-2.13626	0.00210243
1825	204953_at	SNAP91	2.73957	0.00117751		1825	213345_at	NFATC4	-2.13524	0.00372
1826	227191_at	ITFG1	2.73809	0.0081071		1826	228732_at	GUCY1A2	-2.13505	0.0102103
1827	200706_s_at	LITAF	2.73701	0.00191592		1827	229735_s_at	NIPAL3	-2.13459	0.00180386
1828	223466_x_at	COL4A3BP	2.73674	0.00101169		1828	214827_at	PARD6B	-2.13388	0.0108443
1829	220238_s_at	KLHL7	2.73497	0.000985204		1829	222951_s_at	ANKEF1	-2.13353	0.0412776
1830	238432_at	DLGAP1-AS1	2.7338	0.0110358		1830	235025_at	WDR89	-2.13351	0.0165614
1831	226361_at	TMEM42	2.73283	0.000498224		1831	222892_s_at	TMEM40	-2.13302	0.00888715
1832	203348_s_at	ETV5	2.73139	0.012506		1832	217961_at	SLC25A38	-2.13276	0.000798828
1833	203595_s_at	IFIT5	2.73032	0.00365552		1833	236128_at	ZNF91	-2.1326	0.00726918
1834	201956_s_at	GNPAT	2.73027	0.00202819		1834	218883_s_at	CENPU	-2.13124	0.00693818
1835	1557073_s_at	TTBK2	2.72934	0.0295472		1835	229954_at	CHDH	-2.12881	0.00136654
1836	207000_s_at	PPP3CC	2.72838	0.000442536		1836	210007_s_at	GPD2	-2.12865	0.00516534
1837	230433_at	LOC729970	2.72605	0.0134947		1837	232080_at	HECW2	-2.12753	0.000630605
1838	205130_at	MOK	2.72571	0.0181973		1838	208873_s_at	REEP5	-2.12668	0.000333078
1839	228889_at	ARHGAP5-AS1	2.7255	8.73114e-05		1839	208712_at	CCND1	-2.12662	0.00193897
1840	204730_at	RIMS3	2.72529	0.000530299		1840	207831_x_at	DHPS	-2.12641	0.0109307
1841	202963_at	RFX5	2.72414	0.00127663		1841	213098_at	RQCD1	-2.12581	0.00306569
1842	230652_at	ARAF	2.72361	0.0337142		1842	239329_at	RAB21	-2.1245	0.00113754
1843	227466_at	FAM200B	2.72253	0.00266275		1843	228415_at	AP1S2	-2.12421	0.0014383
1844	225609_at	GSR	2.72067	0.00746827		1844	243386_at	CASZ1	-2.12421	0.00281116
1845	231798_at	NOG	2.71967	0.000364039		1845	214857_at	RPARP-AS1	-2.12408	0.0284912
1846	228157_at	ZNF207	2.71868	0.0236925		1846	224558_s_at	MALAT1	-2.12398	0.0263314
1847	202006_at	PTPN12	2.71706	0.000158544		1847	205239_at	AREG	-2.1239	7.63895e-05
1848	224476_s_at	MESP1	2.71698	0.00768175		1848	230271_at	ONECUT2	-2.12364	0.00760046
1849	230174_at	LYPLAL1	2.71657	0.0161433		1849	229595_at	CHCHD4	-2.12301	0.00663397
1850	202295_s_at	CTSH	2.71543	0.000131668		1850	205896_at	SLC22A4	-2.12203	0.0126262
1851	223465_at	COL4A3BP	2.71398	0.0160213		1851	222424_s_at	NUCKS1	-2.12193	0.0199103
1852	213446_s_at	IQGAP1	2.7132	0.00650586		1852	221483_s_at	ARPP19	-2.12158	0.00174883
1853	209765_at	ADAM19	2.71315	0.00527449		1853	209052_s_at	WHSC1	-2.12072	0.0243313
1854	227006_at	PPP1R14A	2.71083	0.00172818		1854	208997_s_at	UCP2	-2.12071	0.0326884
1855	205298_s_at	BTN2A2	2.70654	2.80475e-05		1855	218840_s_at	NADSYN1	-2.12029	0.0173907
1856	225820_at	JADE1	2.70578	0.00266329		1856	230604_at	RP13-270P17.3	-2.11921	0.0350477
1857	201312_s_at	SH3BGRL	2.7052	0.00080021		1857	50965_at	RAB26	-2.11866	0.0244275
1858	209862_s_at	CEP57	2.70519	0.00209029		1858	205934_at	PLCL1	-2.11857	0.0169156
1859	202510_s_at	TNFAIP2	2.70508	0.00314838		1859	214508_x_at	CREM	-2.11816	0.014637
1860	204279_at	PSMB9	2.70364	0.00306172		1860	214670_at	ZKSCAN1	-2.11754	0.00425188
1861	209201_x_at	CXCR4	2.70267	0.000371216		1861	204477_at	RABIF	-2.11722	0.00976387
1862	1554469_at	ZBTB44	2.70146	0.00574652		1862	218959_at	HOXC10	-2.11692	0.00909104
1863	235761_at	CTA-445C9.15	2.69892	0.0141217		1863	1564630_at	EDN1	-2.11611	0.00457995
1864	220251_at	DIEXF	2.69885	0.0222243		1864	231849_at	KRT80	-2.11604	0.0047255
1865	241360_at	CCDC15	2.69778	0.00371648		1865	1555420_a_at	KLF7	-2.11561	0.0101846
1866	1559240_at	LOC100507053	2.69726	0.00516244		1866	226460_at	FNIP2	-2.11398	0.00426256
1867	227871_at	CHM	2.69687	0.0189132		1867	224483_s_at	MFSD9	-2.11258	0.00850467
1868	235850_at	FAM162A	2.69537	0.0249216		1868	201523_x_at	UBE2N	-2.11135	0.0012
1869	208684_at	COPA	2.69515	0.00245469		1869	225438_at	NUDCD1	-2.11087	0.0162324
1870	235039_x_at	LIN9	2.69408	0.00919351		1870	1555902_at	ARMCX5	-2.11085	0.016626
1871	209992_at	PFKFB2	2.69225	0.0003018		1871	201827_at	SMARCD2	-2.11079	0.000768135
1872	201230_s_at	ARIH2	2.69169	0.00853796		1872	235729_at	ZNF514	-2.10993	0.0128818
1873	203108_at	GPRC5A	2.69115	0.0090848		1873	221868_at	PAIP2B	-2.10907	0.035881
1874	204589_at	NUAK1	2.69087	0.00809362		1874	235228_at	CCDC85A	-2.10819	0.0344416
1875	204783_at	MLF1	2.69082	0.00696946		1875	231319_x_at	KIF9	-2.10789	0.000461458
1876	228042_at	ADPRH	2.68927	0.00516631		1876	203066_at	CHST15	-2.10774	0.00131037
1877	214036_at	EFNA5	2.68828	0.00181157		1877	212809_at	NFATC2IP	-2.10772	0.00454423
1878	224569_s_at	IRF2BP2	2.68657	0.00331553		1878	221565_s_at	CALHM2	-2.10765	0.00760428
1879	202739_s_at	PHKB	2.68582	0.0127079		1879	1556616_a_at	KLHDC4	-2.10684	0.00782407
1880	209091_s_at	SH3GLB1	2.68437	0.00189665		1880	213400_s_at	TBL1X	-2.10584	0.00164106
1881	206157_at	PTX3	2.6841	0.00564553		1881	218553_s_at	KCTD15	-2.10546	0.00832089
1882	1559072_a_at	ELFN2	2.68353	0.00084113		1882	218998_at	FAM206A	-2.10505	0.0218337
1883	235980_at	PIK3CA	2.68341	0.00577301		1883	212290_at	SLC7A1	-2.10416	0.0263566
1884	221900_at	COL8A2	2.6833	0.0205652		1884	208882_s_at	UBR5	-2.10315	0.000773262
1885	215116_s_at	DNM1	2.6832	5.39707e-05		1885	224652_at	CCNY	-2.10182	0.00501273
1886	1568817_at	AL133493.2	2.68279	0.0260798		1886	218652_s_at	PIGG	-2.10129	0.00441365
1887	220750_s_at	LEPRE1	2.68274	0.00773318		1887	212880_at	WDR7	-2.10024	0.0134702
1888	214459_x_at	HLA-C	2.681	0.000802565		1888	1568853_at	LOC101927929	-2.09977	0.00435728
1889	214500_at	H2AFY	2.68069	0.00113877		1889	220066_at	NOD2	-2.09955	0.00813684
1890	205489_at	CRYM	2.67976	0.00472214		1890	218669_at	RAP2C	-2.09929	0.00528134
1891	228771_at	ADRBK2	2.67711	0.0413379		1891	229711_s_at	MDM2	-2.09883	0.00553175
1892	217936_at	ARHGAP5	2.6758	0.000470411		1892	220007_at	METTL8	-2.09843	0.016028
1893	241789_at	RBMS3	2.67562	0.0157786		1893	230518_at	MPZL2	-2.09823	0.0112866
1894	221583_s_at	KCNMA1	2.67487	0.00266952		1894	209366_x_at	CYB5A	-2.09801	8.675e-05
1895	205191_at	RP2	2.67376	0.0399305		1895	239300_at	PIK3C3	-2.09688	0.00694993
1896	210653_s_at	BCKDHB	2.67376	0.00697631		1896	201420_s_at	WDR77	-2.09598	0.00160352
1897	201469_s_at	SHC1	2.67323	0.00130241		1897	213237_at	KNOP1	-2.09539	0.000705678
1898	211177_s_at	TXNRD2	2.67168	0.00618378		1898	225412_at	TMEM87B	-2.09476	0.011018
1899	226277_at	COL4A3BP	2.67094	0.00752652		1899	213511_s_at	MTMR1	-2.09422	0.00452268
1900	229450_at	IFIT3	2.67055	0.0397187		1900	212114_at	ATXN7L3B	-2.09392	0.000798027
1901	211414_at	GLS	2.67017	0.00018008		1901	218668_s_at	RAP2C	-2.09361	0.029834
1902	219113_x_at	HSD17B14	2.66978	0.000509632		1902	243349_at	KIAA1324	-2.09344	0.0176451
1903	244746_at	SEMA6D	2.66918	0.0374367		1903	226413_at	LINC00938	-2.09335	0.00407886
1904	202092_s_at	ARL2BP	2.66735	0.00317012		1904	203536_s_at	CIAO1	-2.0933	0.00362122
1905	212366_at	ZNF292	2.66585	0.00499718		1905	238516_at	BMPR2	-2.09293	0.0327915
1906	204622_x_at	NR4A2	2.66571	0.0012435		1906	1552755_at	C9orf66	-2.0929	0.0296496
1907	237885_at	SOX21-AS1	2.66563	0.000676437		1907	242979_at	IRS1	-2.09212	0.00705942
1908	210495_x_at	FN1	2.66536	0.00157163		1908	1555573_at	TTC40	-2.09182	0.00250793
1909	235334_at	ST6GALNAC3	2.66492	0.00277235		1909	239538_at	ZRANB3	-2.09086	0.00447913
1910	227221_at	ZMAT3	2.66423	0.00562286		1910	212064_x_at	MAZ	-2.09053	0.00754387
1911	202052_s_at	RAI14	2.66336	0.00138269		1911	212858_at	PAQR4	-2.08978	0.00359058
1912	231839_at	PDE12	2.66306	0.00480043		1912	244631_at	LOC389834	-2.0886	0.0108256
1913	223624_at	ZFAND4	2.66287	0.00227596		1913	214451_at	TFAP2B	-2.08841	0.000840653
1914	222457_s_at	LIMA1	2.66239	0.00114522		1914	210197_at	ITPK1	-2.08747	0.0499201
1915	235692_at	SH3KBP1	2.66197	0.0164832		1915	239231_at	ZNF101	-2.08683	0.00968058
1916	225944_at	NLN	2.66123	0.0126253		1916	212250_at	MTDH	-2.08639	0.00113511
1917	221986_s_at	KLHL24	2.66117	0.0252288		1917	225777_at	SAPCD2	-2.08514	0.00140781
1918	205770_at	GSR	2.66067	0.00289609		1918	236221_at	AP4B1	-2.08397	0.0236624
1919	217540_at	NXPE3	2.66013	0.00384922		1919	235536_at	SNORD89	-2.08362	0.0102196
1920	228562_at	ZBTB10	2.65822	0.00156737		1920	227977_at	ZADH2	-2.08312	0.0207235
1921	214953_s_at	APP	2.65727	0.000226002		1921	206102_at	GINS1	-2.08307	0.000189028
1922	209318_x_at	PLAGL1	2.6572	0.00383369		1922	1565034_s_at	AFF3	-2.08227	0.0415003
1923	1563498_s_at	SLC25A45	2.65698	0.000970817		1923	211558_s_at	DHPS	-2.08209	0.00603471
1924	233938_at	C11orf86	2.65645	0.00141607		1924	1555993_at	CACNA1D	-2.08196	0.0415413
1925	1568640_at	PCBP1-AS1	2.6552	0.000958498		1925	218739_at	ABHD5	-2.08165	0.0175392
1926	213017_at	ABHD3	2.6548	0.00656431		1926	226090_x_at	RABL3	-2.08146	0.016611
1927	229549_at	CALU	2.65382	0.00359092		1927	239082_at	FZD3	-2.08145	0.000222298
1928	213901_x_at	RBFOX2	2.6517	0.0227253		1928	207618_s_at	BCS1L	-2.08021	0.00620478
1929	208748_s_at	FLOT1	2.65103	0.0406946		1929	212925_at	MISP	-2.07973	0.000110498
1930	217678_at	SLC7A11	2.65083	0.0103046		1930	218172_s_at	DERL1	-2.07887	0.000780138
1931	205573_s_at	SNX7	2.65041	0.00105468		1931	210510_s_at	NRP1	-2.07885	0.000238451
1932	228250_at	FNIP1	2.6488	0.0288372		1932	207966_s_at	GLG1	-2.07764	0.00232597
1933	1553798_a_at	FBXL13	2.64836	0.00631193		1933	203267_s_at	DRG2	-2.07756	0.00276387
1934	1553338_at	SDE2	2.64802	0.0155878		1934	1554445_at	ZNF85	-2.07754	0.0167199
1935	1553961_s_at	SNX21	2.64743	0.0122616		1935	231994_at	CHDH	-2.07713	0.0434828
1936	235176_at	ZFP82	2.64686	0.0328455		1936	213410_at	EDRF1	-2.07676	0.0204005
1937	239647_at	CHST13	2.6462	0.0166942		1937	229700_at	ZNF738	-2.07649	0.00457796
1938	208296_x_at	TNFAIP8	2.64571	0.00798842		1938	221794_at	DOCK6	-2.0761	0.0105286
1939	226459_at	PIK3AP1	2.64564	0.0269501		1939	225194_at	PLRG1	-2.07587	0.00108444
1940	229021_at	MCTP2	2.64558	0.0285088		1940	205531_s_at	GLS2	-2.07581	0.0102599
1941	205466_s_at	HS3ST1	2.64529	0.0252473		1941	214963_at	NUP160	-2.0756	0.00429686
1942	210840_s_at	IQGAP1	2.6442	0.0295165		1942	226016_at	CD47	-2.07546	0.000542045
1943	217826_s_at	UBE2J1	2.64396	0.000933144		1943	215215_s_at	LOC81691	-2.07505	0.0299768
1944	203563_at	AFAP1	2.64388	0.000527277		1944	219002_at	FASTKD1	-2.07416	0.000114043
1945	242722_at	LMO7	2.642	0.0344618		1945	1568629_s_at	PIK3R2	-2.07315	0.0394429
1946	202994_s_at	FBLN1	2.64167	3.28894e-05		1946	221012_s_at	TRIM8	-2.07233	0.00137611
1947	201029_s_at	CD99	2.64123	0.00466047		1947	201490_s_at	PPIF	-2.07195	0.0028561
1948	1554549_a_at	WDR20	2.6396	0.0227325		1948	225600_at	TRIQK	-2.07179	0.00461991
1949	209147_s_at	PPAP2A	2.63833	0.00641481		1949	226454_at	MARCH9	-2.07129	0.0177236
1950	212985_at	APBB2	2.6376	0.00912246		1950	223165_s_at	IP6K2	-2.07103	0.0161014
1951	202234_s_at	SLC16A1	2.63748	0.00610991		1951	35148_at	TJP3	-2.07075	0.00557601
1952	212665_at	TIPARP	2.63679	0.00191026		1952	225658_at	SPOPL	-2.07013	0.0151994
1953	215291_at	MKL1	2.63662	0.000883588		1953	205588_s_at	FGFR1OP	-2.06999	0.00752593
1954	213295_at	CYLD	2.63615	0.0167449		1954	212800_at	STX6	-2.06929	0.00832573
1955	218352_at	RCBTB1	2.63451	0.00952803		1955	204186_s_at	PPID	-2.06895	0.000324046
1956	203632_s_at	GPRC5B	2.63402	0.00807911		1956	227919_at	UCA1	-2.06864	0.00339281
1957	210662_at	KYNU	2.63335	0.0211665		1957	207291_at	PRRG4	-2.06852	0.0388969
1958	227699_at	L3HYPDH	2.632	0.0025858		1958	201588_at	TXNL1	-2.06822	0.000269272
1959	215707_s_at	PRNP	2.63049	0.000991763		1959	218481_at	EXOSC5	-2.06684	0.0019251
1960	205640_at	ALDH3B1	2.62979	0.00221093		1960	236262_at	MMRN2	-2.0665	0.0176928
1961	228580_at	HTRA3	2.62976	0.0173583		1961	213271_s_at	DOPEY1	-2.06629	0.0176709
1962	230669_at	RASA2	2.62934	0.00135296		1962	217911_s_at	BAG3	-2.06625	0.0126823
1963	233058_at	GPSM2	2.62807	0.00168779		1963	228517_at	MEAF6	-2.06607	0.0192097
1964	1554699_at	L3MBTL4	2.62793	0.0269938		1964	211626_x_at	ERG	-2.06577	0.00158195
1965	225647_s_at	CTSC	2.62578	0.00359452		1965	207843_x_at	CYB5A	-2.06393	0.027247
1966	219410_at	TMEM45A	2.62448	0.00787374		1966	205463_s_at	PDGFA	-2.06391	0.000162038
1967	206857_s_at	FKBP1B	2.62397	0.00131139		1967	205221_at	HGD	-2.06382	0.0281394
1968	217789_at	SNX6	2.62157	0.00100557		1968	213172_at	TTC9	-2.06368	0.0106736
1969	225878_at	KIF1B	2.62129	0.00145077		1969	1558184_s_at	ZNF17	-2.06344	0.0164569
1970	221004_s_at	ITM2C	2.62114	0.00504104		1970	222946_s_at	AUNIP	-2.06322	0.0104961
1971	224812_at	HIBADH	2.61928	0.000270721		1971	211833_s_at	BAX	-2.06295	0.00299557
1972	235030_at	NXPE3	2.61848	0.0107631		1972	201417_at	SOX4	-2.06266	0.00357674
1973	204085_s_at	CLN5	2.61841	0.00413094		1973	208496_x_at	HIST1H3G	-2.06147	0.0109307
1974	212180_at	CRKL	2.61699	0.00417767		1974	226034_at	DUSP4	-2.06037	0.00365873
1975	239188_at	PPP2R3C	2.61688	0.0288178		1975	228010_at	PPP2R2C	-2.06011	0.000143373
1976	209569_x_at	NSG1	2.61657	0.0224286		1976	222497_x_at	NMD3	-2.05932	0.0222169
1977	1552575_a_at	C6orf141	2.61654	0.0323154		1977	1554414_a_at	OSGIN2	-2.05889	0.00441556
1978	222270_at	SMEK2	2.61579	0.00330198		1978	213805_at	ABHD5	-2.05664	0.0134127
1979	211241_at	ANXA2P3	2.61526	0.00046451		1979	214144_at	POLR2D	-2.05642	0.000341889
1980	1553678_a_at	ITGB1	2.61425	0.00235611		1980	218058_at	CXXC1	-2.05635	0.00580549
1981	231842_at	KIAA1462	2.61333	0.0252401		1981	230932_at	RNF130	-2.05628	0.0175606
1982	209034_at	PNRC1	2.61256	0.00607359		1982	233999_s_at	TTC26	-2.0553	0.0171485
1983	219863_at	HERC5	2.61236	0.00774176		1983	212508_at	MOAP1	-2.05485	0.00413828
1984	219008_at	C2orf43	2.60981	0.0108903		1984	212437_at	CENPB	-2.05383	0.0091279
1985	207233_s_at	MITF	2.60959	0.00652791		1985	218059_at	ZNF706	-2.05315	0.000176445
1986	37802_r_at	FAM63B	2.60903	0.00596922		1986	224410_s_at	LMBR1	-2.05292	0.00216647
1987	213712_at	ELOVL2	2.60893	0.00544404		1987	225743_at	RPUSD3	-2.05289	0.000874335
1988	39582_at	CYLD	2.60879	0.0226672		1988	238467_at	DYNLL2	-2.05257	0.00833967
1989	216504_s_at	SLC39A8	2.60715	0.00109899		1989	219255_x_at	IL17RB	-2.05253	0.0267184
1990	202363_at	SPOCK1	2.60646	0.00469195		1990	202536_at	CHMP2B	-2.0525	0.00744172
1991	226380_at	PTPN21	2.60586	0.0025264		1991	214020_x_at	ITGB5	-2.0515	0.0133677
1992	225431_x_at	PM20D2	2.60566	0.00313718		1992	222067_x_at	HIST1H2BD	-2.05127	0.00714386
1993	231146_at	FAM24B	2.60482	4.97129e-05		1993	223299_at	SEC11C	-2.05071	0.000977053
1994	1568592_at	TRIM69	2.60329	0.00109167		1994	223132_s_at	TRIM8	-2.04922	0.00482187
1995	222675_s_at	BAIAP2L1	2.60297	0.00481278		1995	203628_at	IGF1R	-2.04921	0.0025684
1996	204784_s_at	MLF1	2.60245	0.002964		1996	201510_at	ELF3	-2.04887	0.0194885
1997	201976_s_at	MYO10	2.60214	0.0001908		1997	229243_at	RP11-111M22.4	-2.0483	0.0232862
1998	1569583_at	EREG	2.60132	0.0245158		1998	221806_s_at	SETD5	-2.04769	0.00694899
[truncated: 3,187 more rows]
