# Supplementary material for: Genomic pathways modulated by Twist in breast cancer
Source: BMC Cancer. 2017 Jan 13;17:52. doi: 10.1186/s12885-016-3033-3 (PMC5237254; doi:10.1186/s12885-016-3033-3)
Supplement: Additional file 6: — Ranked list of significant probe sets most differentially expressed in MCF-7/Twist primary tumors. Probe sets are ranked by fold change. (XLSX 601 kb) [file 12885_2016_3033_MOESM6_ESM.xlsx]

## Sheet: Twist_pri probe sets
	Primary Tumors (Up-regulated)						Primary Tumors (Down-regulated)
No.	Probe set	Gene	FC (>1.5)	P-value (<0.05)		No.	Probe set	Gene	FC (<-1.5)	P-value (<0.05)
1	1569106_s_at	SETD5	31.6644	0.000290108		1	219795_at	SLC6A14	-165.796	4.57676e-05
2	204654_s_at	TFAP2A	23.4563	0.000155197		2	1559213_at	LINC01419	-37.1457	8.12786e-05
3	206917_at	GNA13	22.547	0.0110532		3	209988_s_at	ASCL1	-21.9969	5.48944e-05
4	212105_s_at	DHX9	21.999	0.00135772		4	205513_at	TCN1	-20.5083	0.00141317
5	234990_at	CBX5	20.2575	0.0112633		5	209120_at	NR2F2	-13.2626	0.00433395
6	235281_x_at	AHNAK	18.0151	0.00189684		6	203913_s_at	HPGD	-12.6606	0.00123993
7	233827_s_at	SUPT16H	17.5279	0.000384436		7	1553226_at	LINC00052	-12.3819	0.00207949
8	1557267_s_at	GEN1	15.4849	0.0191758		8	230238_at	SOWAHA	-11.5712	0.000412488
9	212218_s_at	FASN	13.8948	0.00433973		9	211548_s_at	HPGD	-10.1147	0.000563448
10	202046_s_at	ARHGAP35	13.4593	0.00594357		10	209505_at	NR2F1	-9.29134	0.0055828
11	215220_s_at	TPR	13.2748	0.00472725		11	211959_at	IGFBP5	-9.1069	4.40135e-05
12	201801_s_at	SLC29A1	13.2702	0.000258678		12	204417_at	GALC	-8.43766	0.000490625
13	1559397_s_at	PRR14	13.2348	0.000412338		13	204014_at	DUSP4	-8.37023	0.00174179
14	206566_at	SLC7A1	12.3966	0.000272982		14	203914_x_at	HPGD	-7.90817	0.000296718
15	222501_s_at	REPIN1	12.2209	0.00154524		15	224567_x_at	MALAT1	-7.72492	0.00626169
16	211600_at	PTPRO	12.206	0.00163949		16	211549_s_at	HPGD	-7.21608	0.000942591
17	1552516_a_at	HIPK1	12.0057	0.00316541		17	202203_s_at	AMFR	-7.18443	0.00329149
18	238795_at	FAM208B	11.8856	0.000945309		18	224321_at	TMEFF2	-7.16627	0.0398847
19	204188_s_at	RARG	11.8665	0.00280755		19	201667_at	GJA1	-7.03551	0.00617192
20	1558214_s_at	CTNNA1	11.8373	0.00403168		20	209291_at	ID4	-6.93144	0.0017208
21	201251_at	PKM	11.7526	0.00107374		21	221606_s_at	HMGN5	-6.91192	0.00169874
22	214908_s_at	TRRAP	11.5757	0.000724253		22	217562_at	BRINP3	-6.7816	0.000499949
23	201461_s_at	MAPKAPK2	11.411	0.000664395		23	204506_at	PPP3R1	-6.74821	0.00593419
24	210649_s_at	ARID1A	11.3826	0.000642887		24	225762_x_at	RNA45S5	-6.74311	0.00282116
25	227069_at	CUX1	11.3091	0.00022617		25	209987_s_at	ASCL1	-6.73534	0.00421437
26	237215_s_at	TFRC	11.2568	0.000238396		26	235057_at	ITCH	-6.6942	0.00189613
27	211300_s_at	TP53	11.0999	0.00230839		27	202917_s_at	S100A8	-6.63055	0.00151939
28	205920_at	SLC6A6	11.0852	4.33156e-05		28	224559_at	MALAT1	-6.55332	0.0151145
29	207824_s_at	MAZ	10.9602	0.000655007		29	230741_at	P2RX7	-6.14038	0.0104525
30	1559954_s_at	DDX42	10.947	0.000107855		30	229160_at	MUM1L1	-6.11388	0.00661264
31	1555266_a_at	ASXL2	10.9299	0.0195702		31	226279_at	PRSS23	-6.06637	0.000304443
32	211708_s_at	SCD	10.884	0.000780088		32	228716_at	THRB	-6.05073	0.0028633
33	1554152_a_at	OGDH	10.6224	0.00933236		33	237268_at	DSCAM	-6.04759	0.00272834
34	221220_s_at	SCYL2	10.2825	0.00279132		34	203424_s_at	IGFBP5	-6.00816	0.00199054
35	225911_at	NPNT	10.1744	0.000382764		35	236335_at	GUCY1A2	-5.86825	0.00879524
36	201130_s_at	CDH1	10.1224	0.000563475		36	209656_s_at	TMEM47	-5.81588	0.00289267
37	1555639_a_at	RBM14	10.1159	0.000631305		37	203373_at	SOCS2	-5.80205	0.00682422
38	211162_x_at	SCD	10.0672	0.000906019		38	235976_at	SLITRK6	-5.75537	0.020263
39	212107_s_at	DHX9	10.0096	0.00106968		39	226675_s_at	MALAT1	-5.71472	0.0170939
40	231862_at	CBX5	9.97776	0.0126683		40	214311_at	ZFPL1	-5.71031	0.000153203
41	242019_at	CERS6	9.97665	0.00378884		41	226864_at	PKIA	-5.70838	0.00167981
42	238323_at	TEAD2	9.50138	0.000591616		42	239145_at	ZNF414	-5.68339	0.000425721
43	235016_at	REEP3	9.48604	0.00194987		43	1554376_s_at	PTPLA	-5.63709	0.00394532
44	222155_s_at	SLC52A2	9.12922	0.00571453		44	224847_at	CDK6	-5.63594	0.000767033
45	205867_at	PTPN11	9.05563	0.0107923		45	36711_at	MAFF	-5.54173	0.00247897
46	215581_s_at	MCM3AP	8.98195	0.000195942		46	203485_at	RTN1	-5.53076	0.000625506
47	210317_s_at	YWHAE	8.71641	0.0022816		47	1563805_a_at	FAM83C	-5.50065	0.00204817
48	201508_at	IGFBP4	8.70534	0.00239637		48	238325_s_at	ODF3B	-5.46709	0.00254969
49	212797_at	SORT1	8.64935	0.00353183		49	230252_at	LPAR5	-5.43655	0.00734235
50	204540_at	EEF1A2	8.64685	8.68321e-05		50	1557759_at	ATP5SL	-5.43072	0.00200262
51	232079_s_at	PVRL2	8.56659	0.00195774		51	241346_at	ARHGAP30	-5.36853	0.000670833
52	244871_s_at	USP32	8.55023	0.00338619		52	224595_at	SLC44A1	-5.3509	0.00514369
53	211299_s_at	FLOT2	8.42154	0.00183824		53	1569341_at	RP3-337H4.8	-5.34848	0.00158005
54	206724_at	CBX4	8.41153	0.00236433		54	1556851_at	RP11-700H6.1	-5.27362	0.00285868
55	1557100_s_at	HECTD1	8.37977	0.000195657		55	206432_at	HAS2	-5.2401	0.00213505
56	1553150_at	KDM1B	8.35775	0.00292897		56	242548_x_at	ANKRD37	-5.22977	0.0038837
57	238506_at	LRRC58	8.22916	0.00129314		57	205899_at	CCNA1	-5.20364	0.00420996
58	214216_s_at	LARP4B	8.16612	0.010082		58	222890_at	CCDC113	-5.13473	0.0145289
59	213446_s_at	IQGAP1	8.06994	0.000804113		59	225283_at	ARRDC4	-5.11858	0.002339
60	214975_s_at	MTMR1	8.03621	0.000301632		60	224973_at	FAM46A	-5.09342	0.000218455
61	212142_at	MCM4	7.97258	0.00023963		61	1562484_at	C17orf104	-5.01506	0.00107222
62	210125_s_at	BANF1	7.91528	0.00227786		62	222831_at	SAP30L	-5.00421	0.00515161
63	223323_x_at	TRPM7	7.83372	0.00356388		63	1560418_at	CEP57L1	-5.00104	0.00070417
64	212291_at	HIPK1	7.71469	0.00271697		64	221577_x_at	GDF15	-4.99447	0.0020621
65	224982_at	AKT1S1	7.71	0.00175743		65	226767_s_at	FAHD1	-4.98471	0.00243483
66	1553962_s_at	RHOB	7.69306	0.00411797		66	235122_at	HIVEP3	-4.98015	0.00110443
67	232078_at	PVRL2	7.6234	0.00336626		67	215695_s_at	GYG2	-4.95043	0.00361931
68	1554311_a_at	SUPT6H	7.56367	0.001496		68	1556894_at	NT5DC2	-4.92962	0.00432678
69	1552737_s_at	WWP2	7.55829	0.00131586		69	242071_x_at	ITGA8	-4.90619	0.00180047
70	1557103_a_at	LMTK3	7.51856	6.08746e-05		70	231516_at	AL022341.3	-4.90281	0.00142851
71	1553685_s_at	SP1	7.49746	0.00179659		71	219703_at	MNS1	-4.88989	0.00259461
72	1554327_a_at	CANT1	7.37957	0.000597156		72	214149_s_at	ATP6V0E1	-4.88127	0.0136889
73	1564053_a_at	YTHDF3	7.36156	0.00230841		73	240218_at	DSCAM	-4.84088	0.000483642
74	202111_at	SLC4A2	7.35056	0.000592773		74	204897_at	PTGER4	-4.81898	0.00821005
75	1566303_s_at	PPP1R11	7.31535	0.00094128		75	211448_s_at	RGS6	-4.80903	0.00203023
76	211622_s_at	ARF3	7.30829	0.000538581		76	205239_at	AREG	-4.80784	0.000762752
77	211136_s_at	CLPTM1	7.30568	0.00414297		77	208937_s_at	ID1	-4.79649	0.00135726
78	203626_s_at	SKP2	7.29061	0.00126974		78	224409_s_at	TSSK6	-4.79185	0.00587694
79	214336_s_at	COPA	7.27565	0.00046737		79	211407_at	NDUFB7	-4.77991	0.0064978
80	216915_s_at	PTPN12	7.27437	0.00702465		80	232481_s_at	SLITRK6	-4.75484	0.00141392
81	211088_s_at	PLK4	7.22713	0.0256348		81	217462_at	MYRF	-4.73467	0.00100759
82	244747_at	NPNT	7.20305	0.00194114		82	226533_at	HINT3	-4.72753	5.33236e-05
83	1562836_at	DDX6	7.16052	0.0100229		83	215844_at	TNPO2	-4.72065	0.000370412
84	203085_s_at	TGFB1	7.07344	0.00206725		84	204939_s_at	PLN	-4.65516	0.0075256
85	201378_s_at	UBAP2L	7.07113	0.000371915		85	229441_at	PRSS23	-4.65285	0.00506958
86	1554339_a_at	COG3	7.05941	0.00136952		86	230980_x_at	MIR142	-4.61742	0.00147039
87	223661_at	NUCKS1	7.0492	0.0170836		87	215073_s_at	NR2F2	-4.59169	0.00540611
88	238427_at	GRPEL2	7.01256	0.00893431		88	216550_x_at	ANKRD12	-4.59031	0.000962546
89	1554574_a_at	CYB5R3	6.98571	0.000176915		89	231080_at	CDAN1	-4.56608	0.00718627
90	209997_x_at	PCM1	6.8995	0.000917952		90	230998_at	CBX3	-4.56381	0.000536054
91	212574_x_at	TMEM259	6.86624	0.00722601		91	232176_at	SLITRK6	-4.54911	0.00214816
92	242444_at	C1QTNF6	6.86619	0.00728467		92	1563606_a_at	LOC286359	-4.52516	0.0260367
93	1563687_a_at	FRYL	6.82836	0.00161584		93	243774_at	MUC20	-4.49918	0.00514593
94	218748_s_at	EXOC5	6.77485	0.00117354		94	225645_at	EHF	-4.47474	0.0074101
95	1555730_a_at	CFL1	6.71819	8.29005e-05		95	201010_s_at	TXNIP	-4.45876	0.00196116
96	208751_at	NAPA	6.70783	5.77322e-05		96	204378_at	BCAS1	-4.44539	0.00065105
97	225203_at	PPP1R16A	6.70397	0.00187128		97	203763_at	DYNC2LI1	-4.43894	0.0119552
98	203239_s_at	CNOT3	6.70012	0.00277416		98	233157_x_at	CCDC114	-4.38882	0.00484793
99	228295_at	WDR59	6.68063	0.0041459		99	1559926_at	LOC728353	-4.3867	0.00453079
100	225473_at	SOGA1	6.67928	0.0473316		100	243000_at	CDK6	-4.38042	0.00307483
101	229061_s_at	SLC25A13	6.65998	0.00103899		101	229242_at	TNFSF15	-4.36751	0.00234126
102	225869_s_at	UNC93B1	6.53008	0.000174116		102	1568612_at	GABRG2	-4.35762	0.0114395
103	208997_s_at	UCP2	6.51217	0.000690648		103	206416_at	ZNF205	-4.33805	0.00292847
104	1563900_at	FAM83B	6.50538	0.00578134		104	204021_s_at	PURA	-4.30164	0.00668431
105	1554757_a_at	INPP5A	6.50323	0.00509328		105	1570364_at	ZNF709	-4.2898	0.0168875
106	227556_at	NME7	6.4952	0.0397311		106	222457_s_at	LIMA1	-4.27598	0.00428865
107	202145_at	LY6E	6.4879	0.000288405		107	238623_at	RP3-428L16.2	-4.25413	0.00413669
108	209852_x_at	PSME3	6.48476	0.000368359		108	234491_s_at	SAV1	-4.24485	0.00423831
109	211205_x_at	PIP5K1A	6.47713	0.000960042		109	239443_at	PCDHB6	-4.24249	0.0142311
110	204716_at	CCDC6	6.44299	0.00584099		110	204612_at	PKIA	-4.23986	0.000978174
111	1564494_s_at	P4HB	6.43529	0.000243192		111	214122_at	PDLIM7	-4.23742	0.0150889
112	209136_s_at	USP10	6.42623	0.00137904		112	214314_s_at	EIF5B	-4.23223	0.00212545
113	200964_at	UBA1	6.41272	0.000513037		113	238866_at	C19orf68	-4.2262	0.000643592
114	239077_at	CSGALNACT2	6.40142	0.00231633		114	219209_at	IFIH1	-4.20928	0.00738638
115	200841_s_at	EPRS	6.39287	0.00618212		115	244279_at	SOBP	-4.20725	0.00310796
116	202017_at	EPHX1	6.37434	0.00158496		116	236702_at	RTFDC1	-4.20252	0.000238663
117	242647_at	USP34	6.3712	0.000695171		117	241670_x_at	CASC14	-4.19649	0.00785468
118	217539_at	C18orf25	6.32921	0.00783376		118	219973_at	ARSJ	-4.17366	0.0116136
119	212220_at	PSME4	6.30192	0.00015557		119	207178_s_at	FRK	-4.14974	0.00429746
120	209872_s_at	PKP3	6.26591	0.00027335		120	205916_at	S100A7	-4.14355	0.00864866
121	1555831_s_at	LRRC41	6.23996	0.000364867		121	244529_at	RP11-408I18.9	-4.12153	0.00869833
122	1555337_a_at	ZNF317	6.22961	0.00463757		122	242211_x_at	WDR90	-4.11438	0.0125034
123	200787_s_at	PEA15	6.21592	0.000781458		123	208993_s_at	PPIG	-4.09658	0.00213215
124	1555434_a_at	SLC39A14	6.20021	0.00292222		124	221935_s_at	EOGT	-4.08329	0.00994478
125	1555594_a_at	MBNL1	6.18469	0.00366091		125	211306_s_at	FCAR	-4.06899	0.00320178
126	223785_at	FANCI	6.17637	0.00146303		126	226105_at	C1GALT1	-4.05623	0.0227428
127	1564911_at	SNHG4	6.17447	0.000643438		127	244865_at	HAX1	-4.0519	0.00467385
128	201039_s_at	RAD23A	6.1022	0.00037974		128	225041_at	MPHOSPH8	-4.04539	0.00675497
129	221006_s_at	SNX27	6.09027	0.00103129		129	214778_at	MEGF8	-4.03997	0.000575515
130	1555784_s_at	IRAK1	6.08672	0.00491252		130	204602_at	DKK1	-4.03977	9.04089e-05
131	240528_s_at	EXOC4	6.07332	0.0046357		131	232033_at	USP37	-4.03375	0.0087846
132	212619_at	TMEM194A	6.05359	0.000373377		132	225710_at	GNB4	-4.03065	0.0114558
133	237158_s_at	MPHOSPH9	6.03563	0.000596654		133	221993_s_at	TSR3	-4.02697	0.00106891
134	1558015_s_at	ACTR2	6.03514	0.00286171		134	228328_at	KLHL28	-4.02085	0.0122885
135	225650_at	SAMD1	5.99977	0.00547765		135	219612_s_at	FGG	-4.01362	0.0036332
136	235330_at	CCDC117	5.99926	0.00421012		136	207204_at	FSCN2	-4.01216	0.0144101
137	207223_s_at	PTBP3	5.99285	0.0018615		137	221009_s_at	ANGPTL4	-4.01182	0.00758599
138	230806_s_at	FAM65A	5.95752	0.00497211		138	216563_at	ANKRD12	-4.01095	0.00265317
139	210023_s_at	PCGF1	5.94646	0.00867225		139	206816_s_at	SPAG8	-4.00459	0.00115471
140	200707_at	PRKCSH	5.92945	0.000300174		140	228718_at	ZNF44	-4.00129	0.00377861
141	1555786_s_at	LINC00520	5.89564	0.00813823		141	1554655_a_at	RPRML	-3.99904	0.00192949
142	215294_s_at	SMARCA1	5.89085	0.00385095		142	239011_at	LOC102724965	-3.99793	0.00300647
143	238801_at	RBM33	5.8886	0.00229622		143	210459_at	PSMD4	-3.98519	0.00260703
144	214844_s_at	DOK5	5.8707	0.00396508		144	226189_at	ITGB8	-3.98204	0.00323191
145	201107_s_at	THBS1	5.87065	0.015607		145	235944_at	HMCN1	-3.97041	0.0062156
146	207239_s_at	CDK16	5.85803	0.00245641		146	228863_at	PCDH17	-3.94081	0.00126191
147	214734_at	EXPH5	5.83801	0.0050629		147	218559_s_at	MAFB	-3.93457	0.0194525
148	216205_s_at	MFN2	5.79897	0.00782732		148	202668_at	EFNB2	-3.9331	0.00623213
149	1553139_s_at	PLXNA3	5.79611	0.00167466		149	204286_s_at	PMAIP1	-3.93159	0.0215307
150	233573_s_at	WDR6	5.79433	0.0063689		150	236457_at	GTDC1	-3.93048	0.00128012
151	205732_s_at	NCOA2	5.78326	0.016726		151	1557053_s_at	UBE2G2	-3.92915	0.00235131
152	215509_s_at	BUB1	5.77271	0.000467924		152	1558236_at	DR1	-3.9089	0.00652368
153	211973_at	NUDT3	5.76966	0.00989764		153	238046_x_at	PWWP2B	-3.9047	0.00359498
154	1565483_at	EGFR	5.71401	0.011127		154	227955_s_at	EFNA5	-3.90401	0.00102871
155	203183_s_at	SMARCD1	5.68915	0.00335052		155	218044_x_at	PTMS	-3.89418	0.00204619
156	212193_s_at	LARP1	5.67339	0.0306456		156	204988_at	FGB	-3.87789	0.00397402
157	1552497_a_at	SLAMF6	5.66888	0.0005633		157	214346_at	C1QL1	-3.85486	0.00203107
158	220236_at	PDPR	5.65693	0.000109577		158	244617_at	GPR26	-3.85225	0.000875349
159	243967_at	AFF3	5.64759	0.000134577		159	1557531_a_at	C10orf55	-3.84946	0.00237349
160	212065_s_at	USP34	5.62082	0.00334767		160	220991_s_at	RNF32	-3.84528	0.0234469
161	50314_i_at	C20orf27	5.59748	0.000758921		161	236753_at	LINC00689	-3.84377	0.00660704
162	1558775_s_at	NSMAF	5.58984	0.00696327		162	234411_x_at	CD44	-3.81818	0.00562031
163	217097_s_at	PHTF2	5.5894	0.00501512		163	224348_s_at	HOTS	-3.80503	0.00280537
164	211019_s_at	LSS	5.58636	0.0138765		164	219439_at	C1GALT1	-3.80432	0.0117737
165	213286_at	ZFR	5.58524	0.0026257		165	227289_at	PCDH17	-3.8038	0.00534723
166	212311_at	SEL1L3	5.57857	0.00363594		166	209928_s_at	MSC	-3.79893	0.00905942
167	1556551_s_at	SLC39A6	5.54904	0.00225508		167	206080_at	PLCH2	-3.79534	0.00136689
168	1565484_x_at	EGFR	5.54787	0.0190002		168	1561500_at	CTU2	-3.7894	0.00974314
169	225294_s_at	TRAPPC1	5.53745	0.00247951		169	230696_at	LOC100289092	-3.78365	0.00637326
170	1560020_at	DNAJC13	5.53465	0.00173685		170	218401_s_at	ZNF281	-3.77938	0.00256272
171	214849_at	KCTD20	5.53202	0.000241539		171	204942_s_at	ALDH3B2	-3.77867	0.00701086
172	227455_at	C6orf136	5.5229	0.00345182		172	243880_at	GOSR2	-3.77164	0.00158089
173	218812_s_at	ORAI2	5.51911	0.00150364		173	238016_s_at	LOC100507507	-3.77138	0.00896174
174	1562966_at	KIAA1217	5.49365	0.0114956		174	208105_at	GIPR	-3.76283	0.00560884
175	208637_x_at	ACTN1	5.4928	0.00204515		175	229648_at	ARHGAP32	-3.76258	0.0245386
176	205018_s_at	MBNL2	5.49088	4.09449e-05		176	236845_at	TRIM62	-3.76056	0.00389672
177	217208_s_at	DLG1	5.48567	0.0108695		177	226612_at	UBE2QL1	-3.7546	0.0434125
178	216627_s_at	B4GALT1	5.4848	0.00528806		178	1553180_at	ADAMTS19	-3.75101	0.0169306
179	212020_s_at	MKI67	5.47491	0.00326768		179	206169_x_at	ZC3H7B	-3.74524	0.0145102
180	1558747_at	SMCHD1	5.45731	0.0106939		180	211655_at	IGLC1	-3.7451	0.00518034
181	215037_s_at	BCL2L1	5.4415	0.00363374		181	232570_s_at	ADAM33	-3.74072	0.000615859
182	210935_s_at	WDR1	5.42821	0.00138174		182	226725_at	SLFN5	-3.73483	0.0103113
183	207764_s_at	HIPK3	5.4281	0.000721943		183	202458_at	PRSS23	-3.73276	0.000320723
184	208466_at	RAB3D	5.41993	0.00607457		184	227282_at	PCDH19	-3.7106	0.000104013
185	207626_s_at	SLC7A2	5.41954	0.00438174		185	230195_at	LINC01405	-3.70688	0.0136799
186	201796_s_at	VARS	5.41683	0.00131778		186	223599_at	TRIM6	-3.69559	0.00195167
187	34478_at	RAB11B	5.40371	0.00206258		187	239933_x_at	CCDC176	-3.68641	0.00195883
188	1558697_a_at	KIAA0430	5.40095	0.00134579		188	217073_x_at	APOA1	-3.66758	0.00235319
189	220363_s_at	ELMO2	5.38845	0.00153325		189	228847_at	EXOC3	-3.65308	0.00327209
190	205921_s_at	SLC6A6	5.38184	0.00609493		190	217717_s_at	YWHAB	-3.65138	0.017652
191	210735_s_at	CA12	5.38137	0.00225106		191	203910_at	ARHGAP29	-3.65016	0.00307844
192	243093_at	C2orf49	5.37922	0.00225997		192	226222_at	KIAA1432	-3.64984	0.0102392
193	211391_s_at	PATZ1	5.37609	0.0136803		193	237690_at	GPR115	-3.64559	0.019056
194	213865_at	DCBLD2	5.3712	0.00189427		194	205856_at	SLC14A1	-3.64407	0.0166758
195	1553694_a_at	PIK3C2A	5.36743	0.00693486		195	235354_s_at	RSRC1	-3.63919	0.0429492
196	235461_at	TET2	5.34835	0.00061073		196	206827_s_at	TRPV6	-3.63745	0.00394229
197	1553122_s_at	RBAK	5.34407	0.00340683		197	214174_s_at	PDLIM4	-3.63234	0.00191919
198	204109_s_at	NFYA	5.33099	0.000964997		198	205234_at	SLC16A4	-3.62907	0.0198244
199	222873_s_at	EHMT1	5.32378	0.000730049		199	234495_at	KLK15	-3.62633	0.00338273
200	1553033_at	SYTL5	5.32108	0.0048373		200	207262_at	APOF	-3.62112	0.0208901
201	223131_s_at	TRIM8	5.31752	0.0084832		201	240615_at	PTOV1-AS1	-3.61718	3.2493e-06
202	238959_at	LARP4	5.30589	0.00160687		202	242904_x_at	RP11-489E7.4	-3.60895	0.00404681
203	213884_s_at	TRIM3	5.29	0.00167908		203	240441_at	FAM99B	-3.6022	0.000456255
204	200990_at	TRIM28	5.28222	0.000113334		204	217514_at	ST8SIA5	-3.59341	0.0333439
205	200695_at	PPP2R1A	5.27965	0.000893771		205	1558605_at	CTD-2292M16.8	-3.58738	0.0060636
206	1553219_a_at	AMMECR1	5.27949	0.00603689		206	222836_at	NAA15	-3.58715	0.0043768
207	200796_s_at	MCL1	5.27234	0.0102423		207	239643_at	LOC100129516	-3.5828	0.00990148
208	209456_s_at	FBXW11	5.2452	0.00111064		208	229586_at	CHD9	-3.58243	0.0135324
209	225382_at	ZNF275	5.22994	0.004732		209	230986_at	KLF8	-3.58148	0.00854899
210	207722_s_at	BTBD2	5.22571	0.000547456		210	237444_at	KIF13A	-3.5681	0.0170921
211	201367_s_at	ZFP36L2	5.19251	0.00857671		211	227483_s_at	UNC93B1	-3.56249	0.0018852
212	219875_s_at	DESI2	5.182	0.00145417		212	234286_at	PPP1R12C	-3.55991	0.010324
213	220800_s_at	TMOD3	5.17577	0.00120307		213	210000_s_at	SOCS1	-3.54957	0.00611516
214	242938_s_at	FOXK2	5.17016	0.00120262		214	201024_x_at	EIF5B	-3.54809	0.00131657
215	214383_x_at	KLHDC3	5.16413	0.00234484		215	243722_at	PYDC1	-3.54762	0.0172831
216	1558722_at	ZNF252P	5.16163	0.00352423		216	224736_at	CCAR1	-3.54628	0.000953597
217	207117_at	ZNF117	5.15823	0.00225985		217	239356_at	DOCK9-AS2	-3.54374	0.00623962
218	1552660_a_at	C5orf22	5.15693	5.18756e-05		218	234536_at	SARDH	-3.54037	0.00678122
219	208916_at	SLC1A5	5.14726	0.00126607		219	236893_at	HOXB-AS3	-3.53447	0.00238563
220	244593_at	HID1	5.14019	9.49056e-05		220	229674_at	SERTAD4	-3.52894	0.00541248
221	221638_s_at	STX16	5.13484	0.00415111		221	239697_x_at	C3orf67	-3.52736	0.0197867
222	201728_s_at	KIAA0100	5.12852	0.0115856		222	236258_at	RBBP8NL	-3.51922	5.03059e-05
223	1552476_s_at	PLCD3	5.12744	0.00787216		223	220812_s_at	HHLA2	-3.5133	0.00562258
224	200923_at	LGALS3BP	5.1215	0.000570276		224	224343_x_at	YME1L1	-3.5087	0.00763775
225	213606_s_at	ARHGDIA	5.10075	0.0022479		225	219631_at	LRP12	-3.5072	0.00291777
226	210148_at	HIPK3	5.09971	0.0111728		226	230749_s_at	CAMK2D	-3.49701	0.00338534
227	211681_s_at	PDLIM5	5.08693	0.000808202		227	243457_s_at	ZNF214	-3.49569	0.0105326
228	1555436_a_at	AFF4	5.08061	0.00154227		228	234271_at	OTOP2	-3.49091	0.000686536
229	201647_s_at	SCARB2	5.07967	0.00361569		229	238770_at	KIAA1456	-3.48217	0.0411739
230	243358_at	IGF1R	5.07652	0.0305514		230	223168_at	RHOU	-3.48174	0.00306076
231	222385_x_at	SEC61A1	5.07387	0.000192458		231	1559667_at	RP11-83N9.5	-3.47844	0.000872572
232	202247_s_at	MTA1	5.06414	0.0181866		232	205629_s_at	CRH	-3.47116	0.00237184
233	1553535_a_at	RANGAP1	5.06334	0.00451835		233	241887_at	UBE2W	-3.46927	0.034001
234	206061_s_at	DICER1	5.05878	0.00650195		234	219932_at	SLC27A6	-3.46863	0.00114889
235	203294_s_at	LMAN1	5.05801	0.0198909		235	223182_s_at	AGPAT3	-3.46564	0.00571564
236	214091_s_at	GPX3	5.05592	0.00049359		236	243444_at	SRD5A3	-3.46563	0.00571285
237	218494_s_at	SLC2A4RG	5.04359	0.00746371		237	201466_s_at	JUN	-3.46507	0.0480844
238	206491_s_at	NAPA	5.04275	0.000126633		238	202506_at	SSFA2	-3.46491	0.00360038
239	201348_at	GPX3	5.04271	0.000542235		239	219936_s_at	GPR87	-3.46374	0.00320103
240	210428_s_at	HGS	5.04122	0.0008112		240	218729_at	LXN	-3.4502	0.00949766
241	203363_s_at	ATG13	5.03818	0.00656522		241	220553_s_at	PRPF39	-3.44558	0.0208866
242	1552656_s_at	UHMK1	5.03557	0.0186052		242	206781_at	DNAJC4	-3.44271	0.00614155
243	201070_x_at	SF3B1	5.02725	0.000101087		243	230005_at	SVIP	-3.44111	0.00206082
244	206579_at	ZKSCAN8	5.02459	0.011202		244	203830_at	C17orf75	-3.42956	0.012335
245	211527_x_at	VEGFA	5.02131	0.000798143		245	243938_x_at	DNAH5	-3.42918	0.012935
246	233250_x_at	FOXRED2	5.00945	0.0097099		246	242667_at	TLR3	-3.42504	0.00479921
247	221695_s_at	MAP3K2	4.99634	0.00538959		247	239446_x_at	DCBLD2	-3.42449	0.00238951
248	207980_s_at	CITED2	4.98806	0.000148424		248	214313_s_at	EIF5B	-3.42324	0.0139221
249	231299_at	AGAP3	4.97601	0.0159213		249	234694_at	CNTROB	-3.42319	0.00325952
250	210417_s_at	PI4KB	4.97058	0.00727854		250	229285_at	RNASEL	-3.4139	0.00433925
251	209117_at	WBP2	4.96283	0.00545642		251	236091_at	HMGB2	-3.41263	0.0140285
252	222283_at	ZNF480	4.95198	0.00721572		252	223924_at	TTC25	-3.40977	0.00383644
253	209754_s_at	TMPO	4.95113	0.00912787		253	228697_at	HINT3	-3.40959	0.00258569
254	202240_at	PLK1	4.94736	0.00300357		254	236194_at	RP11-53O19.3	-3.40484	0.0119067
255	1554029_a_at	TTC37	4.92832	0.00373551		255	201623_s_at	DARS	-3.40297	0.0360695
256	216908_x_at	RRN3P1	4.9252	0.000156416		256	202554_s_at	GSTM3	-3.39952	0.00313989
257	206184_at	CRKL	4.91523	0.00227517		257	237463_at	ZFPM1	-3.39873	0.00428987
258	202437_s_at	CYP1B1	4.90817	0.000846158		258	237159_x_at	AP1S3	-3.39272	0.011639
259	226174_at	USP42	4.90038	0.00065358		259	229232_at	LRRC57	-3.39074	0.0120317
260	201308_s_at	SEPT11	4.88869	0.00697884		260	218807_at	VAV3	-3.38708	0.000740091
261	204815_s_at	DHX34	4.88828	0.0019208		261	220489_s_at	SERINC2	-3.37256	0.0026885
262	208876_s_at	PAK2	4.88096	0.00617262		262	225056_at	SIPA1L2	-3.36939	0.00904459
263	1553533_at	JPH1	4.87538	0.00296807		263	33494_at	ETFDH	-3.36582	0.00849382
264	211453_s_at	AKT2	4.86438	0.0028005		264	225521_at	ANAPC7	-3.36526	0.00281169
265	1557841_at	LOC101926915	4.86219	0.00290067		265	1554743_x_at	PMS1	-3.36271	0.0101062
266	227510_x_at	MALAT1	4.85993	0.00229007		266	230034_x_at	MRPL41	-3.36064	0.00750068
267	238635_at	C5orf28	4.85503	0.00700983		267	215505_s_at	STRN3	-3.35926	0.0202106
268	222124_at	HIF3A	4.84466	0.00513008		268	202381_at	ADAM9	-3.35839	0.0094058
269	219558_at	ATP13A3	4.83438	0.00275778		269	218692_at	SYBU	-3.35641	0.00238449
270	209675_s_at	HNRNPUL1	4.81629	0.0091494		270	208461_at	HIC1	-3.35424	0.00561713
271	220613_s_at	SYTL2	4.811	0.00372623		271	244180_at	ZNF793	-3.35111	0.00240883
272	228610_at	TM9SF3	4.80953	0.0103888		272	238889_at	AGBL5	-3.34819	0.00309079
273	205461_at	RAB35	4.80886	0.0365282		273	207555_s_at	TBXA2R	-3.34631	0.00528212
274	215687_x_at	PLCB1	4.8052	0.000821468		274	230748_at	SLC16A6	-3.3459	0.0150259
275	234068_s_at	AP2A1	4.80385	0.00791216		275	220130_x_at	LTB4R2	-3.34459	0.00150018
276	205731_s_at	NCOA2	4.79987	0.00417724		276	230073_at	LOC100131564	-3.34016	0.00438109
277	200831_s_at	SCD	4.79163	0.00314321		277	41512_at	BRAP	-3.33779	0.00919617
278	235412_at	ARHGEF7	4.76366	0.0346911		278	207530_s_at	CDKN2B	-3.3352	0.00720881
279	206848_at	COX20	4.75997	0.0049354		279	1569139_s_at	FAM53A	-3.33444	0.00143855
280	239511_s_at	SRSF4	4.75043	0.00189706		280	226970_at	FBXO33	-3.33394	0.00279514
281	1555463_a_at	CHD6	4.74723	0.0180469		281	236689_at	RNF151	-3.32752	0.00794047
282	209044_x_at	SF3B4	4.74382	0.00253813		282	228988_at	ZNF711	-3.32318	0.00973352
283	238811_at	ATP11B	4.74095	0.0104971		283	203372_s_at	SOCS2	-3.3179	0.0144251
284	217124_at	IQCE	4.73318	0.00283479		284	213913_s_at	TBC1D30	-3.31371	0.0057106
285	218222_x_at	ARNT	4.72565	0.000608224		285	209768_s_at	SEPT5-GP1BB	-3.30859	0.00227644
286	201211_s_at	DDX3X	4.72369	0.0013156		286	1559083_x_at	LOC284600	-3.30024	0.00152384
287	227621_at	WTAP	4.72318	0.0286306		287	226106_at	RNF141	-3.29526	0.00262448
288	204666_s_at	SIKE1	4.70476	0.00221059		288	232220_at	S100A7A	-3.29471	0.0135093
289	241661_at	JMJD1C	4.69991	0.0209868		289	212848_s_at	C9orf3	-3.2937	0.00898403
290	202274_at	ACTG2	4.66949	0.000274448		290	1554018_at	GPNMB	-3.28744	0.0149165
291	201168_x_at	ARHGDIA	4.65997	0.00604663		291	201883_s_at	B4GALT1	-3.28588	0.0234399
292	217189_s_at	SMG7	4.6599	0.0101169		292	237240_at	RP11-245J9.5	-3.28544	0.00587057
293	218813_s_at	SH3GLB2	4.65629	0.000286159		293	219112_at	RAPGEF6	-3.28481	0.015707
294	1561939_at	DYNC2H1	4.65004	0.0060805		294	206986_at	FGF18	-3.28169	0.00571413
295	234963_s_at	FA2H	4.64303	0.0143338		295	227056_at	KIAA0141	-3.2811	0.00103519
296	224335_s_at	BACE1	4.64085	0.00510148		296	234748_x_at	KRMP1	-3.28109	0.00227174
297	204863_s_at	IL6ST	4.63541	0.0030459		297	244400_at	VPS33A	-3.27798	0.00544714
298	215552_s_at	ESR1	4.63485	0.0383481		298	216334_s_at	CYP2A7P1	-3.27787	0.00604981
299	220409_at	CAMSAP1	4.62266	0.0178558		299	1566557_at	BAIAP2-AS1	-3.27581	0.0216658
300	221313_at	GPR52	4.61931	0.000838528		300	208868_s_at	GABARAPL1	-3.27374	0.0110421
301	214007_s_at	TWF1	4.60297	0.00293916		301	226702_at	CMPK2	-3.27159	0.00727532
302	215761_at	DMXL2	4.6026	0.0104526		302	205560_at	PCSK5	-3.269	0.00363587
303	243487_at	AFF4	4.5943	0.0013246		303	217658_at	THAP3	-3.26362	0.00129306
304	238619_at	RP11-138A9.1	4.58729	0.00304892		304	241799_x_at	LOC102725022	-3.26316	0.00102151
305	204629_at	PARVB	4.57174	0.00068377		305	201427_s_at	SEPP1	-3.26161	0.0041501
306	1556058_s_at	SPEN	4.56677	0.0217802		306	229324_x_at	ISYNA1	-3.26153	0.00579272
307	208621_s_at	EZR	4.56454	0.00292141		307	213069_at	HEG1	-3.2612	0.0129333
308	1556721_at	C20orf203	4.54725	0.00155978		308	203571_s_at	ADIRF	-3.26017	0.00405
309	235577_at	ZNF652	4.54485	0.00198769		309	224797_at	ARRDC3	-3.25786	0.0140263
310	208459_s_at	XPO7	4.54334	0.0014928		310	212959_s_at	GNPTAB	-3.25759	0.00432253
311	1555469_a_at	CLASP2	4.53574	0.000484735		311	213624_at	SMPDL3A	-3.25475	0.0115637
312	207390_s_at	SMTN	4.52915	5.56526e-05		312	222515_x_at	TMEM165	-3.25389	0.00368186
313	212125_at	RANGAP1	4.52436	2.12518e-05		313	1563098_at	IGFN1	-3.2465	0.00957889
314	211016_x_at	HSPA4	4.52012	0.00181722		314	204264_at	CPT2	-3.24445	0.0120057
315	211540_s_at	RB1	4.51445	0.0134899		315	204345_at	COL16A1	-3.2437	0.00948066
316	210376_x_at	ELK1	4.51379	0.0081941		316	238034_at	CANX	-3.23508	0.00815459
317	234939_s_at	PHF12	4.51165	0.00100969		317	233587_s_at	SIPA1L2	-3.23309	0.0154396
318	203953_s_at	CLDN3	4.51138	0.00263418		318	210794_s_at	MEG3	-3.22961	0.000676721
319	206968_s_at	NFRKB	4.50679	0.00505069		319	1557779_at	LOC101928687	-3.22682	0.0131663
320	213977_s_at	CIZ1	4.50353	0.00377928		320	207004_at	BCL2	-3.22447	0.0112579
321	239439_at	AFF4	4.4931	0.00814652		321	228681_x_at	DAPK3	-3.2235	0.0132677
322	223349_s_at	BOK	4.48852	0.00985026		322	223748_at	SLC4A11	-3.22096	0.00434307
323	238699_s_at	CASK	4.48479	0.00239507		323	232470_at	SIK1	-3.22031	0.000390555
324	202326_at	EHMT2	4.47466	0.00105876		324	219313_at	GRAMD1C	-3.21965	0.00352327
325	212090_at	GRINA	4.47037	0.0110539		325	240686_x_at	TFRC	-3.21963	0.000162154
326	201819_at	SCARB1	4.46738	0.00197479		326	201882_x_at	B4GALT1	-3.2189	0.00716533
327	222311_s_at	SCAF4	4.46681	0.0157887		327	205474_at	CRLF3	-3.21864	0.00414611
328	216069_at	PRMT2	4.46543	0.00227216		328	1553613_s_at	FOXC1	-3.21435	0.00782461
329	220229_s_at	AP4E1	4.46305	0.00470717		329	1554742_at	PMS1	-3.21212	0.00362254
330	224626_at	SLC35A4	4.45587	0.000287878		330	1555195_at	FBXO36	-3.21185	0.0337097
331	1559502_s_at	LRRC25	4.45295	0.00087907		331	225332_at	OIP5-AS1	-3.21057	0.00777618
332	203388_at	ARRB2	4.44727	0.00149342		332	1559265_at	SKIDA1	-3.20841	0.0123655
333	1555830_s_at	ESYT2	4.43239	0.00135918		333	1570366_x_at	ZNF709	-3.2061	0.0100704
334	221851_at	DCAF15	4.4282	0.0080396		334	236076_at	LOC257396	-3.20552	0.0103088
335	209151_x_at	TCF3	4.42063	0.00267488		335	1557285_at	AREG	-3.20452	0.00921866
336	209869_at	ADRA2A	4.41516	0.0025426		336	227577_at	EXOC8	-3.20415	0.024661
337	207645_s_at	CHD1L	4.40364	0.00172824		337	220705_s_at	ADAMTS7	-3.20131	0.00269882
338	218051_s_at	NT5DC2	4.40088	0.000972131		338	217046_s_at	AGER	-3.19458	5.51397e-05
339	76897_s_at	FKBP15	4.39265	0.0325434		339	214994_at	APOBEC3F	-3.19359	0.00591881
340	1552256_a_at	SCARB1	4.39201	0.000569787		340	231520_at	SLC35F3	-3.19358	0.00719425
341	201971_s_at	ATP6V1A	4.39162	0.00111506		341	209979_at	ADARB1	-3.1933	0.00988058
342	205868_s_at	PTPN11	4.38895	0.0124948		342	204734_at	KRT15	-3.18936	0.0116278
343	209962_at	EPOR	4.38777	0.00097486		343	213032_at	NFIB	-3.18752	0.0176979
344	207163_s_at	AKT1	4.38719	0.00400413		344	212029_s_at	LOC101928378	-3.18554	0.0193406
345	215834_x_at	SCARB1	4.37215	0.0121917		345	205314_x_at	SNTB2	-3.18495	0.000222916
346	224991_at	CMIP	4.36796	0.04167		346	239650_at	NCKAP5	-3.18224	0.00684573
347	242474_s_at	VMA21	4.35	0.0142187		347	224831_at	CPEB4	-3.1776	0.0242021
348	216689_x_at	ARHGAP1	4.34956	0.000522118		348	204507_s_at	PPP3R1	-3.17443	0.0271944
349	206667_s_at	SCAMP1	4.3479	0.00600045		349	213056_at	FRMD4B	-3.17396	0.014957
350	202118_s_at	CPNE3	4.3431	0.000893975		350	244500_s_at	EVI5L	-3.17317	0.0118698
351	211504_x_at	ROCK2	4.33155	0.00891766		351	229346_at	NES	-3.17069	0.0044786
352	234681_s_at	CHD6	4.32664	0.00365995		352	236749_at	MNT	-3.16904	0.00721592
353	1556579_s_at	IGSF10	4.324	0.040495		353	217389_s_at	ATF5	-3.1592	0.0119169
354	200613_at	AP2M1	4.32385	0.00142304		354	238949_at	RNF145	-3.1572	0.00458648
355	1555808_a_at	EXD2	4.31415	0.00545563		355	225886_at	DDX5	-3.15557	0.00589018
356	243296_at	NAMPT	4.31102	0.0202087		356	217101_at	TTC39A	-3.15447	0.00269084
357	220035_at	NUP210	4.3105	0.00309371		357	231250_at	LOC101060400	-3.15438	0.0197409
358	242445_at	FGD4	4.30216	0.00401296		358	228413_s_at	SFRP1	-3.15158	0.0281552
359	213746_s_at	FLNA	4.29832	0.00305428		359	209398_at	HIST1H1C	-3.15139	0.0108202
360	224288_x_at	FKSG49	4.29692	0.0107083		360	226158_at	KLHL24	-3.14962	0.00900018
361	32836_at	AGPAT1	4.29054	0.000739408		361	235352_at	MR1	-3.14929	0.00142087
362	1552701_a_at	CARD16	4.28702	0.0163289		362	1554609_at	LOC100287896	-3.14859	0.00728453
363	210932_s_at	RNF6	4.28089	0.00942068		363	231987_at	MIR143HG	-3.14705	0.00813182
364	217620_s_at	PIK3CB	4.26083	0.0038632		364	213753_x_at	EIF5A	-3.14668	0.0006827
365	210010_s_at	SLC25A1	4.26021	0.00177012		365	223788_at	GTPBP2	-3.13997	0.00725538
366	214251_s_at	NUMA1	4.25876	0.00175643		366	235614_at	TMEM151A	-3.13703	0.0108396
367	215533_s_at	UBE4B	4.25782	0.00354757		367	201122_x_at	EIF5A	-3.13669	0.00340527
368	234351_x_at	TRPS1	4.25693	0.000365967		368	231782_s_at	KLK4	-3.13599	0.0134609
369	214732_at	SP1	4.25679	0.00163728		369	219636_s_at	ARMC9	-3.13598	0.00251414
370	1564281_at	LINC00491	4.25311	0.00159155		370	241990_at	RHOV	-3.13471	0.000925179
371	223847_s_at	ERGIC1	4.24855	0.00531327		371	201034_at	ADD3	-3.13366	0.000118173
372	213548_s_at	CDV3	4.23901	0.00429708		372	206578_at	NKX2-5	-3.13319	0.0107123
373	222240_s_at	ISYNA1	4.23565	0.00363461		373	224392_s_at	OPN3	-3.13301	0.0437461
374	1569105_at	SETD5	4.23241	0.0175183		374	230410_at	AC007362.3	-3.13111	0.00475947
375	211613_s_at	GPD2	4.22963	0.0114129		375	222662_at	PPP1R3B	-3.12941	0.000272624
376	216048_s_at	RHOBTB3	4.22956	0.00530607		376	228291_s_at	KIZ	-3.12846	0.00989426
377	215758_x_at	ZNF93	4.22501	0.0113161		377	231998_at	SART1	-3.12828	0.010079
378	201073_s_at	SMARCC1	4.22089	0.00256511		378	234021_at	EML2	-3.12693	0.000682529
379	208624_s_at	EIF4G1	4.22048	0.000749707		379	1553412_at	AGBL4	-3.12664	0.00394053
380	1557719_at	PIKFYVE	4.21945	0.00404532		380	233524_at	LINC00475	-3.12532	0.00151792
381	211823_s_at	PXN	4.21575	0.01311		381	217660_at	MYH14	-3.12369	0.00392814
382	1553540_a_at	SLC29A2	4.19206	0.00323675		382	37512_at	HSD17B6	-3.12194	0.0377632
383	1554310_a_at	EIF4G3	4.1919	0.00094495		383	226034_at	DUSP4	-3.12153	0.0038126
384	204452_s_at	FZD1	4.18612	0.0146643		384	1569594_a_at	NEMF	-3.12079	0.00911945
385	243318_at	DCAF8	4.18593	0.000861943		385	200665_s_at	SPARC	-3.12056	0.00382151
386	212257_s_at	SMARCA2	4.17091	0.0284269		386	229963_at	BEX5	-3.11943	0.00235033
387	1557986_s_at	SMCR8	4.15468	0.000156403		387	213304_at	FAM179B	-3.11575	0.0114134
388	222755_s_at	CHD7	4.15357	0.00090844		388	220992_s_at	TRMT1L	-3.11502	0.0156032
389	234728_s_at	DHX35	4.15291	0.0167648		389	229719_s_at	DERL3	-3.11215	0.00976733
390	216624_s_at	KMT2A	4.14918	0.00482072		390	221729_at	COL5A2	-3.11075	0.00703177
391	219657_s_at	KLF3	4.1478	0.000329836		391	240752_at	LOC100287808	-3.10964	0.0416435
392	212069_s_at	PRRC2B	4.13816	0.000903849		392	206329_at	EXTL1	-3.10903	0.0032222
393	204827_s_at	CCNF	4.13735	0.000503522		393	207808_s_at	PROS1	-3.10784	0.00142693
394	228030_at	RBM6	4.13428	0.0192808		394	239996_x_at	ATP2A2	-3.10428	0.000616989
395	202198_s_at	MTMR3	4.13327	0.000763832		395	222444_at	ARMCX3	-3.10413	0.0059442
396	210866_s_at	CNOT4	4.1305	0.0248482		396	218863_s_at	TNS1	-3.09896	0.00707434
397	210585_s_at	TNPO2	4.1211	0.000603556		397	223317_at	ALKBH7	-3.09415	0.0274993
398	221273_s_at	RNF208	4.11819	0.0175007		398	235874_at	PRSS35	-3.09295	0.0178118
399	202316_x_at	UBE4B	4.11505	0.0023674		399	227203_at	FBXL17	-3.09169	0.00709992
400	223383_at	ZNRF1	4.11232	0.00260126		400	225946_at	RASSF8	-3.08767	0.0196474
401	229081_at	SLC25A13	4.10979	0.0180892		401	230479_at	EIF3F	-3.08647	0.0151818
402	218075_at	AAAS	4.10777	0.00307052		402	239000_at	BRD4	-3.08627	0.0218983
403	236223_s_at	RIT1	4.10738	0.0441219		403	229361_at	SLC25A27	-3.08239	0.0333842
404	211160_x_at	ACTN1	4.10413	0.00202913		404	210705_s_at	TRIM5	-3.08216	0.0111321
405	213593_s_at	TRA2A	4.103	0.00782671		405	223268_at	C11orf54	-3.07996	0.00633776
406	203289_s_at	NPRL3	4.10002	0.0239547		406	244615_x_at	TARSL2	-3.07981	0.00621794
407	227286_at	INO80E	4.09316	0.00367454		407	230402_at	DUSP15	-3.07888	0.0048471
408	1558647_at	SH3D19	4.08811	0.000364668		408	201753_s_at	ADD3	-3.07886	0.00400495
409	1553551_s_at	ND2	4.08212	3.09723e-05		409	208180_s_at	HIST1H4H	-3.07883	0.00680681
410	211561_x_at	MAPK14	4.08098	0.000870995		410	1555247_a_at	RAPGEF6	-3.07829	0.00856989
411	218632_at	HECTD3	4.07716	0.011897		411	226333_at	IL6R	-3.07693	0.0156765
412	223425_at	RAVER1	4.07712	0.0205135		412	226427_s_at	B3GALT6	-3.07642	0.0389695
413	209599_s_at	PRUNE	4.06393	9.40285e-05		413	213740_s_at	TMEM262	-3.07608	0.00067102
414	203751_x_at	JUND	4.06004	0.0105229		414	225491_at	SLC1A2	-3.07591	0.0253774
415	235167_at	LOC100190986	4.05861	0.00590991		415	218859_s_at	ESF1	-3.07558	0.00155865
416	209209_s_at	FERMT2	4.05332	0.00323271		416	213325_at	PVRL3	-3.07268	0.0233571
417	201868_s_at	TBL1X	4.05154	0.00286341		417	224125_at	PLEKHN1	-3.07224	0.012682
418	218367_x_at	USP21	4.04462	0.0087249		418	219863_at	HERC5	-3.0701	0.0138872
419	224173_s_at	MRPL30	4.04319	0.00373697		419	235933_at	FLJ32154	-3.06918	0.0253305
420	212076_at	KMT2A	4.03403	0.0020411		420	209250_at	DEGS1	-3.06759	0.0320011
421	233638_s_at	POMGNT1	4.0338	0.00756155		421	201952_at	ALCAM	-3.06751	0.000862471
422	220029_at	ELOVL2	4.03332	0.00200741		422	204237_at	GULP1	-3.06502	0.0365293
423	215535_s_at	AGPAT1	4.03178	0.000950024		423	228219_s_at	UPB1	-3.06454	0.0169157
424	1563524_a_at	ITPK1-AS1	4.02724	0.0357411		424	243278_at	FOXP2	-3.06357	0.000293585
425	1554986_a_at	SNX19	4.02196	0.00201812		425	226568_at	FAM102B	-3.06189	0.00552249
426	1555611_s_at	MBD1	4.01836	0.00301392		426	230874_at	SLC36A4	-3.06082	0.021061
427	232053_x_at	RHBDD2	4.01621	2.8073e-05		427	211627_x_at	ESR1	-3.05826	0.00106916
428	1557918_s_at	SLC16A1	4.01546	0.0144993		428	232706_s_at	TRABD	-3.05809	0.00603434
429	242898_at	EIF2AK2	4.0151	0.0126641		429	235964_x_at	SAMHD1	-3.0572	0.000151608
430	223780_s_at	MED13	4.0099	0.00143492		430	223527_s_at	CDADC1	-3.05471	0.012405
431	210850_s_at	ELK1	4.00467	0.00257043		431	229727_x_at	C2CD4B	-3.05351	0.00785993
432	209878_s_at	RELA	4.00043	0.000141773		432	239839_at	ZNF555	-3.05246	0.0114281
433	231106_at	BMS1P6	3.99984	0.00235951		433	1553111_a_at	KBTBD6	-3.05125	0.0158203
434	1555015_a_at	ZNF398	3.99758	0.00145977		434	207832_at	BAIAP2	-3.05025	0.0185329
435	200948_at	MLF2	3.99412	0.000413201		435	231929_at	IKZF2	-3.04644	0.0106509
436	221745_at	DCAF7	3.99297	0.000491094		436	209480_at	HLA-DQB1	-3.04535	0.0220372
437	236109_at	RP11-50B3.4	3.98121	0.00603841		437	219437_s_at	ANKRD11	-3.04521	0.0048602
438	212437_at	CENPB	3.97917	0.000181276		438	236186_x_at	IL17RE	-3.04416	0.00125354
439	200917_s_at	SRPR	3.97701	0.0114082		439	226023_at	MAP2K7	-3.04378	0.0119001
440	202275_at	G6PD	3.9746	0.000522748		440	238029_s_at	SLC16A14	-3.04333	0.0119952
441	1558249_s_at	STX16	3.97072	0.000113324		441	1557094_at	LOC100996760	-3.04331	0.018717
442	222916_s_at	HDLBP	3.96781	0.00192164		442	206941_x_at	SEMA3E	-3.0419	0.0130974
443	210756_s_at	NOTCH2	3.96709	0.00739322		443	235046_at	INPP4B	-3.03914	0.0166192
444	208033_s_at	ZFHX3	3.96495	0.00814667		444	231120_x_at	PKIB	-3.03723	0.0123133
445	215458_s_at	SMURF1	3.96315	0.000356797		445	239662_x_at	TMCC1	-3.03071	0.0160174
446	208611_s_at	SPTAN1	3.96065	0.00240526		446	217058_at	GNAS	-3.02982	0.00241898
447	214305_s_at	SF3B1	3.95732	0.00238147		447	204482_at	CLDN5	-3.02596	0.0229395
448	1553657_at	VWA3A	3.95156	0.00225679		448	203765_at	GCA	-3.02561	0.0124244
449	223080_at	GLS	3.94804	0.026016		449	216263_s_at	NGDN	-3.02361	0.00235449
450	211097_s_at	PBX2	3.94407	0.00281608		450	206072_at	UCN	-3.02229	0.0041237
451	205367_at	SH2B2	3.94386	0.00579996		451	208892_s_at	DUSP6	-3.02165	0.0207607
452	233421_s_at	NUP133	3.94231	0.00150968		452	205477_s_at	AMBP	-3.02039	0.0139797
453	224338_s_at	RNF26	3.93945	0.00987273		453	231923_at	TMEM150C	-3.01928	0.00215949
454	234471_s_at	NCOA5	3.93728	0.00246813		454	1557174_a_at	IRAK1BP1	-3.01921	0.0116093
455	216105_x_at	PPP2R4	3.93443	0.000358532		455	213626_at	CBR4	-3.01893	0.00257285
456	207605_x_at	ZNF117	3.92962	0.0056553		456	235977_at	LONRF2	-3.01826	0.00397071
457	396_f_at	EPOR	3.91973	0.00604218		457	221309_at	RBM17	-3.01739	0.013412
458	203874_s_at	SMARCA1	3.91945	0.000500273		458	208814_at	HSPA4	-3.01658	0.0077677
459	222395_s_at	UBE2Z	3.91678	0.00438752		459	222830_at	GRHL1	-3.01624	0.0036672
460	238443_at	TFAM	3.91016	0.00650207		460	204861_s_at	NAIP	-3.01619	0.00191764
461	217080_s_at	HOMER2	3.90671	0.0076414		461	1566480_x_at	C17orf104	-3.01558	0.00538754
462	1554390_s_at	ACTR2	3.90561	0.0124203		462	215017_s_at	FNBP1L	-3.01532	0.00823938
463	201711_x_at	RANBP2	3.90404	0.00398857		463	206653_at	POLR3G	-3.01505	0.00499793
464	1562892_at	CHCHD5	3.90199	0.00569204		464	202557_at	HSPA13	-3.01473	0.00819358
465	232309_at	LOC202181	3.89428	0.00760847		465	204015_s_at	DUSP4	-3.01108	0.0253078
466	203809_s_at	AKT2	3.89306	0.0176974		466	225424_at	GPAM	-3.01069	0.00193655
467	215260_s_at	TCF3	3.89231	0.011511		467	235047_x_at	NACC1	-3.00885	0.00665331
468	1557910_at	HSP90AB1	3.89092	0.00194706		468	244734_at	MTHFSD	-3.00868	0.00980584
469	220779_at	PADI3	3.88849	0.00231062		469	234782_at	KLHL31	-3.00688	0.0202556
470	200643_at	HDLBP	3.88209	0.000787135		470	201581_at	TMX4	-3.00508	0.00758878
471	1569098_s_at	TP53BP1	3.88153	0.00782519		471	1559960_x_at	SYCE1L	-3.00479	0.0163339
472	203293_s_at	LMAN1	3.87323	0.00277264		472	204971_at	CSTA	-3.00467	0.00995037
473	213048_s_at	Y16709	3.87002	0.00221425		473	217028_at	CXCR4	-3.00414	0.00812172
474	224269_at	KRTAP4-12	3.87	0.019233		474	204671_s_at	ANKRD6	-3.00401	0.00584391
475	242422_at	G3BP1	3.86931	0.00432291		475	236606_at	RP11-248J18.2	-3.00211	0.00821553
476	207484_s_at	EHMT2	3.86389	0.00345829		476	230530_at	MLYCD	-3.00154	0.0108777
477	200935_at	CALR	3.86343	0.00524459		477	205542_at	STEAP1	-3.00085	0.0108524
478	232971_at	RBM15	3.86319	0.0118794		478	239523_at	TUSC5	-3.00004	0.00787929
479	235060_at	LOC100190986	3.861	0.0111535		479	236222_at	MAATS1	-2.99896	0.0264915
480	1558327_at	ZDHHC18	3.85862	0.000856374		480	238173_at	TCEA2	-2.99746	0.0329328
481	1555907_at	AGAP2-AS1	3.85754	0.00022705		481	212202_s_at	TMEM87A	-2.99623	0.00432209
482	208351_s_at	MAPK1	3.85249	0.00044421		482	216894_x_at	CDKN1C	-2.99533	0.0106038
483	1553131_a_at	GATA4	3.84762	0.004725		483	222837_s_at	NAA15	-2.995	0.0482291
484	215706_x_at	ZYX	3.84016	0.00140939		484	202222_s_at	DES	-2.99082	0.00598187
485	216017_s_at	NAB2	3.83884	0.000944378		485	224436_s_at	NIPSNAP3A	-2.99043	0.00969546
486	235868_at	MGEA5	3.83672	0.00211614		486	218940_at	VCPKMT	-2.99032	0.00533571
487	238539_at	HPS3	3.83258	0.00167842		487	239613_at	TMED3	-2.98795	0.0222427
488	1554886_a_at	MLXIP	3.82607	0.00174766		488	203887_s_at	THBD	-2.98712	0.00486565
489	242776_at	ZCCHC6	3.82394	0.0353678		489	204720_s_at	DNAJC6	-2.98665	0.0102801
490	200649_at	NUCB1	3.82306	0.0054076		490	222957_at	NEU4	-2.98474	0.00686686
491	222413_s_at	KMT2C	3.82206	0.000803328		491	231728_at	CAPS	-2.98363	0.00884568
492	225009_at	CMTM4	3.82143	0.000579941		492	242746_at	KLHDC10	-2.98193	0.00942616
493	206943_at	TGFBR1	3.82023	0.000883042		493	1566256_s_at	GPR180	-2.98113	0.0261774
494	210581_x_at	PATZ1	3.8193	0.00327254		494	1559400_s_at	PAPPA	-2.98081	0.0018728
495	232654_s_at	UGT1A6	3.81486	0.0098633		495	223611_s_at	LNX1	-2.97942	0.0279094
496	227740_at	UHMK1	3.81482	0.00497054		496	204125_at	NDUFAF1	-2.97724	0.00293438
497	217891_at	C16orf58	3.81265	0.00343008		497	201661_s_at	ACSL3	-2.97667	0.000193424
498	239342_at	DGKZ	3.81236	0.0136776		498	210507_s_at	AVIL	-2.97547	0.00138325
499	203370_s_at	PDLIM7	3.812	0.00993691		499	219422_at	ESPN	-2.9737	0.00407249
500	1561391_at	STAU2-AS1	3.81174	0.0103985		500	242866_x_at	POU2F2	-2.97359	0.00182369
501	202448_s_at	ZER1	3.79429	0.00870646		501	205618_at	PRRG1	-2.97134	0.0460384
502	201797_s_at	VARS	3.79069	0.00180537		502	223412_at	KBTBD7	-2.97025	0.000691446
503	220017_x_at	CYP2C9	3.79042	0.00443042		503	234130_at	LDB3	-2.96972	0.00790291
504	235645_at	ESCO1	3.7904	0.0276629		504	226420_at	MECOM	-2.96922	0.0279083
505	217849_s_at	CDC42BPB	3.7896	0.022545		505	219583_s_at	SPATA7	-2.96692	0.00701486
506	201559_s_at	CLIC4	3.78593	0.00205216		506	212641_at	HIVEP2	-2.96614	0.040845
507	210449_x_at	MAPK14	3.78388	0.0114461		507	229744_at	SSFA2	-2.96549	0.00299999
508	234924_s_at	ZNF687	3.78241	0.0116698		508	210499_s_at	PQBP1	-2.96462	0.0183964
509	214190_x_at	GGA2	3.77804	0.00352167		509	203929_s_at	MAPT	-2.96299	0.00268047
510	211124_s_at	KITLG	3.77601	0.0321265		510	225423_x_at	MRPL41	-2.96145	0.00820009
511	204555_s_at	PPP1R3D	3.77473	0.0020292		511	238174_at	FBXL17	-2.95962	0.0026517
512	205810_s_at	WASL	3.77281	0.000252469		512	227395_at	TBCEL	-2.95844	0.00765205
513	1559661_at	TENM3	3.77253	0.0184474		513	226884_at	LRRN1	-2.95828	0.0200901
514	212032_s_at	PTOV1	3.7694	0.000956636		514	227006_at	PPP1R14A	-2.95769	0.000926147
515	215099_s_at	RXRB	3.76914	0.0224441		515	224726_at	MIB1	-2.95746	0.00160147
516	214446_at	ELL2	3.76617	0.000759818		516	228893_at	CTB-31O20.9	-2.95659	0.00337791
517	1557112_a_at	VPS53	3.75583	0.00168583		517	234928_x_at	RUNX3	-2.95595	0.0124767
518	214962_s_at	NUP160	3.75583	0.00416933		518	1559125_at	PAGR1	-2.95512	0.0131074
519	1559517_a_at	SPIRE1	3.7504	0.000890436		519	216835_s_at	DOK1	-2.95325	8.11696e-05
520	221039_s_at	ASAP1	3.74838	0.0042687		520	239125_at	SLC25A5-AS1	-2.95233	0.0107501
521	1556821_x_at	DLEU2	3.74056	0.000434458		521	231035_s_at	OTUD1	-2.9514	0.0202673
522	205516_x_at	CIZ1	3.73493	0.0011343		522	211464_x_at	CASP6	-2.94638	0.0232688
523	203056_s_at	PRDM2	3.73221	0.000429985		523	204249_s_at	LMO2	-2.94634	0.00207917
524	1562110_at	BC022892	3.72539	0.00776344		524	204935_at	PTPN2	-2.9463	0.023253
525	216535_at	CADM3	3.72238	0.0483235		525	213344_s_at	H2AFX	-2.94586	0.000472764
526	1559966_a_at	ZFHX4-AS1	3.71762	0.0113289		526	225912_at	TP53INP1	-2.94557	0.00152109
527	201679_at	SRRT	3.70889	0.00531445		527	235061_at	PPM1K	-2.94311	0.0011029
528	1555815_a_at	L3MBTL2	3.70276	0.00415844		528	234354_x_at	ERBB2	-2.94152	0.0122907
529	217099_s_at	GEMIN4	3.70219	0.000579053		529	41329_at	SCYL3	-2.94146	0.00250493
530	201108_s_at	THBS1	3.6974	0.00244883		530	225171_at	ARHGAP18	-2.94131	0.0112841
531	1554333_at	DNAJA4	3.69725	0.0273505		531	1553955_at	PPP1R21	-2.94035	0.027214
532	200808_s_at	ZYX	3.69524	0.000374253		532	1559982_s_at	AKR1E2	-2.93871	0.00203554
533	1553396_a_at	CCDC13	3.69043	0.0472879		533	225725_at	ZMAT3	-2.93447	0.00158556
534	213756_s_at	HSF1	3.69007	0.00055357		534	214304_x_at	RP11-654A16.3	-2.9342	0.00359079
535	201703_s_at	PPP1R10	3.68978	0.000724182		535	231960_at	BRWD1	-2.93382	0.0161718
536	214726_x_at	ADD1	3.68963	0.00241534		536	237324_s_at	HKDC1	-2.93116	0.00309888
537	238706_at	PAPD4	3.6863	0.0134278		537	224501_at	PERM1	-2.93073	0.00122905
538	233539_at	NAPEPLD	3.68309	0.0368585		538	228731_at	GUCY1A2	-2.92801	0.0102067
539	223573_s_at	PPP2R2C	3.68064	0.0163289		539	244182_at	RP1-118J21.25	-2.92541	0.00970788
540	208831_x_at	SUPT6H	3.67962	0.00456954		540	218326_s_at	LGR4	-2.92508	0.00524076
541	232898_at	DAB2	3.67916	0.0112888		541	239772_x_at	DHX30	-2.92376	0.00492742
542	211090_s_at	PRPF4B	3.67884	0.000898467		542	238514_at	TMEM25	-2.92162	0.00441861
543	228248_at	RICTOR	3.67879	0.00895295		543	240898_at	SPAG16	-2.92162	0.00381218
544	222546_s_at	EPS8L2	3.67759	0.0146124		544	214009_at	MSL3	-2.9202	0.0033569
545	204275_at	CAPN15	3.676	0.000859749		545	227059_at	GPC6	-2.91998	0.00159503
546	1569003_at	VMP1	3.6746	0.032055		546	207257_at	EPO	-2.91952	0.00123236
547	224853_at	SLAIN2	3.67294	0.00571605		547	1569234_at	RP11-209D14.2	-2.91413	0.00849824
548	213490_s_at	MAP2K2	3.67111	0.00439771		548	215409_at	LPCAT4	-2.91325	0.0377841
549	214357_at	C1orf105	3.67074	0.00113292		549	230805_at	MIR142	-2.91323	0.0083043
550	208915_s_at	GGA2	3.66799	0.0037058		550	212207_at	MED13L	-2.91229	0.00611778
551	238761_at	ELK4	3.65752	0.00766187		551	202149_at	NEDD9	-2.91138	0.0113982
552	1558733_at	ZBTB38	3.65657	0.0153281		552	211867_s_at	PCDHA10	-2.9104	0.0497833
553	1555554_at	BPIFA4P	3.65367	0.00362066		553	1560814_a_at	C15orf57	-2.91017	0.025788
554	236957_at	CDCA2	3.65107	0.00537079		554	229718_at	N4BP2L1	-2.90958	0.0162972
555	1563253_s_at	ERBB3	3.64795	0.00392197		555	218737_at	SBNO1	-2.90738	0.0240249
556	206920_s_at	GLE1	3.64692	0.000565871		556	211771_s_at	POU2F2	-2.90677	0.00935202
557	221785_at	WIZ	3.64362	0.00744612		557	231164_at	ABCA17P	-2.90447	0.0211744
558	212093_s_at	MTUS1	3.64123	0.00247826		558	212192_at	KCTD12	-2.90414	0.0231317
559	243502_at	GJC1	3.64023	0.00186313		559	223178_s_at	NT5DC1	-2.9012	0.0134281
560	212892_at	ZNF282	3.63858	0.00354564		560	238019_at	PLIN5	-2.90101	0.00481773
561	81737_at	LOC100505915	3.63585	0.0179187		561	203078_at	CUL2	-2.90031	0.0381201
562	1556797_at	RNF144A-AS1	3.63544	0.0152907		562	232274_at	CCNL2	-2.89924	0.00356694
563	238421_at	RC3H2	3.63312	0.00510271		563	217111_at	AMACR	-2.89918	0.00451028
564	229294_at	JPH3	3.62875	0.0138418		564	229047_at	PLEKHB1	-2.89894	0.00702609
565	222995_s_at	RHBDD2	3.62781	0.00111462		565	212221_x_at	IDS	-2.89852	0.000764906
566	231826_at	RALGAPA2	3.62552	0.00207627		566	226757_at	IFIT2	-2.89793	0.0103243
567	214794_at	PA2G4	3.62314	0.0208261		567	227084_at	DTNA	-2.89712	0.00343149
568	209055_s_at	CDC5L	3.62175	0.00342683		568	239473_x_at	MAP6D1	-2.89352	0.0059561
569	1564069_at	HOTTIP	3.61875	0.00176361		569	215242_at	PIGC	-2.89274	0.00309682
570	205125_at	PLCD1	3.61841	0.00421395		570	229961_x_at	YJEFN3	-2.89082	0.00203639
571	200637_s_at	PTPRF	3.61519	0.00367952		571	228232_s_at	VSIG2	-2.89023	0.00436538
572	211507_s_at	MTMR3	3.6144	0.000853281		572	217542_at	MDM2	-2.88956	0.0074785
573	222527_s_at	RBM22	3.61226	0.0038862		573	1569302_at	KIAA1731	-2.88825	0.00327716
574	201702_s_at	PPP1R10	3.60853	0.001609		574	204037_at	LPAR1	-2.88544	0.00881289
575	1552914_a_at	CD276	3.60715	0.000333742		575	207476_at	LOC100507630	-2.88361	0.00771318
576	222998_at	MAF1	3.60418	0.00265148		576	208338_at	P2RX3	-2.88342	0.0198727
577	244396_at	G3BP1	3.60326	0.0234596		577	241256_at	LOC101926934	-2.88162	0.00452676
578	1554334_a_at	DNAJA4	3.59615	0.00239244		578	230221_at	ABHD16A	-2.88124	0.00237531
579	212332_at	RBL2	3.5897	0.0046038		579	224444_s_at	LINC00467	-2.88085	0.00535279
580	212404_s_at	UBE3B	3.58616	0.0110195		580	227341_at	BEND7	-2.88011	0.0126115
581	1556507_at	LINC01210	3.58602	0.000367974		581	235499_at	LOC728743	-2.87837	0.0400111
582	1552792_at	SOCS4	3.58543	0.012959		582	235929_s_at	ZNF503-AS2	-2.87644	0.00296018
583	219679_s_at	WAC	3.58495	0.00286403		583	228957_at	ZNF362	-2.87358	0.0204689
584	1557914_s_at	ERVFH21-1	3.58247	0.00447841		584	230971_x_at	GLTPD2	-2.87351	0.00547947
585	229884_s_at	MRPL2	3.5778	3.52759e-05		585	228531_at	SAMD9	-2.87157	0.000381825
586	1566150_at	CALML4	3.57692	0.00673964		586	228165_at	PIANP	-2.87074	0.00617216
587	201248_s_at	SREBF2	3.57625	0.00677212		587	231900_at	ZDHHC18	-2.87061	0.000450963
588	215787_at	ACTA2	3.57622	0.0378613		588	222108_at	AMIGO2	-2.86876	0.00638563
589	1552663_a_at	ERC1	3.57515	0.0158327		589	229281_at	NPAS3	-2.86853	0.0158521
590	217025_s_at	DBN1	3.57422	0.00291752		590	1560404_a_at	DPH6	-2.86662	0.0200155
591	208565_at	MC5R	3.57154	0.0140697		591	229157_at	PRKAG2-AS1	-2.86658	0.00954284
592	216361_s_at	KAT6A	3.56601	0.0357664		592	217700_at	CNPY4	-2.86655	0.00633751
593	37965_at	PARVB	3.56362	0.00256296		593	229076_s_at	TOMM22	-2.86608	0.00369479
594	201979_s_at	PPP5C	3.56084	0.00143707		594	204409_s_at	EIF1AY	-2.86339	0.0426722
595	203990_s_at	KDM6A	3.55874	0.0352252		595	227280_s_at	CCNYL1	-2.86159	0.01441
596	1552264_a_at	MAPK1	3.55684	0.0103612		596	1562240_at	PLXNA4	-2.85961	0.0165779
597	1552915_at	IFNL2	3.55678	0.0387159		597	238733_at	MDM2	-2.85874	0.00337259
598	235709_at	GAS2L3	3.55394	0.0110817		598	239300_at	PIK3C3	-2.85742	0.00370837
599	221764_at	R3HDM4	3.55243	0.00157014		599	228110_x_at	RP11-792A8.4	-2.85619	0.00243573
600	221718_s_at	AKAP13	3.54699	0.00267899		600	208412_s_at	RARB	-2.85561	0.00111206
601	214881_s_at	UBTF	3.5469	0.00484271		601	227408_s_at	SNX25	-2.85526	0.0142698
602	1555372_at	BCL2L11	3.54369	0.0017324		602	227205_at	TAF1	-2.85428	0.00437748
603	1555125_at	PAXBP1	3.54194	0.0015461		603	234464_s_at	EME1	-2.85265	0.0254813
604	238644_at	MYSM1	3.54126	0.00118926		604	228549_at	RP11-285F7.2	-2.85066	0.00683723
605	220839_at	METTL5	3.5396	0.0213822		605	203003_at	MEF2D	-2.84993	0.0014951
606	204210_s_at	PCYT1A	3.53817	0.00416019		606	223941_at	FBXO24	-2.84859	0.00344873
607	215357_s_at	POLDIP3	3.53772	0.010134		607	204400_at	EFS	-2.84608	0.0121926
608	201350_at	FLOT2	3.53521	0.00305617		608	221773_at	ELK3	-2.84484	0.0345711
609	209468_at	LRP5	3.53445	0.0022372		609	1557008_at	LOC340107	-2.84283	0.000503526
610	212762_s_at	TCF7L2	3.53309	0.0146286		610	208141_s_at	DOHH	-2.84205	0.00894546
611	216125_s_at	RANBP9	3.53188	0.0135517		611	238647_at	C14orf28	-2.84068	0.013696
612	208633_s_at	MACF1	3.53048	0.0201146		612	216345_at	ZSWIM8	-2.83989	0.0180346
613	229538_s_at	IQGAP3	3.53018	0.00832765		613	230852_at	STAC3	-2.83948	0.00585691
614	218880_at	FOSL2	3.52805	0.00267389		614	237646_x_at	PLEKHG5	-2.83343	0.00198962
615	214354_x_at	SFTPB	3.52667	0.0015995		615	233255_s_at	BIVM	-2.82968	0.000324245
616	200852_x_at	GNB2	3.52621	0.00268733		616	1562292_at	ANKRD30B	-2.8294	0.00981176
617	210513_s_at	VEGFA	3.52118	0.00994655		617	1566603_s_at	RPUSD3	-2.82918	0.0363374
618	1561044_at	LOC101928973	3.52084	0.0246354		618	215045_at	CELF3	-2.82874	0.0021462
619	1555515_a_at	FAM189B	3.52072	0.00100972		619	233462_at	TBC1D28	-2.82801	0.0445563
620	209936_at	RBM5	3.51968	0.000159845		620	244749_at	LOC101927204	-2.82756	0.0110402
621	220739_s_at	CNNM3	3.51829	0.000802712		621	236835_at	FUT8-AS1	-2.82741	0.00196414
622	205426_s_at	HIP1	3.51791	0.00337368		622	225540_at	MAP2	-2.82659	0.00628089
623	200859_x_at	FLNA	3.51292	0.00119243		623	216911_s_at	HIC2	-2.82649	0.00106499
624	225103_at	MRPL38	3.51272	0.00146396		624	219756_s_at	POF1B	-2.82476	0.0128099
625	212763_at	CAMSAP2	3.51242	0.000796859		625	1554769_at	ZNF785	-2.82468	0.0440404
626	1564010_at	CAST	3.51005	0.00150596		626	219553_at	NME7	-2.82334	0.0126298
627	207549_x_at	CD46	3.50756	0.000900204		627	202990_at	PYGL	-2.82301	0.00110186
628	1565580_s_at	TATDN2	3.50701	0.00312129		628	244024_at	ZNF182	-2.82102	0.00944276
629	201299_s_at	MOB1A	3.50611	3.33972e-05		629	230245_s_at	LINC00926	-2.82054	0.0268831
630	224790_at	ASAP1	3.50372	0.00421496		630	1566558_x_at	BAIAP2-AS1	-2.81929	0.014241
631	209052_s_at	WHSC1	3.50199	0.00792083		631	214790_at	SENP6	-2.81569	0.00590963
632	202161_at	PKN1	3.49756	0.00302191		632	235059_at	RAB12	-2.81448	0.0322446
633	208829_at	TAPBP	3.49376	0.0274112		633	1554522_at	CNNM2	-2.81424	0.0422696
634	1555989_at	DAAM1	3.49321	0.0356208		634	203650_at	PROCR	-2.81303	0.00468787
635	210405_x_at	TNFRSF10B	3.4928	0.0151078		635	239710_at	FIGN	-2.81194	0.0251363
636	242690_at	ATP11C	3.49229	0.00280637		636	235764_at	PRDM5	-2.81038	0.0223186
637	218959_at	HOXC10	3.49225	0.00353059		637	241952_at	SLC16A11	-2.80969	0.00736027
638	216849_at	AC007389.3	3.49193	0.00531362		638	216439_at	TNK2	-2.8077	0.000874196
639	209261_s_at	NR2F6	3.49092	0.000308526		639	225465_at	MAGI1	-2.80653	0.00396304
640	228307_at	EMILIN3	3.49022	0.0272955		640	229072_at	RAB30	-2.80598	0.00631612
641	223103_at	STARD10	3.48921	8.51054e-05		641	210174_at	NR5A2	-2.80529	0.00282599
642	1557700_at	POLH	3.48755	0.00851425		642	233072_at	NTNG2	-2.80526	0.0287686
643	213209_at	TAF6L	3.48654	0.0184216		643	204415_at	IFI6	-2.80434	0.00297019
644	221628_s_at	GLYR1	3.48401	0.00501107		644	216589_at	RP5-1118D24.2	-2.80434	0.00384336
645	222509_s_at	ZNF672	3.48306	0.0024338		645	213579_s_at	EP300	-2.80418	0.00897922
646	209294_x_at	TNFRSF10B	3.47869	0.0068687		646	208333_at	LHX5	-2.80368	0.0265582
647	208744_x_at	HSPH1	3.47654	0.00124064		647	236478_at	IFNAR1	-2.80343	0.00070372
648	222650_s_at	SLC2A4RG	3.47562	0.00199955		648	243198_at	TEX9	-2.80208	0.0368135
649	217899_at	TMEM214	3.47474	0.00129371		649	228556_at	YTHDC1	-2.80168	0.0187982
650	243786_at	ZDHHC20	3.47434	0.00290676		650	210375_at	PTGER3	-2.80112	0.00590399
651	217601_at	NUP188	3.47406	0.000443338		651	212511_at	PICALM	-2.80058	0.016588
652	210477_x_at	MAPK8	3.47186	0.00128044		652	214469_at	HIST1H2AE	-2.80029	0.00801046
653	1553538_s_at	COX1	3.47143	0.00218135		653	216831_s_at	RUNX1T1	-2.79775	0.000214562
654	227275_at	MEX3C	3.47045	0.00578574		654	205609_at	ANGPT1	-2.79767	0.0159998
655	213318_s_at	BAG6	3.46851	0.00222291		655	230704_s_at	ITGB4	-2.7974	0.00795342
656	200634_at	PFN1	3.46806	1.0836e-05		656	238225_at	MIR146A	-2.79703	0.0152371
657	1568617_a_at	CAMSAP3	3.4673	9.01082e-05		657	204225_at	HDAC4	-2.79681	0.00523147
658	220202_s_at	RC3H2	3.4673	0.00728077		658	202020_s_at	LANCL1	-2.79564	3.892e-05
659	202600_s_at	NRIP1	3.46694	0.0104864		659	244874_at	CHST15	-2.79538	0.0124053
660	1568619_s_at	ITPRIPL2	3.46565	0.0203118		660	208590_x_at	GJA3	-2.79453	0.019212
661	244427_at	KIF23	3.46111	0.015617		661	212131_at	LSM14A	-2.79412	0.00141747
662	218115_at	ASF1B	3.45947	0.00217299		662	241364_at	TMEM57	-2.79355	0.0261225
663	210804_x_at	SLC8A1	3.45873	0.0155552		663	242273_at	LLPH	-2.79325	0.00143674
664	208769_at	EIF4EBP2	3.45693	0.000506152		664	1556616_a_at	KLHDC4	-2.79319	0.0187991
665	1554553_s_at	YIF1B	3.45544	0.0115746		665	240794_at	NPAS4	-2.79301	0.00035394
666	1553137_s_at	KLF11	3.45348	0.0258209		666	227210_at	SFMBT2	-2.79255	0.0306
667	216641_s_at	LAD1	3.45333	0.000293662		667	201915_at	SEC63	-2.79148	0.000656061
668	1560830_a_at	C19orf84	3.45203	0.00810739		668	243681_at	SHANK2	-2.7906	0.0370802
669	202199_s_at	SRPK1	3.44785	0.000376385		669	232099_at	PCDHB16	-2.78961	0.000479452
670	241631_at	ARHGEF40	3.44628	0.00317198		670	203153_at	IFIT1	-2.78936	0.020076
671	215064_at	SC5D	3.44463	0.00731967		671	239743_at	SP8	-2.78935	0.00770012
672	222652_s_at	GLYR1	3.44338	0.00910316		672	225841_at	HENMT1	-2.7891	0.00038257
673	212002_at	SZRD1	3.4429	0.000758458		673	231144_at	SMARCD3	-2.78856	0.0027132
674	209427_at	SMTN	3.44055	0.0125455		674	234701_at	ANKRD11	-2.78774	0.0143048
675	1555801_s_at	ZNF385B	3.43779	0.000808906		675	229761_at	LOC440173	-2.78734	0.0145403
676	214421_x_at	CYP2C9	3.43723	0.0080125		676	206778_at	CRYBB2	-2.78667	0.00371011
677	201746_at	TP53	3.43418	0.00802025		677	204105_s_at	NRCAM	-2.78633	0.00755736
678	229272_at	FNBP4	3.43417	0.00268914		678	224101_x_at	MRS2	-2.78485	0.0236251
679	209964_s_at	ATXN7	3.43142	0.0189792		679	201464_x_at	JUN	-2.78417	0.0050827
680	208885_at	LCP1	3.43045	0.00266936		680	210921_at	LOC101929078	-2.78141	0.0467272
681	221837_at	KLHL22	3.42962	0.0455723		681	242734_x_at	GALT	-2.78051	0.0018286
682	212668_at	SMURF1	3.4246	0.00788548		682	227790_at	UBE3D	-2.78049	0.0235309
683	1570064_at	RP11-440I14.2	3.42442	0.0019483		683	223030_at	TRAF7	-2.77968	0.0132981
684	204693_at	CDC42EP1	3.42426	0.00257737		684	209204_at	LMO4	-2.77568	0.00434959
685	224078_at	HIATL2	3.42005	0.00139382		685	221556_at	CDC14B	-2.77549	0.00722934
686	211547_s_at	PAFAH1B1	3.41954	0.00212593		686	228684_at	ZNF503	-2.77304	0.0349696
687	235449_at	LRSAM1	3.41871	0.00424418		687	225450_at	AMOTL1	-2.77292	0.00140795
688	209832_s_at	CDT1	3.41737	0.00897568		688	223227_at	BBS2	-2.77186	0.00303374
689	1555039_a_at	ABCC4	3.4165	0.015672		689	210260_s_at	TNFAIP8	-2.76994	0.0282139
690	217600_at	SCUBE3	3.41466	0.00291432		690	202289_s_at	TACC2	-2.76979	0.0114627
691	202024_at	ASNA1	3.41286	0.00246331		691	217627_at	ZNF573	-2.76967	0.00193489
692	208520_at	OR10H3	3.40841	0.000552125		692	231472_at	FBXO15	-2.76921	0.000522625
693	1555384_a_at	LARP4	3.40669	0.00193972		693	1559045_at	LOC100128288	-2.76768	0.0334524
694	220368_s_at	SMEK1	3.4066	0.00101086		694	221463_at	CCL24	-2.76653	0.00675832
695	210206_s_at	DDX11	3.40646	0.00813962		695	237284_at	DNAJB8	-2.76617	0.0012386
696	229360_at	ZNF280B	3.4048	0.0392418		696	225004_at	TMEM101	-2.7659	0.00277349
697	236310_at	ZNF37BP	3.40405	0.0209931		697	222122_s_at	THOC2	-2.76418	0.00195372
698	236533_at	ASAP1	3.39592	0.0370106		698	219372_at	IFT81	-2.76381	0.0150274
699	206429_at	F2RL1	3.39479	0.00196299		699	218155_x_at	TSR1	-2.76168	0.00856596
700	211454_x_at	FKSG49	3.38737	0.0021979		700	204517_at	PPIC	-2.76085	0.00701319
701	213059_at	CREB3L1	3.38189	0.00090945		701	213111_at	PIKFYVE	-2.75988	0.00964471
702	223584_s_at	KBTBD2	3.38122	0.000202713		702	228887_x_at	CCDC61	-2.7583	0.00276238
703	41657_at	STK11	3.37964	0.00147963		703	213381_at	VSTM4	-2.75723	0.0092951
704	1555270_a_at	WFS1	3.3759	0.00286391		704	222803_at	PRTFDC1	-2.75678	0.00413975
705	238132_at	WBSCR16	3.37508	0.0380373		705	237144_at	LTBP3	-2.75616	0.00147795
706	229883_at	GRIN2D	3.37381	0.00395226		706	223134_at	BBX	-2.75589	0.0078346
707	1557586_s_at	ATP6V1H	3.37131	0.0224397		707	1554171_at	ZMYM3	-2.75508	0.00888723
708	214234_s_at	CYP3A5	3.36583	0.00445414		708	203566_s_at	AGL	-2.75387	0.00877368
709	215954_s_at	CACTIN	3.3637	0.0497846		709	239859_x_at	ATP5S	-2.75374	0.0199709
710	222567_s_at	MEX3C	3.36111	0.00740314		710	209097_s_at	JAG1	-2.7537	0.0127392
711	221440_s_at	RBBP9	3.35681	0.00918493		711	211673_s_at	MOCS1	-2.7536	0.0177501
712	216360_x_at	RRP12	3.35462	0.00429674		712	226107_at	C1GALT1	-2.75354	0.0111201
713	204560_at	FKBP5	3.35461	0.00799941		713	216975_x_at	NPAS1	-2.75351	0.0033922
714	1552481_s_at	MAN1A2	3.3493	9.15186e-05		714	225925_s_at	USP48	-2.75216	0.0105256
715	233230_s_at	SLAIN2	3.34601	0.00183246		715	225213_at	PPTC7	-2.75169	0.00741079
716	205676_at	CYP27B1	3.34591	0.00646605		716	205914_s_at	GRIN1	-2.75151	0.000939101
717	227185_at	C1orf233	3.34495	0.00162767		717	210728_s_at	CALCA	-2.75093	0.000840138
718	241752_at	SLC8A1	3.34269	0.00304239		718	236653_at	LINC00662	-2.75038	0.0123083
719	218500_at	THEM6	3.34047	0.00714474		719	232080_at	HECW2	-2.75001	0.00607121
720	233536_at	ASXL3	3.34014	0.00695273		720	222560_at	LANCL2	-2.7492	0.00209654
721	223585_x_at	KBTBD2	3.33805	0.00417894		721	235510_at	USHBP1	-2.74873	0.0123992
722	213799_s_at	PTPRA	3.33576	0.00326214		722	207392_x_at	UGT2B15	-2.74655	0.00780648
723	200646_s_at	NUCB1	3.33365	0.00573902		723	244350_at	MYO10	-2.74639	0.00311015
724	238339_x_at	LRIG1	3.33346	0.00976868		724	231978_at	TPCN2	-2.74446	0.00800641
725	231791_at	ASAH2B	3.33083	0.00297154		725	235350_at	C4orf19	-2.74441	0.00464251
726	202476_s_at	TUBGCP2	3.33012	1.53418e-05		726	232043_at	GNG7	-2.741	0.0052439
727	1553313_s_at	SLC5A3	3.32251	0.0101264		727	239422_at	GPC2	-2.74064	0.00609525
728	201040_at	GNAI2	3.32237	0.0147731		728	226837_at	SPRED1	-2.73727	0.00332241
729	233337_s_at	SEZ6L2	3.31947	0.000325119		729	208221_s_at	SLIT1	-2.7372	0.0158775
730	235189_at	ICE2	3.31889	0.00603339		730	229077_at	KATNB1	-2.73676	0.0142594
731	214322_at	CAMK2G	3.31258	0.0127962		731	226115_at	AHCTF1	-2.73569	0.0218711
732	223922_x_at	MS4A6A	3.31144	0.00806966		732	227195_at	ZNF503	-2.73544	0.0121229
733	202645_s_at	MEN1	3.31086	0.00202386		733	213972_at	RP11-79P5.2	-2.73463	0.00226118
734	235003_at	UHMK1	3.3105	0.0219855		734	235863_at	JSRP1	-2.73392	0.00375363
735	226085_at	CBX5	3.31006	0.0263601		735	216386_at	LOC220077	-2.73386	0.0127987
736	217373_x_at	MDM2	3.30922	0.0256883		736	230029_x_at	UBR3	-2.73372	0.019927
737	223784_at	TMEM27	3.30645	0.0107669		737	218422_s_at	RBM26	-2.7325	0.00374391
738	226791_at	KIFC2	3.30604	0.00492539		738	234918_at	GLTSCR2	-2.73246	0.000960235
739	211233_x_at	ESR1	3.30592	0.00162721		739	1554415_at	TAF5L	-2.73194	0.0133886
740	1556203_a_at	SRGAP2	3.30586	0.0244607		740	225966_at	C17orf89	-2.72933	0.00400995
741	214972_at	MGEA5	3.30078	0.00893369		741	208232_x_at	NRG1	-2.72915	0.00321051
742	208938_at	PRCC	3.30008	0.00480612		742	229429_x_at	LINC00623	-2.7285	0.00166754
743	202434_s_at	CYP1B1	3.29902	0.000515776		743	220634_at	TBX4	-2.72764	0.0106846
744	234941_s_at	GPHN	3.29815	0.00317316		744	225502_at	DOCK8	-2.72613	0.00550347
745	1563874_at	WDR72	3.2972	0.00619551		745	223946_at	MED23	-2.72557	0.00624509
746	1556994_at	RP11-1078H9.6	3.29376	0.00373823		746	201990_s_at	CREBL2	-2.72309	0.00033411
747	1562256_at	NLRP1	3.29233	0.00367121		747	236596_at	RP11-1277A3.3	-2.72189	0.00941527
748	215177_s_at	ITGA6	3.29225	0.0155283		748	235620_x_at	ZMYM5	-2.72152	0.0354436
749	232542_at	COL9A2	3.28879	0.000235274		749	236115_at	HTR7P1	-2.72079	0.0310273
750	202575_at	CRABP2	3.28849	1.83969e-05		750	1552521_a_at	TMEM74	-2.72068	0.0125221
751	207821_s_at	PTK2	3.28766	0.00113513		751	221045_s_at	PER3	-2.71862	0.0143897
752	232490_s_at	PRUNE	3.28699	0.00878892		752	227306_at	RP11-363E7.4	-2.71823	0.0293464
753	1557370_s_at	MYCBP2	3.28622	0.00504911		753	213840_s_at	MRPS12	-2.71797	0.00305788
754	205938_at	PPM1E	3.28585	9.53389e-05		754	218217_at	SCPEP1	-2.71742	0.00180331
755	1558215_s_at	UBTF	3.28237	0.00254098		755	209016_s_at	KRT7	-2.71695	0.00303185
756	222597_at	SNAP29	3.28147	0.0210561		756	203395_s_at	HES1	-2.71668	0.00116282
757	234735_s_at	USP21	3.27885	0.0188567		757	206140_at	LHX2	-2.71603	0.000695063
758	207425_s_at	SEPT9	3.2786	0.00229939		758	226899_at	UNC5B	-2.71536	0.000792885
759	221759_at	G6PC3	3.27111	0.000776686		759	238776_x_at	OBSL1	-2.71534	0.00179058
760	1567080_s_at	CLN6	3.26965	0.00101173		760	202946_s_at	BTBD3	-2.71443	0.0153991
761	236224_at	RIT1	3.26705	0.0331533		761	201312_s_at	SH3BGRL	-2.71355	0.00138701
762	211599_x_at	MET	3.26461	0.00122979		762	209710_at	GATA2	-2.713	0.00373198
763	201167_x_at	ARHGDIA	3.26168	0.0088872		763	211958_at	IGFBP5	-2.7123	0.0112647
764	1552865_a_at	LMNTD1	3.26017	0.00841452		764	213701_at	C12orf29	-2.71183	0.00309121
765	204149_s_at	GSTM4	3.25969	0.000131096		765	204749_at	NAP1L3	-2.71106	0.0105779
766	1569428_at	WIBG	3.25952	0.00143781		766	207959_s_at	DNAH9	-2.71034	0.023802
767	210620_s_at	GTF3C2	3.25745	8.38318e-05		767	243136_at	GINS2	-2.70948	0.0064768
768	212194_s_at	TM9SF4	3.25709	0.000620155		768	225782_at	MSRB3	-2.70917	0.00396742
769	214326_x_at	JUND	3.25414	0.0406417		769	217573_at	GRIN2C	-2.70881	0.000418638
770	220387_s_at	HHLA3	3.25208	0.00646829		770	230994_at	FAM181B	-2.70732	0.000470358
771	202826_at	SPINT1	3.25151	0.00121751		771	213555_at	RWDD2A	-2.70463	0.000355082
772	1555788_a_at	TRIB3	3.2481	0.00799521		772	225950_at	SAMD8	-2.70356	0.0027167
773	228126_x_at	CTXN1	3.24791	0.00580585		773	235951_s_at	ZNF688	-2.70255	0.00467566
774	202914_s_at	ARHGEF11	3.24702	0.00290517		774	221070_s_at	CCAR2	-2.70188	0.0303752
775	211117_x_at	ESR2	3.24656	0.00133658		775	226209_at	NDUFV3	-2.69985	0.031023
776	241725_at	E2F7	3.24637	0.00660052		776	237765_at	SLC25A47	-2.69861	0.0146298
777	235447_at	TRUB1	3.24139	0.00259726		777	220907_at	GPR110	-2.69758	0.0120823
778	229905_at	RAP1GDS1	3.23845	0.0481323		778	34764_at	LARS2	-2.69635	0.00816745
779	1562619_at	NME9	3.23794	0.000742082		779	227020_at	YPEL2	-2.69578	0.00577282
780	210671_x_at	MAPK8	3.2349	0.00404003		780	227225_at	ZNF503	-2.69421	0.0198892
781	209352_s_at	SIN3B	3.23473	0.00902203		781	36552_at	C2CD3	-2.69246	0.000393283
782	212776_s_at	OBSL1	3.23403	0.00152266		782	209121_x_at	NR2F2	-2.68931	0.00663708
783	217859_s_at	SLC39A9	3.23265	0.00372414		783	239874_at	PDE8A	-2.68713	0.00461746
784	230028_at	KIAA0907	3.23158	0.00284951		784	1564426_x_at	LOC729732	-2.68665	0.0189788
785	208608_s_at	SNTB1	3.23039	0.00622468		785	215021_s_at	NRXN3	-2.68564	0.00291069
786	219608_s_at	FBXO38	3.23017	0.00475197		786	235164_at	ZNF25	-2.68549	0.00376767
787	242146_at	SNRPA1	3.22852	0.0351135		787	1558956_s_at	IFT80	-2.68492	0.00985044
788	214474_at	PRKAB2	3.22577	0.0429716		788	212353_at	SULF1	-2.68362	0.00955619
789	1554059_at	SETMAR	3.22472	0.00650178		789	206889_at	PDIA2	-2.68273	0.0245023
790	237241_at	ECT2	3.22454	0.0137478		790	220761_s_at	TAOK3	-2.68137	0.0287154
791	215735_s_at	TSC2	3.22169	0.00478741		791	1555370_a_at	CAMTA1	-2.68112	0.00736011
792	1554219_at	BC027448	3.21961	0.0288091		792	233165_at	NCKIPSD	-2.68089	0.00264499
793	223826_s_at	KIAA1432	3.21868	0.000540545		793	213473_at	BRAP	-2.6799	0.00502916
794	210158_at	ERCC4	3.21502	0.0214428		794	234846_at	LOC100130370	-2.67986	0.000131543
795	232977_x_at	MYH14	3.21479	0.00853911		795	240140_s_at	LRIG1	-2.67971	0.0151806
796	1561298_at	LINC01069	3.21462	0.0243588		796	238617_at	KIF26B	-2.67907	0.00453501
797	1555106_a_at	CTDSPL2	3.21354	0.0122073		797	203038_at	PTPRK	-2.67773	0.00417323
798	216971_s_at	PLEC	3.2112	0.00540715		798	205420_at	PEX7	-2.67697	0.00979099
799	223888_s_at	LARS	3.20979	0.0348896		799	235802_at	PLD4	-2.67666	0.0177582
800	211392_s_at	PATZ1	3.2081	0.00140673		800	235007_at	BBS7	-2.67625	0.0144369
801	243304_at	CASC7	3.20562	0.00228493		801	206224_at	CST1	-2.67424	0.0197794
802	1562257_x_at	NLRP1	3.20266	0.00237986		802	205966_at	TAF13	-2.67382	0.0358006
803	1555944_at	FAM120A	3.2008	0.0198659		803	213403_at	MFSD9	-2.6734	0.00120372
804	233917_s_at	MOV10	3.19854	0.00540764		804	215863_at	TFR2	-2.6731	0.0218283
805	204480_s_at	C9orf16	3.19828	0.00511483		805	228141_at	GPX8	-2.67307	0.0211051
806	239580_at	GUCY1A3	3.1962	0.00412331		806	228168_at	ATP5G3	-2.67188	0.0132933
807	202109_at	ARFIP2	3.19618	0.000498026		807	225562_at	RASA3	-2.6716	0.012561
808	206473_at	MBTPS2	3.19326	0.00241614		808	204518_s_at	PPIC	-2.6702	9.43892e-05
809	200671_s_at	SPTBN1	3.19259	0.00389804		809	235615_at	PGGT1B	-2.66961	0.0287491
810	202873_at	ATP6V1C1	3.19139	0.00797843		810	227147_s_at	EGLN2	-2.6693	0.010966
811	214564_s_at	PCDHGC3	3.19101	0.0118644		811	206903_at	EXOG	-2.66834	0.00882274
812	45653_at	KCTD13	3.18876	0.00289608		812	206328_at	CDH15	-2.66675	0.00683039
813	204911_s_at	TRIM3	3.18706	0.00162603		813	213188_s_at	MINA	-2.66642	0.0107951
814	220657_at	KLHL11	3.18456	0.0216026		814	232276_at	HS6ST3	-2.66636	0.000241745
815	208000_at	GML	3.18202	0.0133314		815	219451_at	MSRB2	-2.6636	0.00745983
816	240983_s_at	CARS	3.1811	6.02244e-05		816	209985_s_at	ASCL1	-2.66346	0.016693
817	202821_s_at	LPP	3.18001	0.00185699		817	222582_at	PRKAG2	-2.66114	0.00790253
818	201638_s_at	CPSF1	3.17928	0.011417		818	219938_s_at	PSTPIP2	-2.65997	0.0221081
819	209339_at	SIAH2	3.17887	0.000961024		819	238263_at	EPHA1-AS1	-2.65936	0.0029377
820	239486_at	REL	3.17823	0.000322938		820	236604_at	BAHCC1	-2.65778	0.0124315
821	206452_x_at	PPP2R4	3.17761	0.00937879		821	219986_s_at	ACAD10	-2.65774	0.0023099
822	204178_s_at	RBM14	3.17602	0.000129275		822	1552834_at	B3GNT6	-2.65653	0.00146479
823	200001_at	CAPNS1	3.17575	0.00703537		823	224145_s_at	SPTBN4	-2.65587	0.000115769
824	201469_s_at	SHC1	3.17545	0.000668575		824	228341_at	NUDT16	-2.65515	0.0148155
825	200722_s_at	CAPRIN1	3.17531	0.00102657		825	230372_at	HAS2	-2.6548	0.0124789
826	209344_at	TPM4	3.17527	0.000349882		826	212917_x_at	RECQL	-2.6541	0.0149811
827	219704_at	YBX2	3.17522	0.00469367		827	238167_at	C17orf51	-2.65221	0.00104631
828	208879_x_at	PRPF6	3.17289	0.00587627		828	223576_at	C6orf203	-2.65079	0.014558
829	243857_at	MORF4L2	3.17	0.00459066		829	223977_s_at	LINC00470	-2.64986	0.00885439
830	219844_at	CCDC186	3.1696	0.0412661		830	203996_s_at	C21orf2	-2.64951	0.0129416
831	213957_s_at	CEP350	3.16911	0.0250873		831	1552767_a_at	HS6ST2	-2.64918	0.0105741
832	212595_s_at	DAZAP2	3.16701	0.00232756		832	209748_at	SPAST	-2.64798	0.00981749
833	212079_s_at	KMT2A	3.16633	0.0292658		833	244763_at	MTRF1	-2.64724	0.0137183
834	227716_at	UBXN11	3.16603	0.00142176		834	228274_at	SDSL	-2.6472	0.0119207
835	203683_s_at	VEGFB	3.16591	0.00740402		835	221721_s_at	LZTS1	-2.64659	0.00621054
836	203088_at	FBLN5	3.1657	0.00609612		836	209566_at	INSIG2	-2.64633	0.0134139
837	1554518_at	GSTCD	3.16463	0.0119786		837	231849_at	KRT80	-2.64613	0.00837718
838	202067_s_at	LDLR	3.16347	0.0205703		838	212205_at	H2AFV	-2.64551	0.00354308
839	219153_s_at	THSD4	3.15592	0.00394672		839	231111_at	SCYL3	-2.64456	0.00779864
840	226050_at	TMCO3	3.15473	0.00621512		840	223213_s_at	ZHX1	-2.64395	0.0038963
841	224407_s_at	MST4	3.1532	0.00700806		841	235682_s_at	HSPB7	-2.64302	0.00481319
842	1553336_a_at	MIER3	3.14931	0.0374273		842	219718_at	FGGY	-2.64297	0.000796417
843	1556059_s_at	SPEN	3.14919	0.00549348		843	223592_s_at	RNF135	-2.64098	0.0188486
844	207908_at	KRT2	3.14707	0.00937974		844	244725_at	DMRTA1	-2.63944	0.0213759
845	208701_at	APLP2	3.1462	0.00659722		845	219479_at	KDELC1	-2.63854	0.00161561
846	213167_s_at	SLC5A3	3.14493	0.0308791		846	226066_at	MITF	-2.63785	0.0157465
847	1570219_at	LOXL4	3.13843	0.00869661		847	218976_at	DNAJC12	-2.63739	0.014885
848	213986_s_at	TMEM259	3.13774	0.0105875		848	228855_at	NUDT7	-2.63592	0.0168099
849	36994_at	ATP6V0C	3.13558	0.00216937		849	242838_at	MAP6D1	-2.63587	0.00325213
850	47069_at	PRR5	3.13529	0.000400836		850	221961_at	CLCN7	-2.63444	0.0191037
851	1565254_s_at	ELL	3.13521	0.0122083		851	219299_at	TRMT12	-2.63328	0.00425504
852	200607_s_at	RAD21	3.13501	0.00179382		852	209155_s_at	NT5C2	-2.63202	0.0113799
853	208721_s_at	ANAPC5	3.13479	0.00643173		853	241710_at	LOC728819	-2.63126	0.00700565
854	226400_at	CDC42	3.13479	0.018783		854	215949_x_at	IGHM	-2.63049	0.00403084
855	221448_s_at	TEX15	3.13414	0.00293433		855	207631_at	NBR2	-2.62943	0.00698685
856	208425_s_at	TANC2	3.13177	0.042028		856	226559_at	IER5L	-2.62887	0.0225587
857	1554545_at	APOBEC4	3.13083	0.0131393		857	220550_at	FBXO4	-2.6274	0.0448173
858	235588_at	ESCO2	3.12898	0.00109585		858	213965_s_at	CHD5	-2.62703	0.0381425
859	218555_at	ANAPC2	3.12855	0.000640622		859	202620_s_at	PLOD2	-2.62618	0.0157803
860	201793_x_at	SMG7	3.12724	0.00888005		860	234970_at	TC2N	-2.62517	0.0363386
861	241723_at	IQGAP2	3.12672	0.00614654		861	241792_x_at	LUC7L3	-2.62421	0.00731003
862	1569149_at	PDLIM7	3.12447	0.00889503		862	242656_at	GTF2H1	-2.62248	0.00114456
863	1562228_s_at	PDE5A	3.12386	0.00835055		863	204811_s_at	CACNA2D2	-2.62222	0.00339553
864	216579_at	GJB4	3.12386	0.00594297		864	203522_at	CCS	-2.62137	0.000500047
865	219268_at	ETNK2	3.11648	0.00088843		865	224297_s_at	SPTBN4	-2.619	0.00943214
866	225979_at	PLEKHG2	3.11635	0.00572665		866	205212_s_at	ACAP1	-2.61875	0.00431859
867	224932_at	CHCHD10	3.11555	0.00075982		867	212483_at	NIPBL	-2.61823	0.00716427
868	220043_s_at	MFI2	3.11351	0.00639582		868	216396_s_at	EI24	-2.61713	0.0416862
869	219761_at	CLEC1A	3.11312	0.00126364		869	211315_s_at	CACNA1G	-2.61621	0.0444929
870	223057_s_at	XPO5	3.11168	0.00514224		870	241541_at	MIB2	-2.61619	0.00460707
871	1554671_a_at	SRRM2	3.11115	0.000927948		871	230285_at	SVIP	-2.61595	0.00343083
872	200778_s_at	SEPT2	3.10391	0.00838826		872	223878_at	INPP4B	-2.61575	0.00531594
873	1553553_at	TAS2R39	3.10139	0.0202926		873	1555746_at	CD79B	-2.61549	0.00936116
874	206845_s_at	RNF40	3.09909	0.00272463		874	238912_x_at	C9orf85	-2.61498	0.0114054
875	222175_s_at	MED15	3.09642	0.00696472		875	201374_x_at	PPP2CB	-2.613	0.013076
876	58994_at	CC2D1A	3.09552	0.00359128		876	235529_x_at	SAMHD1	-2.61244	0.000193624
877	1559607_s_at	GBP6	3.09303	0.0158127		877	1563341_at	LOC101927783	-2.61209	0.0229803
878	201085_s_at	SON	3.08916	0.017376		878	223462_at	TMEM175	-2.61145	0.00274231
879	211141_s_at	CNOT3	3.08883	0.0013269		879	227665_at	BC062753	-2.61078	0.0164604
880	208830_s_at	SUPT6H	3.08719	0.00216414		880	226708_at	RP11-661A12.9	-2.61061	0.0267369
881	232751_at	RBBP9	3.08608	0.0328469		881	227866_at	TIAM2	-2.61033	0.0220735
882	1569089_a_at	LINC00957	3.08412	0.00676208		882	244212_at	RP1-199J3.7	-2.60792	0.0146396
883	240258_at	ENO1	3.08377	0.000405169		883	215071_s_at	HIST1H2AC	-2.60781	0.00240158
884	207051_at	SLC17A4	3.07828	0.00848038		884	233939_at	REXO1	-2.60756	0.00897272
885	1565717_s_at	FUS	3.07646	0.010512		885	226784_at	TWISTNB	-2.60642	0.00290497
886	224580_at	SLC38A1	3.07337	0.0116146		886	1554036_at	ZBTB24	-2.60568	0.0305082
887	206474_at	CDK17	3.07196	0.00542852		887	240624_x_at	RP1-170O19.17	-2.6049	0.0178219
888	202134_s_at	WWTR1	3.0697	0.00400782		888	228937_at	LACC1	-2.60262	0.0149385
889	235742_at	RHOC	3.06902	0.0122683		889	203304_at	BAMBI	-2.60226	0.00213306
890	205397_x_at	SMAD3	3.06471	0.00412221		890	236278_at	HIST1H3E	-2.60067	0.00520312
891	211849_s_at	RNGTT	3.06413	0.00851518		891	223989_s_at	REXO2	-2.60037	0.00100913
892	232637_at	SEPT2	3.05908	0.0094303		892	226431_at	FAM117B	-2.60026	0.00955482
893	217710_x_at	ITPK1	3.05694	0.00250748		893	244360_at	FBXL17	-2.59974	0.0451639
894	1568799_at	SLC16A1-AS1	3.05656	0.00647847		894	217696_at	FUT7	-2.59956	0.0045547
895	242210_at	ZNF24	3.05624	0.0287552		895	227734_s_at	ZNHIT2	-2.59921	0.00916397
896	230236_at	TDRG1	3.05595	0.00357054		896	218705_s_at	SNX24	-2.59838	0.00664467
897	1553679_s_at	VKORC1L1	3.05568	0.0100492		897	212613_at	BTN3A2	-2.59801	0.00519744
898	205624_at	CPA3	3.05543	0.00645057		898	228191_at	FLVCR1	-2.59781	0.0109289
899	1556236_at	ZNF391	3.05471	0.00115083		899	202121_s_at	CHMP2A	-2.59767	0.00596647
900	234671_at	KRTAP4-2	3.05418	0.00254928		900	241808_at	ZC2HC1A	-2.5968	0.0148056
901	232170_at	S100A7A	3.05371	0.0493958		901	202165_at	PPP1R2	-2.59604	0.00470754
902	1569325_at	ARPC5	3.05272	0.0046291		902	202984_s_at	BAG5	-2.59596	0.0300042
903	218720_x_at	SEZ6L2	3.04969	0.00161067		903	221841_s_at	KLF4	-2.59559	0.00946089
904	1557616_at	ZNF496	3.04634	0.00369274		904	227803_at	ENPP5	-2.59538	0.0258544
905	220189_s_at	MGAT4B	3.04443	0.0074879		905	221608_at	WNT6	-2.59471	0.0109512
906	215143_at	DPY19L2P2	3.04247	0.0217899		906	225488_at	DERL1	-2.59459	0.00481135
907	224311_s_at	CAB39	3.04147	0.00108926		907	210290_at	ZNF174	-2.5934	0.0072259
908	206695_x_at	ZNF43	3.0398	0.010074		908	207166_at	GNGT1	-2.59329	0.0404602
909	213607_x_at	NADK	3.03817	0.00137537		909	208859_s_at	ATRX	-2.59239	0.0220055
910	236061_at	PRDM15	3.03812	0.0112982		910	239362_at	NAPA-AS1	-2.5923	0.00628474
911	224046_s_at	PDE7A	3.03761	0.00174996		911	219852_s_at	MORN1	-2.59217	0.00622515
912	218010_x_at	PPDPF	3.03711	0.00098192		912	236102_at	LOC100126784	-2.59121	0.0482713
913	37652_at	CABIN1	3.03647	0.00103756		913	242941_x_at	TBX1	-2.59103	0.00347238
914	216025_x_at	CYP2C9	3.03597	0.0101547		914	1554841_at	MTHFD2L	-2.59051	0.0190004
915	1569269_s_at	SRGAP1	3.03489	0.0422563		915	206108_s_at	SRSF6	-2.58997	0.0441308
916	220947_s_at	TBC1D10B	3.03342	0.00517452		916	235347_at	LRCH3	-2.58943	0.021984
917	232231_at	RUNX2	3.02934	0.0239231		917	227680_at	ZNF326	-2.58797	0.0126822
918	221981_s_at	WDR59	3.02827	0.000160742		918	228390_at	RAB30	-2.58749	0.0251049
919	1565149_at	DYNC2H1	3.0273	0.00144212		919	213345_at	NFATC4	-2.58655	0.0164912
920	220707_s_at	FOXRED2	3.02712	0.0105439		920	210116_at	SH2D1A	-2.58646	0.0156427
921	212178_s_at	POM121C	3.02704	0.0485802		921	243135_x_at	SNX8	-2.58634	0.00223164
922	207782_s_at	PSEN1	3.02552	0.00359954		922	219136_s_at	LMF1	-2.5851	0.0164826
923	229783_at	AKAP13	3.0246	0.010832		923	201324_at	EMP1	-2.58432	0.0120071
924	230437_s_at	PRKCB	3.02447	0.0363588		924	208835_s_at	LUC7L3	-2.58348	2.46871e-05
925	206064_s_at	PPIL2	3.02279	0.000937497		925	222059_at	ZNF335	-2.58271	0.0122099
926	201028_s_at	CD99	3.01787	0.0110331		926	210145_at	PLA2G4A	-2.58228	0.0199008
927	208824_x_at	CDK16	3.01568	0.0158026		927	225768_at	NR1D2	-2.58197	0.0113052
928	205517_at	GATA4	3.01556	0.00361757		928	226016_at	CD47	-2.58125	0.00292159
929	227514_at	ITPRIPL2	3.01199	0.022488		929	230080_at	HOXA-AS2	-2.58077	0.0265213
930	33148_at	ZFR	3.01188	0.0134668		930	217764_s_at	RAB31	-2.57915	0.00166322
931	239187_at	DCAF16	3.01058	0.00548014		931	201007_at	HADHB	-2.57641	0.000465729
932	201942_s_at	CPD	3.00802	0.00571476		932	211908_x_at	IGK	-2.57639	0.0330476
933	222115_x_at	GLYR1	3.00554	0.0362116		933	232018_at	LENG1	-2.575	0.00094179
934	208973_at	ERI3	3.00535	0.00434297		934	204450_x_at	APOA1	-2.57494	0.00666553
935	219798_s_at	MEPCE	3.00497	0.00258809		935	240886_at	CASR	-2.5743	0.0057837
936	220386_s_at	EML4	2.99869	0.000973858		936	235798_at	TMEM170B	-2.57417	0.0116372
937	233469_at	TPTEP1	2.99421	0.000270427		937	210277_at	AP4S1	-2.57412	0.00931601
938	211106_at	SUPT3H	2.99261	0.00957062		938	238719_at	PPP2CA	-2.57374	0.0170593
939	1562751_at	RP1-58B11.1	2.99229	0.0368734		939	244834_at	RSG1	-2.57326	0.00934498
940	205809_s_at	WASL	2.99171	0.00670973		940	224838_at	FOXP1	-2.573	0.00193527
941	1553348_a_at	NFX1	2.99115	0.037606		941	221193_s_at	ZCCHC10	-2.57277	0.029395
942	230566_at	MORC2-AS1	2.98876	0.00498369		942	208111_at	AVPR2	-2.57113	0.00367961
943	210077_s_at	SRSF5	2.9852	0.0121374		943	209422_at	PHF20	-2.57067	0.0126499
944	1570230_at	LOC101927884	2.98368	0.0190293		944	238703_at	FAM207A	-2.56981	0.0282621
945	232403_at	SPG11	2.98334	0.00971222		945	235855_at	COX15	-2.56904	0.00589592
946	1552812_a_at	SENP1	2.98221	0.00214238		946	225814_at	XRN1	-2.56855	0.0492246
947	218260_at	DDA1	2.98154	0.0031975		947	212736_at	C16orf45	-2.56841	0.00199221
948	241736_at	FBXW2	2.98112	0.0127817		948	244085_at	ZNF653	-2.56493	0.0205895
949	238933_at	IRS1	2.9799	0.00852213		949	218449_at	UFSP2	-2.5644	0.00473295
950	201234_at	ILK	2.97602	0.000480133		950	211693_at	IGH	-2.56205	0.0182855
951	210973_s_at	FGFR1	2.97564	0.00218434		951	232765_x_at	SLC22A31	-2.56057	0.00516224
952	242765_at	MOBP	2.97318	0.0138205		952	220414_at	CALML5	-2.55941	0.00132219
953	242662_at	PCSK6	2.97233	0.0170028		953	201535_at	UBL3	-2.55928	0.00115866
954	1554417_s_at	APH1A	2.97219	0.00108997		954	228650_at	RP5-935K16.1	-2.55779	0.00930509
955	238505_at	ADPRH	2.96847	0.00205399		955	206393_at	TNNI2	-2.55718	0.00105886
956	234472_at	GALNT13	2.96756	0.024228		956	225539_at	ZBTB21	-2.55715	0.0200951
957	203238_s_at	NOTCH3	2.96676	0.00350065		957	208199_s_at	ZBTB14	-2.55611	0.0103737
958	235169_at	FBXO27	2.96587	0.0142708		958	234293_x_at	RP5-1061H20.3	-2.55594	0.00405702
959	217591_at	SKIL	2.96572	0.0221607		959	1562048_at	LOC152225	-2.55539	0.00536888
960	236269_at	ZNF628	2.96465	0.0036657		960	1553726_s_at	TBC1D32	-2.55511	0.0222879
961	215511_at	TCF20	2.96459	0.0135078		961	219842_at	ARL15	-2.55325	0.000387623
962	205410_s_at	ATP2B4	2.9641	0.000414854		962	205352_at	SERPINI1	-2.55307	0.0293253
963	234324_at	NHSL1	2.96104	0.0232584		963	244370_at	KIAA2022	-2.55143	0.00578838
964	234526_at	OR51B6	2.95798	0.00526782		964	228971_at	SLC25A3	-2.55126	0.0215078
965	218161_s_at	CLN6	2.95537	0.000784942		965	244751_at	PCP2	-2.55088	0.0135774
966	204770_at	TAP2	2.95389	0.0149354		966	209688_s_at	CCDC93	-2.55078	0.00126266
967	202608_s_at	NDST1	2.95311	0.00619895		967	224134_at	MGC10814	-2.55046	0.0014112
968	206915_at	NKX2-2	2.95273	0.00714347		968	227639_at	PIGK	-2.54974	0.00299635
969	243779_at	GALNT13	2.95232	0.00048992		969	218432_at	FBXO3	-2.5496	0.0220076
970	210286_s_at	SLC4A7	2.95198	0.0171114		970	240373_at	CACTIN	-2.54948	0.00734534
971	222897_s_at	ZFP64	2.95059	0.0400374		971	227738_s_at	ARMC5	-2.54911	0.00326755
972	224218_s_at	TRPS1	2.949	0.000885499		972	226352_at	JMY	-2.54788	0.0187401
973	235294_at	SIKE1	2.94824	0.00726775		973	213227_at	PGRMC2	-2.54783	0.0116349
974	1555829_at	ESYT2	2.94822	0.00129746		974	220989_s_at	AMN	-2.54697	0.00296837
975	234992_x_at	ECT2	2.94688	0.000711135		975	203886_s_at	FBLN2	-2.54451	9.00981e-05
976	1569150_x_at	PDLIM7	2.94676	0.00583865		976	213372_at	PAQR3	-2.54374	0.0279278
977	220413_at	SLC39A2	2.9461	0.0113733		977	218713_at	ICE2	-2.5436	0.0189885
978	204209_at	PCYT1A	2.94599	0.00206512		978	222906_at	FLVCR1	-2.54354	0.00634789
979	216855_s_at	HNRNPU	2.9448	0.0335755		979	225996_at	LONRF2	-2.543	0.00437472
980	1553718_at	ZNF548	2.94461	0.00519782		980	219142_at	RASL11B	-2.54213	0.00485802
981	209494_s_at	PATZ1	2.94264	0.00280181		981	209909_s_at	TGFB2	-2.54087	0.0320339
982	235996_at	RASSF8	2.94162	0.0017668		982	206974_at	CXCR6	-2.54052	0.00667629
983	1561263_at	C1QTNF3	2.94112	0.015173		983	205552_s_at	OAS1	-2.53944	0.0248814
984	239151_at	BMS1P5	2.93573	0.00429195		984	203072_at	MYO1E	-2.53927	0.00232854
985	200922_at	KDELR1	2.935	0.0191304		985	234948_at	SLC27A5	-2.53876	0.0264338
986	237552_at	LOC100505817	2.93484	0.000338318		986	203624_at	AKAP17A	-2.53857	0.000937277
987	1553725_s_at	ZNF644	2.93368	0.00667915		987	1559616_x_at	ZNF626	-2.53854	0.00022888
988	235000_at	LPP	2.93303	0.0026658		988	240293_at	CCDC153	-2.53851	0.00340006
989	212279_at	TMEM97	2.93233	0.00118801		989	221207_s_at	NBEA	-2.53832	0.0061332
990	207348_s_at	LIG3	2.93158	0.000498451		990	223136_at	AIG1	-2.53797	0.00319936
991	226123_at	CHD7	2.9311	0.0235231		991	205116_at	LAMA2	-2.53784	0.00590768
992	215989_at	CBX2	2.92978	0.00839297		992	202095_s_at	BIRC5	-2.53766	0.019813
993	1554677_s_at	CMTM4	2.92885	0.00701394		993	228495_at	GPATCH11	-2.5369	0.00802015
994	210052_s_at	TPX2	2.92828	0.00235832		994	228798_x_at	LOC100289283	-2.53671	0.000938747
995	212080_at	KMT2A	2.92736	0.0183149		995	225921_at	NIN	-2.536	0.0104121
996	211426_x_at	GNAQ	2.92683	0.0178996		996	214220_s_at	ALMS1	-2.53471	0.0178926
997	201399_s_at	TRAM1	2.92675	0.00142529		997	230952_at	RP11-426C22.5	-2.53464	0.0191933
998	201835_s_at	PRKAB1	2.92615	6.02653e-05		998	226148_at	ZBTB44	-2.5342	0.0144831
999	211091_s_at	NF2	2.926	0.004175		999	1567238_at	OR2L2	-2.53373	0.0444843
1000	225233_at	MSI2	2.92458	0.0115576		1000	223093_at	ANKH	-2.53369	0.00777797
1001	203610_s_at	TRIM38	2.92144	0.0196181		1001	201578_at	PODXL	-2.53363	0.00295918
1002	244132_x_at	ZNF518A	2.9213	0.0460011		1002	238550_at	RUFY2	-2.53318	0.0287592
1003	222641_s_at	FAM222B	2.92125	0.00619581		1003	226545_at	CD109	-2.53236	0.0030858
1004	238490_at	KIAA2026	2.92045	0.00387471		1004	235839_at	C22orf34	-2.53224	0.00832497
1005	243349_at	KIAA1324	2.91941	0.00217699		1005	229074_at	EHD4	-2.53145	0.0121939
1006	202444_s_at	ERLIN1	2.91737	0.000282173		1006	205530_at	ETFDH	-2.53136	0.0239889
1007	221870_at	EHD2	2.91666	0.0174802		1007	214165_s_at	HS6ST1	-2.53081	0.00388077
1008	209062_x_at	NCOA3	2.91559	0.000717913		1008	218285_s_at	BDH2	-2.53071	0.00208108
1009	1555565_s_at	TAPBP	2.91385	0.000152606		1009	232760_at	TEX15	-2.53043	0.0101333
1010	216933_x_at	APC	2.91322	0.0476462		1010	222788_s_at	RSBN1	-2.52924	0.0414138
1011	1567081_x_at	CLN6	2.91196	0.00459023		1011	229092_at	NR2F2	-2.52909	0.00782196
1012	1554863_s_at	DOK5	2.91182	0.00445671		1012	231706_s_at	EVX1	-2.52883	0.00224513
1013	1555401_at	SOHLH2	2.90758	0.00920566		1013	225583_at	UXS1	-2.52874	0.00448176
1014	234106_s_at	FLYWCH1	2.90708	0.00310557		1014	218703_at	SEC22A	-2.52862	0.0020611
1015	211934_x_at	GANAB	2.9061	0.0156318		1015	212027_at	RBM25	-2.52794	0.0175933
1016	212210_at	INTS1	2.90318	0.00754459		1016	227370_at	FAM171B	-2.52747	0.00864598
1017	1558728_at	VPS9D1-AS1	2.90231	0.0265104		1017	228624_at	TMEM144	-2.52623	0.0307434
1018	214295_at	KIAA0485	2.90204	0.00440761		1018	224509_s_at	RTN4IP1	-2.52509	0.00885189
1019	203676_at	GNS	2.90105	0.00187201		1019	1569365_a_at	KIAA1656	-2.52497	0.00258017
1020	1559038_at	SEPT2	2.89807	0.00265629		1020	235329_at	NOXO1	-2.52484	0.00875437
1021	212008_at	UBXN4	2.89664	0.00183709		1021	214551_s_at	CD7	-2.52474	0.017494
1022	231833_at	RBM33	2.8966	0.0242418		1022	224994_at	CAMK2D	-2.52292	0.00210774
1023	214080_x_at	PRKCSH	2.89652	0.00788767		1023	235323_at	LOC100499489	-2.5216	0.0126931
1024	242260_at	MATR3	2.89614	0.00368251		1024	225876_at	NIPAL3	-2.52054	0.00942477
1025	1560334_at	MEGF11	2.89508	0.00694335		1025	226546_at	LOC100506844	-2.52023	0.0101091
1026	201188_s_at	ITPR3	2.89441	0.00200478		1026	218396_at	VPS13C	-2.52008	0.00975215
1027	211716_x_at	ARHGDIA	2.89419	0.00639645		1027	229460_at	FAM126B	-2.5197	0.0162608
1028	224505_s_at	PLCD4	2.89391	0.0322417		1028	230593_at	GRIK3	-2.51963	0.0184753
1029	242545_at	TTLL11	2.89383	0.000371676		1029	207339_s_at	LTB	-2.5192	0.0407729
1030	239512_at	SRSF4	2.89375	0.00582861		1030	225812_at	FAM229B	-2.51885	0.00562542
1031	1558329_at	TONSL	2.89362	0.00582411		1031	244131_at	HNRNPA2B1	-2.51882	0.0103883
1032	242850_at	HMBOX1	2.89355	0.01251		1032	227814_at	WDR53	-2.51877	0.00987648
1033	218659_at	ASXL2	2.89278	0.0398199		1033	218409_s_at	DNAJC1	-2.51816	0.000956885
1034	217543_s_at	MBTPS1	2.8916	0.000265495		1034	210623_at	UBXN1	-2.51789	0.0069377
1035	213816_s_at	MET	2.89012	0.0252236		1035	1555395_at	AKAP12	-2.51781	0.0196247
1036	201332_s_at	STAT6	2.88979	0.00217135		1036	1556180_at	LINC00847	-2.51675	0.00305212
1037	242857_at	FARP2	2.8888	0.00136035		1037	204121_at	GADD45G	-2.5167	0.00581233
1038	229010_at	CBL	2.88783	0.000844589		1038	235787_at	CDC37L1	-2.51591	0.0179236
1039	212253_x_at	DST	2.88707	0.0178542		1039	226402_at	CYP2U1	-2.51512	0.0188871
1040	210281_s_at	ZMYM2	2.88705	0.0136487		1040	212915_at	PDZRN3	-2.51488	0.0108386
1041	225727_at	PLEKHH1	2.88659	0.00515585		1041	236089_at	HECW2	-2.51456	0.0251508
1042	1554794_a_at	UBE3C	2.88646	0.00130953		1042	212334_at	GNS	-2.51453	0.00296021
1043	201357_s_at	SF3A1	2.88182	0.0272064		1043	222596_s_at	LGR4	-2.51397	0.000657931
1044	210828_s_at	ARNT	2.88163	0.005836		1044	205320_at	APC2	-2.51306	0.00870025
1045	202949_s_at	FHL2	2.88074	0.00217777		1045	223619_x_at	PECR	-2.51273	0.0091171
1046	204632_at	RPS6KA4	2.87995	0.0041011		1046	205549_at	PCP4	-2.51194	0.0100988
1047	200617_at	MLEC	2.87831	0.000147877		1047	208370_s_at	RCAN1	-2.51132	0.0113473
1048	87100_at	ABHD2	2.87755	0.0114092		1048	203169_at	RGP1	-2.51128	0.00191375
1049	201353_s_at	BAZ2A	2.87703	0.0213483		1049	217597_x_at	RAB40B	-2.51091	0.0201911
1050	1552928_s_at	TAB3	2.87623	0.000227133		1050	230310_at	RP11-464F9.20	-2.51089	0.00143729
1051	221444_at	TAS2R16	2.87621	0.0137114		1051	239960_x_at	LYRM7	-2.51088	0.0225095
1052	1555278_a_at	CKAP5	2.87303	0.00123155		1052	213725_x_at	XYLT1	-2.50989	0.00098572
1053	243011_at	NXPE3	2.87286	0.00216961		1053	205819_at	MARCO	-2.50971	0.0271972
1054	234626_at	OR51I1	2.8722	0.00922338		1054	223109_at	TRUB2	-2.50883	0.000650976
1055	38707_r_at	E2F4	2.87064	0.0146034		1055	203710_at	ITPR1	-2.50747	0.0294625
1056	1554469_at	ZBTB44	2.87026	0.00770798		1056	232969_at	CARD8	-2.50491	0.0144174
1057	211000_s_at	IL6ST	2.86926	0.00227953		1057	204801_s_at	DHRS12	-2.5048	0.021665
1058	212099_at	RHOB	2.86891	0.000367898		1058	221319_at	PCDHB8	-2.50446	0.0178195
1059	240111_at	RHOBTB3	2.8688	0.0170246		1059	242887_at	KCMF1	-2.50407	0.0381362
1060	1552931_a_at	PDE8A	2.86832	0.00506146		1060	232636_at	SLITRK4	-2.5034	0.0444256
1061	241425_at	NUPL1	2.86674	0.0437957		1061	232394_at	RP11-517C16.2	-2.50247	0.0182252
1062	208591_s_at	PDE3B	2.86669	0.0027664		1062	240210_at	ATAD3C	-2.50204	0.0058935
1063	211269_s_at	IL2RA	2.86658	0.0183833		1063	227019_at	C1orf226	-2.50196	0.0239829
1064	233830_at	LOC90246	2.86618	0.0143612		1064	220145_at	MAP9	-2.50028	0.0235018
1065	202525_at	PRSS8	2.86284	0.00290668		1065	202769_at	CCNG2	-2.50022	0.00833725
1066	222177_s_at	SCAND2P	2.86255	0.00109325		1066	237069_s_at	TRPM1	-2.49993	0.00594322
1067	214008_at	TWF1	2.8619	0.011711		1067	39966_at	CSPG5	-2.49922	0.000241233
1068	39835_at	SBF1	2.86089	0.00249874		1068	201384_s_at	NBR1	-2.49882	0.00160072
1069	235266_at	ATAD2	2.86017	0.0441985		1069	232272_at	ZNF624	-2.49808	0.0271168
1070	91952_at	DCAF15	2.85939	0.00611101		1070	208559_at	PDX1	-2.49789	0.0217575
1071	226075_at	SPSB1	2.85805	0.00132794		1071	236075_s_at	LOC101928000	-2.49781	0.00494166
1072	244752_at	ZNF438	2.8575	0.0165611		1072	202009_at	TWF2	-2.49688	0.00384415
1073	221335_x_at	SMG9	2.85665	0.007456		1073	220562_at	CYP2W1	-2.49657	0.0196
1074	220701_at	LINC00216	2.85397	0.00875593		1074	217545_at	MYH14	-2.49466	0.000406838
1075	1554691_a_at	PACSIN2	2.85245	1.28335e-05		1075	240264_at	LOC101927150	-2.49464	0.00838402
1076	71933_at	WNT6	2.85196	0.00926918		1076	216687_x_at	UGT2B15	-2.49407	0.0101762
1077	201255_x_at	BAG6	2.85064	0.00298059		1077	213591_at	ALDH7A1	-2.49351	0.0382732
1078	214750_at	PLAC4	2.84957	0.000636345		1078	1557136_at	ATP13A4	-2.49326	0.0204432
1079	226108_at	ZC3H18	2.84746	0.00191911		1079	238778_at	MPP7	-2.49123	0.0238774
1080	223344_s_at	MS4A7	2.843	0.0014998		1080	227288_at	SREK1IP1	-2.49112	0.0234925
1081	227296_at	MFSD3	2.84225	0.0104624		1081	1556872_s_at	IQSEC3	-2.49094	0.0109767
1082	229966_at	EWSR1	2.84224	0.0139049		1082	230946_at	FMN2	-2.48934	0.00777125
1083	210734_x_at	MAX	2.84222	0.00915637		1083	203687_at	CX3CL1	-2.48869	0.026239
1084	213771_at	IRF2BP1	2.84221	0.0043751		1084	222861_x_at	FBXO44	-2.48851	0.00227332
1085	221889_at	KCTD13	2.84139	0.0103279		1085	220593_s_at	CCDC40	-2.48774	0.00108689
1086	217234_s_at	EZR	2.84092	0.0038338		1086	1555495_a_at	CWC27	-2.48642	0.00857644
1087	1559582_at	RHOQ	2.84028	0.00398671		1087	220480_at	HAND2	-2.48626	0.0339434
1088	222234_s_at	DBNDD1	2.83877	0.0197101		1088	213664_at	SLC1A1	-2.48572	0.000453686
1089	223069_s_at	EML4	2.83867	0.00205379		1089	207826_s_at	ID3	-2.48566	0.0246808
1090	206832_s_at	SEMA3F	2.8386	0.0395351		1090	1568126_at	ANXA2	-2.48385	0.0175869
1091	238322_s_at	TEAD2	2.8383	0.00753594		1091	243171_at	LOC100128325	-2.48291	0.0181649
1092	1564308_a_at	MPP7	2.83671	0.00898294		1092	225612_s_at	B3GNT5	-2.48279	0.0089864
1093	206225_at	ZNF507	2.8364	0.010819		1093	218675_at	SLC22A17	-2.48176	0.0198004
1094	205137_x_at	USH1C	2.83528	0.00268883		1094	227875_at	KLHL13	-2.48162	0.0239891
1095	208978_at	CRIP2	2.83458	0.000847519		1095	236433_at	LOC100506713	-2.48132	0.0387271
1096	206223_at	LMTK2	2.83434	0.00354692		1096	218362_s_at	DIS3	-2.48105	0.0200308
1097	1566138_at	DQ583756	2.83416	0.0142534		1097	233883_at	SNX24	-2.47994	0.0231182
1098	212720_at	PAPOLA	2.83377	0.0070352		1098	218197_s_at	OXR1	-2.47919	0.00276258
1099	203933_at	RAB11FIP3	2.83306	7.4334e-05		1099	228077_at	MRI1	-2.47862	0.00961118
1100	224907_s_at	SH3GLB2	2.83286	0.0134115		1100	237041_x_at	RCOR1	-2.47854	0.025244
1101	215065_at	PHF8	2.83071	0.0122191		1101	214312_at	FOXA2	-2.47846	0.000361166
1102	210256_s_at	PIP5K1A	2.8287	0.0194109		1102	239920_at	UBTF	-2.47835	0.00249154
1103	217176_s_at	ZFX	2.82819	0.0219558		1103	226571_s_at	PTPRS	-2.47678	0.00167006
1104	228782_at	SCGB3A2	2.82767	0.0164206		1104	220471_s_at	MYCT1	-2.47612	0.0153698
1105	214792_x_at	VAMP2	2.8274	0.0336464		1105	242123_at	PAQR7	-2.47599	0.00470678
1106	201825_s_at	SCCPDH	2.82516	0.00682682		1106	227551_at	ABHD17B	-2.47582	0.0341371
1107	209908_s_at	TGFB2	2.82469	0.0381351		1107	228876_at	BAIAP2L2	-2.47555	0.00392783
1108	215692_s_at	MPPED2	2.82448	0.00196746		1108	230093_at	RSPH1	-2.47497	0.0156102
1109	1552863_a_at	CACNG6	2.82338	0.00497863		1109	221874_at	KIAA1324	-2.47453	0.00479435
1110	217149_x_at	TNK1	2.8225	6.28271e-06		1110	241412_at	BTC	-2.47255	0.00250519
1111	218770_s_at	TMEM39B	2.82244	0.000867748		1111	202890_at	MAP7	-2.47122	0.030258
1112	211631_x_at	B4GALT1	2.82024	0.000259031		1112	228832_at	FLJ20021	-2.47109	0.016003
1113	226655_at	STX17	2.81924	0.0175646		1113	211148_s_at	ANGPT2	-2.4706	0.0127906
1114	236941_at	PRR14L	2.81822	0.000495541		1114	207154_at	DIO3	-2.4702	0.00314604
1115	212320_at	TUBB	2.81753	0.00267968		1115	230728_at	FKBP14	-2.4697	0.000422302
1116	1559167_x_at	MPV17L	2.81751	0.00359288		1116	236849_at	VTI1A	-2.46911	0.00194882
1117	223025_s_at	AP1M1	2.81695	0.0114747		1117	230075_at	RAB39B	-2.46871	0.0153836
1118	208367_x_at	CYP3A4	2.81684	0.0211743		1118	230051_at	PROSER2	-2.46765	0.0165669
1119	214969_at	MAP3K9	2.81662	0.00874285		1119	207612_at	WNT8B	-2.46733	0.00387647
1120	229128_s_at	ANP32E	2.81655	0.0184794		1120	220118_at	ZBTB32	-2.4673	0.0398655
1121	219199_at	AFF4	2.81608	0.00358148		1121	228973_at	DLG2	-2.46708	0.00977134
1122	218554_s_at	ASH1L	2.81583	0.0016818		1122	205056_s_at	GPR162	-2.46703	0.00536063
1123	204498_s_at	ADCY9	2.81471	0.00132378		1123	243477_at	ATG10	-2.46689	0.0254599
1124	228986_at	OSBPL8	2.81431	0.00356266		1124	228600_x_at	FAM221A	-2.46686	0.0287806
1125	216661_x_at	CYP2C9	2.81372	0.0168886		1125	231543_at	PLEKHA8	-2.46685	0.00651335
1126	230057_at	LOC285178	2.81331	0.0231353		1126	238871_at	MLLT4	-2.46677	0.0198091
1127	205396_at	SMAD3	2.81092	0.00534751		1127	228243_at	RP11-5C23.1	-2.46591	0.00612693
1128	1562378_s_at	PROM2	2.81088	0.00308308		1128	1552391_at	CCDC185	-2.46528	0.0119815
1129	211950_at	UBR4	2.81024	0.00809492		1129	210343_s_at	SLC22A6	-2.46491	0.0199065
1130	215888_at	PDS5B	2.80871	0.0230924		1130	234732_s_at	EFCAB6	-2.46405	0.0349141
1131	201879_at	ARIH1	2.80697	0.00241457		1131	231275_at	LINC00982	-2.46387	0.0179696
1132	1559224_at	LCE1E	2.80667	0.00846503		1132	231161_x_at	TRIM8	-2.4632	0.00195413
1133	1570040_at	RP11-748H22.1	2.80556	0.0102569		1133	226529_at	TMEM106B	-2.46318	0.0121989
1134	201159_s_at	NMT1	2.8034	0.0113048		1134	244707_at	RP11-272D12.1	-2.46273	0.00661652
1135	205408_at	MLLT10	2.80337	0.0395799		1135	234379_at	FLT4	-2.46252	0.000919497
1136	206075_s_at	CSNK2A1	2.80183	0.0036531		1136	213026_at	ATG12	-2.46234	0.0128433
1137	1557158_s_at	KMT2C	2.79974	0.00274901		1137	228474_s_at	KLF9	-2.46161	0.032754
1138	1555189_a_at	TAT	2.79973	0.015557		1138	219534_x_at	CDKN1C	-2.46068	0.0292098
1139	229115_at	DYNC1H1	2.79963	0.00288386		1139	1561951_at	SLC5A12	-2.4599	0.0029763
1140	1560589_a_at	LOC101928132	2.79929	0.00084532		1140	237065_s_at	LAMTOR5-AS1	-2.45909	0.0319915
1141	1566507_a_at	FBXO9	2.79841	0.0365627		1141	216889_s_at	HNF4A	-2.45827	0.00328922
1142	1559021_at	C3orf52	2.79665	0.00556615		1142	214221_at	ALMS1	-2.45803	0.0106758
1143	218756_s_at	DHRS11	2.79664	0.00234061		1143	214296_x_at	IZUMO4	-2.45775	0.0177968
1144	203567_s_at	TRIM38	2.79662	0.0356462		1144	236249_at	IKBIP	-2.45762	0.0165944
1145	210543_s_at	PRKDC	2.79627	0.0250709		1145	226155_at	FAM160B1	-2.45722	0.00387504
1146	203611_at	TERF2	2.79613	0.00504698		1146	229419_at	FBXW7	-2.4567	0.0291724
1147	224868_at	ZDHHC5	2.794	0.01093		1147	228374_at	R3HCC1L	-2.45657	0.00241472
1148	205520_at	STRN	2.79379	0.00806877		1148	203124_s_at	SLC11A2	-2.45648	0.00707203
1149	212525_s_at	H2AFX	2.79313	0.000232549		1149	231718_at	SLU7	-2.45633	0.018689
1150	1569464_at	PPFIBP1	2.79254	0.00481176		1150	224503_s_at	ZCCHC2	-2.45551	0.00270631
1151	238194_at	DGKK	2.79203	0.00552626		1151	219251_s_at	WDR60	-2.45531	0.00190059
1152	242131_at	ATP6	2.79144	0.00248219		1152	223340_at	ATL1	-2.45485	0.00393335
1153	203875_at	SMARCA1	2.78928	0.000482845		1153	243263_at	LINC00482	-2.45478	9.14238e-06
1154	207686_s_at	CASP8	2.78899	0.00236108		1154	1555049_at	TSPEAR	-2.45452	0.00236532
1155	205740_s_at	RBM42	2.78775	0.00124839		1155	231462_at	TMEM114	-2.45431	0.00152824
1156	207675_x_at	ARTN	2.78766	0.0160088		1156	215532_x_at	ZNF492	-2.45422	0.0271265
1157	33646_g_at	GM2A	2.78764	0.00389404		1157	1570044_at	LOC101927126	-2.45375	0.0372474
1158	235526_at	SOX6	2.78762	0.0125317		1158	230124_at	PRKCH	-2.45272	0.00907222
1159	219946_x_at	MYH14	2.78726	0.0111337		1159	224698_at	ESYT2	-2.45182	0.00282949
1160	229110_at	SLC24A2	2.78715	0.00719708		1160	228388_at	NFKBIB	-2.45093	0.00429636
1161	1569127_at	RP11-876N24.5	2.78588	0.00871821		1161	206759_at	FCER2	-2.45064	0.0192889
1162	1569688_at	FMO5	2.7858	0.00546071		1162	220030_at	STYK1	-2.4506	0.0260715
1163	202715_at	CAD	2.78555	0.00517103		1163	213092_x_at	DNAJC9	-2.45022	0.0138419
1164	203692_s_at	E2F3	2.78497	0.00134454		1164	212900_at	SEC24A	-2.44919	0.0383666
1165	242226_at	GS1-279B7.1	2.78451	0.0226426		1165	223269_at	POLR3GL	-2.4483	0.00445744
1166	203954_x_at	CLDN3	2.7841	0.0027682		1166	225662_at	ZAK	-2.44792	0.0163099
1167	213807_x_at	MET	2.78379	0.0115198		1167	218100_s_at	IFT57	-2.44744	0.0096306
1168	239084_at	SNAP29	2.78355	0.0458189		1168	226146_at	HEIH	-2.44681	0.002454
1169	201774_s_at	NCAPD2	2.78243	0.000259745		1169	205222_at	EHHADH	-2.44661	0.0112889
1170	215481_s_at	PEX5	2.78238	0.00290185		1170	222627_at	VPS54	-2.44641	0.00454541
1171	208685_x_at	BRD2	2.78097	0.00689107		1171	222323_at	CRYGEP	-2.44516	0.00174569
1172	224088_at	NMUR2	2.78016	0.00161648		1172	230650_at	SLCO5A1	-2.4451	0.0239704
1173	232229_at	SETX	2.7801	0.00718294		1173	207927_at	HTR7	-2.44377	0.0475538
1174	206520_x_at	SIGLEC6	2.78005	0.00495439		1174	203221_at	TLE1	-2.4429	0.000886794
1175	242060_x_at	PHF11	2.77934	0.0228732		1175	220388_at	FER1L4	-2.4429	0.0109256
1176	1558426_x_at	ORAI2	2.77891	0.00642574		1176	202659_at	PSMB10	-2.44215	0.0171146
1177	227412_at	PPP1R3E	2.77869	0.0395571		1177	204859_s_at	APAF1	-2.44215	0.0152353
1178	235891_at	DNM3OS	2.77827	0.0109683		1178	226093_at	DCP1B	-2.44175	0.00556643
1179	219505_at	CECR1	2.77796	0.0287325		1179	236444_x_at	C5orf66-AS1	-2.44144	0.00738312
1180	235179_at	ZNF641	2.77753	0.00538307		1180	242810_x_at	LOC101930026	-2.44097	0.00214821
1181	218245_at	TSKU	2.77742	0.00415271		1181	218232_at	C1QA	-2.44035	0.011528
1182	203841_x_at	MAPRE3	2.77667	0.0230845		1182	218699_at	RAB29	-2.43986	0.00205172
1183	223743_s_at	MRPL4	2.77407	0.000699752		1183	229649_at	NRXN3	-2.43916	0.00200288
1184	1567065_at	OR1Q1	2.77348	0.00202015		1184	244653_at	SETD7	-2.43912	0.0141665
1185	202518_at	BCL7B	2.77262	0.0122524		1185	240889_at	CDRT15L2	-2.43909	0.00114472
1186	207213_s_at	USP2	2.7725	0.00119881		1186	238950_at	TNFRSF9	-2.43902	0.0387787
1187	230609_at	CLINT1	2.77132	0.00961992		1187	231774_at	KCNIP3	-2.43891	0.00198143
1188	208308_s_at	GPI	2.77035	0.000222818		1188	218610_s_at	CPPED1	-2.4389	0.0167344
1189	219868_s_at	ANKFY1	2.76868	0.00213813		1189	1552540_s_at	IQCD	-2.43777	0.0339932
1190	202924_s_at	PLAGL2	2.76835	0.00759755		1190	235574_at	GBP4	-2.43774	0.024982
1191	217310_s_at	FOXJ3	2.76731	0.00536371		1191	204956_at	MTAP	-2.43722	0.0104561
1192	1555092_at	VASH2	2.76495	0.019868		1192	213568_at	OSR2	-2.43678	0.00361488
1193	213815_x_at	CACTIN	2.76482	0.0175173		1193	234338_s_at	ZBTB47	-2.43619	0.00305619
1194	217821_s_at	WBP11	2.7639	5.37629e-05		1194	226465_s_at	SON	-2.43567	0.0150929
1195	201831_s_at	USO1	2.76326	0.00302481		1195	224677_x_at	C11orf31	-2.43517	0.000584193
1196	215891_s_at	GM2A	2.76078	0.032309		1196	244193_at	DNAJC22	-2.43489	0.00941854
1197	236207_at	SSFA2	2.76045	0.0240866		1197	211760_s_at	VAMP4	-2.43254	0.04719
1198	238759_at	CCDC88A	2.76009	0.00332819		1198	225649_s_at	STK35	-2.43224	0.0347696
1199	1560707_at	LOC283856	2.75751	0.0170785		1199	213331_s_at	NEK1	-2.43199	0.0396495
1200	214631_at	ZBTB33	2.75626	0.000760344		1200	1563581_at	RPL34-AS1	-2.43165	0.0128668
1201	205313_at	HNF1B	2.7554	0.00365894		1201	232843_s_at	DOCK8	-2.43128	0.0109188
1202	208159_x_at	DDX11	2.75137	0.0073831		1202	229553_at	PGM2L1	-2.43081	0.00558245
1203	201874_at	MPZL1	2.75035	0.00437945		1203	1562655_at	LOC101927447	-2.43076	0.0116452
1204	1552478_a_at	IRF6	2.74726	0.0394279		1204	224837_at	FOXP1	-2.43071	0.00830922
1205	212025_s_at	FLII	2.74716	0.00877596		1205	225406_at	TWSG1	-2.43054	0.0262565
1206	1554958_at	ZNF641	2.74655	0.0107996		1206	211657_at	CEACAM6	-2.43051	0.00148184
1207	217592_at	ZSWIM1	2.7431	0.0075581		1207	230693_at	ATP2A1	-2.43038	0.0208937
1208	207746_at	POLQ	2.74131	0.0203926		1208	1553103_at	NFX1	-2.42969	0.0362345
1209	1553153_at	ATP6V0D2	2.74042	0.034564		1209	213728_at	LAMP1	-2.42961	0.00284028
1210	213562_s_at	SQLE	2.73905	7.49852e-05		1210	240834_at	OTULIN	-2.42915	0.00426794
1211	1553025_at	GPR126	2.73628	0.00112703		1211	230007_at	JMJD1C	-2.42889	0.0052522
1212	1559864_at	LCN6	2.73617	0.00214175		1212	242415_at	FBRSL1	-2.42877	0.0104088
1213	235101_at	FNBP4	2.73606	0.0131343		1213	235144_at	RASEF	-2.42808	0.0157861
1214	1553101_a_at	ALKBH5	2.73539	0.00111131		1214	239394_at	SLC6A2	-2.42807	0.00230783
1215	200648_s_at	GLUL	2.73352	0.0137551		1215	228121_at	TGFB2	-2.42642	0.0408026
1216	1558330_x_at	TONSL	2.73041	0.00379094		1216	211733_x_at	SCP2	-2.42577	0.00657225
1217	1564229_at	LOC729173	2.73037	0.00623121		1217	212208_at	MED13L	-2.42554	0.0335045
1218	200752_s_at	CAPN1	2.73034	0.012821		1218	219788_at	PILRA	-2.42499	0.00276313
1219	244321_at	PGAP1	2.72996	0.00104712		1219	1565406_a_at	LHX9	-2.42491	0.00203146
1220	202621_at	IRF3	2.72913	0.00102742		1220	221968_s_at	ZNF771	-2.42429	0.00171891
1221	1562458_at	UBE2W	2.72597	0.00353586		1221	218330_s_at	NAV2	-2.42428	0.000167993
1222	1553395_a_at	CD200R1	2.72584	0.00900427		1222	243845_at	HSPD1	-2.42409	0.00191064
1223	216985_s_at	STX3	2.72343	0.0152981		1223	219301_s_at	CNTNAP2	-2.42364	0.00119569
1224	55705_at	R3HDM4	2.72343	0.00125002		1224	224434_s_at	WDR83	-2.42308	0.000220922
1225	218359_at	NRSN2	2.7207	0.00236933		1225	224729_s_at	ATPAF1	-2.42284	0.00178244
1226	217418_x_at	MS4A1	2.72061	0.0433346		1226	204085_s_at	CLN5	-2.42231	0.021248
1227	225115_at	HIPK2	2.72057	0.027775		1227	240595_at	CTD-2287O16.5	-2.4213	0.0112371
1228	201360_at	CST3	2.71916	9.71239e-05		1228	243029_at	KREMEN1	-2.42106	0.00994628
1229	212514_x_at	DDX3X	2.71893	0.000982773		1229	230560_at	STXBP6	-2.42099	0.00431645
1230	1554260_a_at	FRYL	2.7186	0.00158731		1230	204271_s_at	EDNRB	-2.42024	0.020004
1231	232322_x_at	STARD10	2.71837	0.00315799		1231	1569245_at	C8orf74	-2.42003	0.00945898
1232	1567013_at	NFE2L2	2.71759	0.00359435		1232	228751_at	CLK4	-2.42002	0.00481962
1233	208149_x_at	DDX11	2.71517	0.00757996		1233	236451_at	LOC100996579	-2.41949	0.0146496
1234	202173_s_at	VEZF1	2.71509	0.00233449		1234	238484_s_at	SSBP2	-2.41872	0.0145697
1235	1569122_at	BC033241	2.71506	0.037456		1235	237882_at	AC008753.4	-2.41839	0.00860288
1236	229982_at	QSER1	2.71491	0.00319446		1236	209927_s_at	CHTOP	-2.41832	0.00446567
1237	209842_at	SOX10	2.7147	0.00939972		1237	217762_s_at	RAB31	-2.41697	0.00773873
1238	214928_at	OBSL1	2.71435	0.0172675		1238	211915_s_at	TUBB7P	-2.41673	0.000565058
1239	201282_at	OGDH	2.7141	0.00183763		1239	222733_x_at	RRP1	-2.41666	0.0134953
1240	212316_at	NUP210	2.71408	0.019748		1240	202850_at	ABCD3	-2.41627	0.0312909
1241	1555167_s_at	NAMPT	2.71371	0.00193355		1241	238480_at	TTC39C	-2.41627	0.00604115
1242	225377_at	RABL6	2.71312	0.00757468		1242	241671_x_at	CASC15	-2.41609	0.0197948
1243	227528_s_at	KMT2D	2.71153	0.00046199		1243	212745_s_at	BBS4	-2.41528	0.00538722
1244	221112_at	IL1RAPL2	2.71072	0.00459785		1244	1562112_at	BC045788	-2.41509	0.0215775
1245	201673_s_at	GYS1	2.71055	0.00223002		1245	205573_s_at	SNX7	-2.41403	0.0127937
1246	211804_s_at	CDK2	2.70891	0.00586496		1246	214871_x_at	LOC100287590	-2.41401	0.018169
1247	222773_s_at	GALNT12	2.70846	0.00383418		1247	241359_at	TLCD2	-2.41325	0.0166254
1248	212272_at	LPIN1	2.70842	0.0436238		1248	221518_s_at	USP47	-2.41304	0.00168771
1249	1553117_a_at	STK38	2.70807	0.0166044		1249	206270_at	PRKCG	-2.41283	0.00201774
1250	206665_s_at	BCL2L1	2.70793	0.0481974		1250	238849_at	ACY1	-2.41276	0.0086381
1251	225393_at	GATAD2B	2.70704	0.0246695		1251	213239_at	PIBF1	-2.41272	0.0366597
1252	212035_s_at	EXOC7	2.70646	0.0254843		1252	219017_at	ETNK1	-2.41143	0.00896465
1253	210988_s_at	PRUNE	2.70644	0.00566313		1253	202034_x_at	RB1CC1	-2.41113	0.0173311
1254	238921_at	LOC644794	2.70625	0.00465932		1254	242323_at	PLA2G12A	-2.41048	0.0296986
1255	240044_x_at	TNRC6B	2.70596	0.0383852		1255	211200_s_at	EFCAB2	-2.41005	0.00571759
1256	211574_s_at	CD46	2.70411	0.0111596		1256	1570127_at	LOC101929144	-2.40852	0.00271574
1257	230318_at	SERPINA1	2.7022	0.011374		1257	222762_x_at	LIMD1	-2.40838	0.0286363
1258	237345_at	RP11-349E4.1	2.70131	0.0143029		1258	204255_s_at	VDR	-2.40733	0.0155634
1259	200918_s_at	SRPR	2.70041	0.0314697		1259	207139_at	ATP4A	-2.40676	0.00668459
1260	217042_at	RDH11	2.70022	0.00369469		1260	218846_at	MED23	-2.40572	0.0271423
1261	1554637_a_at	CBFA2T2	2.69958	0.0136894		1261	217468_at	CYP2D6	-2.40567	0.00839523
1262	91703_at	EHBP1L1	2.6994	0.000464413		1262	37577_at	ARHGAP19	-2.40556	0.000307713
1263	214352_s_at	KRAS	2.69884	0.0236335		1263	236016_at	SMARCE1	-2.40542	0.0046538
1264	233559_s_at	WDFY1	2.69773	0.0110639		1264	229824_at	SHC3	-2.40466	0.00311014
1265	215236_s_at	PICALM	2.6973	0.00238673		1265	218783_at	INTS7	-2.40362	0.0145177
1266	217991_x_at	SSBP3	2.6972	0.00442424		1266	219346_at	LRFN3	-2.40274	0.0235285
1267	220624_s_at	ELF5	2.6961	0.00573634		1267	219371_s_at	KLF2	-2.40254	0.0142197
1268	1556116_s_at	TNPO1	2.69584	0.00348178		1268	244591_x_at	RNF207	-2.40212	0.00751544
1269	201050_at	PLD3	2.69335	0.016995		1269	226250_at	ZBTB20	-2.40202	0.0037561
1270	1556919_at	LEPR	2.69321	0.00255273		1270	235611_at	SREK1	-2.40145	0.00320418
1271	229389_at	ATG16L2	2.69227	0.0227427		1271	238470_at	SYS1	-2.40118	0.00584057
1272	215050_x_at	MAPKAPK2	2.69188	0.00581797		1272	231875_at	KIF21A	-2.40078	0.0015275
1273	236692_at	RP11-686D22.8	2.69154	0.00542789		1273	211901_s_at	PDE4A	-2.40071	0.0193501
1274	1554385_a_at	PADI2	2.69046	0.00375344		1274	226875_at	DOCK11	-2.4002	0.0106044
1275	1570131_at	LOC285847	2.68879	0.0218607		1275	207468_s_at	SFRP5	-2.39699	0.00328231
1276	1555827_at	CCNL1	2.68855	0.0160326		1276	226150_at	PPAPDC1B	-2.39641	0.00692316
1277	200727_s_at	ACTR2	2.6883	0.00274294		1277	39582_at	CYLD	-2.39631	0.0199844
1278	1559485_at	ATG2B	2.68758	0.0318336		1278	214097_at	RPS21	-2.39589	0.000776112
1279	201635_s_at	FXR1	2.687	0.00199667		1279	217413_s_at	TNXB	-2.39564	0.00410243
1280	238779_at	DCP2	2.68688	0.0118506		1280	225509_at	SAP30L	-2.39461	0.00777911
1281	215135_at	DNPEP	2.68553	0.0101688		1281	222391_at	TMEM30A	-2.39395	0.0109145
1282	210541_s_at	TRIM27	2.68432	0.00941732		1282	226181_at	TUBE1	-2.39312	0.0258766
1283	208134_x_at	PSG2	2.68361	0.0310094		1283	226280_at	BNIP2	-2.39303	0.000477488
1284	1553453_at	ASB14	2.68351	0.00387061		1284	207697_x_at	LILRB2	-2.39261	0.0303596
1285	1570202_a_at	MKL2	2.683	0.0258189		1285	236406_at	ZNF324B	-2.39238	0.0117224
1286	1555215_a_at	HRH3	2.68189	0.00479554		1286	238027_at	SPATA24	-2.3919	0.0236889
1287	224284_x_at	FKSG49	2.67981	0.0198627		1287	219861_at	DNAJC17	-2.39157	0.0454306
1288	219168_s_at	PRR5	2.67971	0.0184052		1288	204920_at	CPS1	-2.39122	0.000746034
1289	223699_at	CNDP1	2.67835	0.0374869		1289	225663_at	ACBD5	-2.39045	0.00930087
1290	1565716_at	FUS	2.67765	0.0262996		1290	227468_at	CPT1C	-2.39021	0.0104803
1291	216682_s_at	SUPT20H	2.67705	0.0384716		1291	211301_at	KCND3	-2.38927	0.0105816
1292	1563005_at	LOC101929441	2.67659	0.0204845		1292	218643_s_at	CRIPT	-2.3892	0.0313332
1293	1558641_at	SPATA24	2.67566	0.00203521		1293	231145_at	PAX9	-2.38821	0.0319659
1294	225536_at	TMEM54	2.67452	0.0030876		1294	227747_at	MPZL3	-2.38743	0.00424137
1295	36004_at	IKBKG	2.67452	0.00858557		1295	203186_s_at	S100A4	-2.38632	0.00183357
1296	1559601_at	KIAA2018	2.67359	0.0300216		1296	231402_at	LOC100507507	-2.38574	0.0104763
1297	235017_s_at	CSRNP3	2.67279	0.0227644		1297	229320_at	KIAA1211L	-2.38503	0.0203368
1298	229946_at	FAM168B	2.67256	0.00155149		1298	209969_s_at	STAT1	-2.38369	0.00386496
1299	201641_at	BST2	2.6723	0.0078513		1299	225641_at	MEF2D	-2.38347	0.000158345
1300	201401_s_at	ADRBK1	2.67172	0.0186953		1300	238496_at	WHSC1L1	-2.38311	0.0112889
1301	1554747_a_at	SEPT2	2.67072	0.00207622		1301	230006_s_at	SVIP	-2.38199	0.00672591
1302	226094_at	PIK3C2A	2.67048	0.00203616		1302	232719_at	CELF4	-2.38191	0.00951732
1303	1569616_at	GMNC	2.66772	0.00228997		1303	230302_at	RP11-48B3.4	-2.38178	0.0419382
1304	226182_s_at	WISP3	2.66708	0.0105918		1304	209814_at	ZNF330	-2.38151	0.00588243
1305	242336_at	GSK3B	2.66657	0.0344619		1305	228867_at	TATDN3	-2.38037	0.0302475
1306	239193_at	FUBP3	2.66503	0.00152103		1306	236208_at	MOCS2	-2.38002	0.0239018
1307	1555913_at	GON4L	2.66476	0.0332643		1307	225040_s_at	RPE	-2.37973	0.012101
1308	243534_at	CC2D2B	2.66424	0.027056		1308	226944_at	HTRA3	-2.37937	0.0141251
1309	215923_s_at	PSD4	2.66418	0.00104431		1309	201262_s_at	BGN	-2.37843	0.032151
1310	201052_s_at	PSMF1	2.66384	0.0111998		1310	229046_s_at	PLEKHB1	-2.37726	0.0170142
1311	1554052_at	CNOT1	2.66349	0.00782315		1311	234530_s_at	ZNRD1	-2.37723	0.00750604
1312	236372_at	PANX1	2.66349	0.00475768		1312	206896_s_at	GNG7	-2.37719	0.00862268
1313	226880_at	NUCKS1	2.66293	0.0162797		1313	209983_s_at	NRXN2	-2.37714	0.000955098
1314	243141_at	SGMS2	2.66203	0.00309393		1314	238473_at	KMT2E-AS1	-2.377	0.0129765
1315	208947_s_at	UPF1	2.66172	0.00595448		1315	231899_at	ZC3H12C	-2.37698	0.0249474
1316	1438_at	EPHB3	2.66156	0.00115286		1316	235606_at	LINC00883	-2.37645	0.0427985
1317	1555735_a_at	BAP1	2.66083	0.0286827		1317	201960_s_at	MYCBP2	-2.3764	0.00523906
1318	207724_s_at	SPAST	2.65947	0.000456656		1318	201981_at	PAPPA	-2.37639	0.00337758
1319	233803_s_at	MYBBP1A	2.65913	0.0178667		1319	221760_at	MAN1A1	-2.37613	0.0118539
1320	229593_at	H2AFY	2.65905	0.00542935		1320	209662_at	CETN3	-2.37593	0.0125164
1321	215771_x_at	RET	2.65843	0.000435195		1321	230840_at	SMIM1	-2.3756	0.0056976
1322	243683_at	MORF4L2	2.65786	0.0133403		1322	229503_at	SLC15A4	-2.37505	0.00106008
1323	212368_at	ZNF292	2.65709	0.0117995		1323	241389_at	CHRNB2	-2.37481	0.016468
1324	213472_at	HNRNPH1	2.65681	0.0396459		1324	202499_s_at	SLC2A3	-2.37455	0.0360877
1325	1559148_at	LOC101060609	2.65654	0.0208342		1325	1557383_a_at	RP5-1092A3.4	-2.37428	0.0217004
1326	208703_s_at	APLP2	2.65636	0.00412206		1326	215093_at	NSDHL	-2.37399	0.0227236
1327	1556896_at	LINC01270	2.6553	0.0203991		1327	231766_s_at	COL12A1	-2.37385	0.00439944
1328	1564872_at	AC002064.5	2.65511	0.00986301		1328	203391_at	FKBP2	-2.37375	0.0100029
1329	1559538_at	LOC101929549	2.65499	0.00346386		1329	231903_x_at	ARHGAP23	-2.37321	0.00122029
1330	202556_s_at	MCRS1	2.65452	0.00402958		1330	203224_at	RFK	-2.3729	0.00467048
1331	1562664_at	LOC286009	2.65451	0.00301024		1331	234733_s_at	FANCM	-2.37171	0.00793583
1332	230397_at	SAR1B	2.65319	0.00985264		1332	234327_at	RP11-1007O24.3	-2.37131	0.00779321
1333	201668_x_at	MARCKS	2.65271	0.0313455		1333	1552266_at	ADAM32	-2.37059	0.0210998
1334	205574_x_at	BMP1	2.65247	0.00822118		1334	205105_at	MAN2A1	-2.37058	0.00394303
1335	1555800_at	ZNF385B	2.65233	0.004288		1335	224375_at	LOC102724870	-2.36977	0.0123889
1336	203456_at	PRAF2	2.6502	0.0126388		1336	225163_at	FRMD4A	-2.36916	0.0100461
1337	201169_s_at	BHLHE40	2.65013	0.00961709		1337	206152_at	AGAP2	-2.36905	0.00153722
1338	1554410_a_at	WBSCR16	2.64939	0.00123006		1338	209717_at	EVI5	-2.36804	0.047679
1339	1567623_at	ABLIM2	2.64939	0.00534413		1339	229705_at	PIK3C3	-2.36792	0.0269806
1340	211842_s_at	SLC24A1	2.64614	0.00566109		1340	239138_at	NAA50	-2.3676	0.00498021
1341	204338_s_at	RGS4	2.64591	0.00627909		1341	203651_at	ZFYVE16	-2.36743	0.0087059
1342	203330_s_at	STX5	2.64573	0.00545423		1342	230576_at	BLOC1S3	-2.36739	0.000535364
1343	208853_s_at	CANX	2.64473	0.00144777		1343	220554_at	SLC22A7	-2.36738	0.00494823
1344	218215_s_at	NR1H2	2.64416	0.0320372		1344	201501_s_at	GRSF1	-2.36706	0.00427218
1345	206406_at	SMCP	2.64387	0.0119397		1345	242882_at	RNF207	-2.36705	0.00122372
1346	212966_at	HIC2	2.64189	0.00822119		1346	241650_x_at	HMCN2	-2.36699	0.0020257
1347	217307_at	ACO2	2.64156	0.00310763		1347	238063_at	TMEM154	-2.36672	0.0148759
1348	217289_s_at	SLC37A4	2.64129	0.00509983		1348	1555301_a_at	DIP2A	-2.36651	0.000369249
1349	227722_at	RPS23	2.64009	5.8014e-05		1349	226850_at	SUMF1	-2.36615	0.0028715
1350	208727_s_at	CDC42	2.63918	0.0181899		1350	209184_s_at	IRS2	-2.36608	0.0027751
1351	222827_s_at	KLHL41	2.63828	0.00909996		1351	1556187_at	ZNF555	-2.36547	0.00665665
1352	64899_at	LPPR2	2.63724	0.00890162		1352	243744_at	FTCDNL1	-2.36547	0.0478641
1353	1552672_a_at	IGSF3	2.63703	0.000249998		1353	216076_at	L3MBTL1	-2.36427	0.00139007
1354	238420_at	TAOK1	2.63661	0.00214975		1354	228063_s_at	NAP1L5	-2.36285	0.00845058
1355	238848_at	OTUD4	2.63642	0.00514508		1355	229708_at	TOR4A	-2.36237	0.0161912
1356	211195_s_at	TP63	2.63606	0.0163769		1356	226259_at	EXOC6	-2.36072	0.0077022
1357	215273_s_at	TADA3	2.63496	0.000750385		1357	234747_at	TRAPPC11	-2.36062	0.0207985
1358	1552610_a_at	JAK1	2.63452	0.0209408		1358	238731_at	SETDB2	-2.36054	0.00378932
1359	224149_x_at	SLMAP	2.63387	0.00200327		1359	226039_at	MGAT4A	-2.35992	0.000960263
1360	211255_x_at	DEDD	2.63341	0.00183097		1360	211341_at	POU4F1	-2.35905	0.013652
1361	211805_s_at	SLC8A1	2.63217	0.0328925		1361	213413_at	STON1	-2.35897	0.0341651
1362	243759_at	SCAF4	2.6318	0.0464639		1362	229027_at	PPM1A	-2.35851	0.0121281
1363	202773_s_at	SFSWAP	2.63168	0.0163651		1363	207792_at	OPRD1	-2.35795	0.004265
1364	238730_at	ARHGEF11	2.63137	0.0159448		1364	1555905_a_at	TCAIM	-2.35793	0.00938944
1365	241747_s_at	CUL7	2.62948	0.00549713		1365	231950_at	ZNF658	-2.35773	0.0140198
1366	208178_x_at	TRIO	2.62941	0.0457292		1366	225922_at	FNIP2	-2.35755	0.00053547
1367	220813_at	CYSLTR2	2.62881	0.0269561		1367	215676_at	BRF1	-2.35752	0.0129665
1368	232645_at	LOC153684	2.6286	3.25916e-05		1368	221811_at	PGAP3	-2.35737	0.00318935
1369	201538_s_at	DUSP3	2.62835	0.00638402		1369	241669_x_at	PRKD2	-2.35727	0.0083967
1370	218169_at	VAC14	2.62759	0.00263715		1370	218003_s_at	FKBP3	-2.3568	0.00683256
1371	209178_at	DHX38	2.62754	0.00405475		1371	212812_at	SERINC5	-2.35627	0.0284456
1372	1569730_at	MROH2B	2.62731	0.0278974		1372	213148_at	C2orf72	-2.35619	0.0350663
1373	224980_at	LEMD2	2.62608	0.0331672		1373	239111_at	PRDM8	-2.35604	0.0178601
1374	208420_x_at	SUPT6H	2.62548	0.00227623		1374	205590_at	RASGRP1	-2.35556	0.0111476
1375	204624_at	ATP7B	2.62484	0.00778122		1375	231092_s_at	RP11-252E2.1	-2.35529	0.00425386
1376	212201_at	ANKLE2	2.62396	0.00205021		1376	242488_at	CHRM3	-2.35502	0.0399574
1377	215818_at	NUDT7	2.62384	0.0210348		1377	1556911_at	ALMS1-IT1	-2.35467	0.00557377
1378	201182_s_at	CHD4	2.62348	0.00261838		1378	229457_at	ANKHD1	-2.35446	0.0161665
1379	1557523_at	ATP6AP1L	2.62243	0.0124574		1379	219845_at	BARX1	-2.35367	0.00160371
1380	1564351_at	RP11-52A20.2	2.62231	0.0158137		1380	218294_s_at	NUP50	-2.35351	0.0050096
1381	207793_s_at	EPB41	2.62222	0.00204003		1381	233233_at	RASSF3	-2.35251	0.00329329
1382	223438_s_at	PPARA	2.62197	0.0330042		1382	230030_at	HS6ST2	-2.35187	0.0201819
1383	232675_s_at	UCKL1	2.62143	0.000280632		1383	229603_at	BBS12	-2.35163	0.0218748
1384	204805_s_at	H1FX	2.62101	0.00506137		1384	202087_s_at	CTSL	-2.35148	0.00465017
1385	200742_s_at	TPP1	2.62082	0.00702159		1385	232038_at	TBC1D32	-2.35106	0.0230685
1386	218084_x_at	FXYD5	2.62063	0.000895836		1386	220968_s_at	TSPAN9	-2.35097	0.00917647
1387	1569775_at	RNF157	2.62016	0.00414622		1387	242472_x_at	FNBP4	-2.35062	0.00865754
1388	201151_s_at	MBNL1	2.61999	0.000404492		1388	244052_at	CBR4	-2.34974	0.00266538
1389	209653_at	KPNA4	2.61881	0.00517458		1389	213272_s_at	TMEM159	-2.3492	0.00533313
1390	221496_s_at	TOB2	2.6188	0.0134076		1390	224614_at	DYNC1LI2	-2.34915	0.0116995
1391	236969_at	GART	2.61784	0.0413353		1391	1554176_a_at	C3orf33	-2.34828	0.000404751
1392	200611_s_at	WDR1	2.61781	0.000628717		1392	226316_at	RBM26	-2.34818	0.0230202
1393	220192_x_at	SPDEF	2.61736	0.000466217		1393	235230_at	PLCXD2	-2.34778	0.0212834
1394	208748_s_at	FLOT1	2.61596	0.0328989		1394	226019_at	OMA1	-2.34538	0.0266239
1395	1555202_a_at	RPRD1A	2.61416	0.00974612		1395	237046_x_at	IL34	-2.34526	0.00680369
1396	1568836_at	CLK4	2.61334	0.00671705		1396	234920_at	ZNF7	-2.34512	0.0390939
1397	218182_s_at	CLDN1	2.61322	0.0164229		1397	219421_at	TTC33	-2.34478	0.0269177
1398	1564164_at	DENND1B	2.61282	0.00194326		1398	218769_s_at	ANKRA2	-2.34355	0.0244826
1399	243937_x_at	AGAP6	2.61269	0.0466627		1399	1554557_at	ATP11B	-2.34282	0.0100943
1400	230494_at	SLC20A1	2.61238	0.00723205		1400	205498_at	GHR	-2.34282	0.0150961
1401	207319_s_at	CDK13	2.61235	0.00883554		1401	205087_at	RWDD3	-2.34259	0.0209482
1402	220369_at	SMEK1	2.61123	0.0185391		1402	214193_s_at	DIEXF	-2.34205	0.0221786
1403	221612_at	LRTM1	2.61059	0.0412906		1403	226561_at	AGFG1	-2.34185	0.0419779
1404	232785_at	RGAG1	2.61047	0.00276193		1404	221681_s_at	DSPP	-2.34165	0.0217667
1405	230391_at	CD84	2.61005	0.00895126		1405	213361_at	TDRD7	-2.34151	0.00471704
1406	1559226_x_at	LCE1E	2.60924	0.0119371		1406	235184_at	AEBP2	-2.34129	0.00993069
1407	211235_s_at	ESR1	2.60863	0.0166345		1407	214105_at	SOCS3	-2.34113	0.00941729
1408	218907_s_at	LRRC61	2.60733	0.000847019		1408	229093_at	NOS3	-2.34059	0.0370151
1409	238626_at	ANKS6	2.60718	0.00143483		1409	207761_s_at	METTL7A	-2.34039	0.00845616
1410	1560001_at	LOC100131581	2.60636	0.0282052		1410	219163_at	ZNF562	-2.34035	0.0419102
1411	217711_at	TEK	2.60564	0.00370203		1411	226642_s_at	NUDCD2	-2.33976	0.0330736
1412	233571_x_at	PPDPF	2.60435	0.00118868		1412	218840_s_at	NADSYN1	-2.33813	0.0321246
1413	40489_at	ATN1	2.60366	0.0132503		1413	227904_at	AZI2	-2.33722	0.0185053
1414	225124_at	PPP1R9B	2.60246	0.0211102		1414	226272_at	RCAN3	-2.33711	0.00868357
1415	209457_at	DUSP5	2.60224	0.00463956		1415	228459_at	FAM84A	-2.33708	0.0081291
1416	206988_at	CCL25	2.59951	0.0262982		1416	235020_at	TAF4B	-2.33708	0.0171865
1417	202435_s_at	CYP1B1	2.59836	0.00911096		1417	204285_s_at	PMAIP1	-2.33648	0.0061977
1418	229849_at	WIPF3	2.59805	0.00348046		1418	200616_s_at	MLEC	-2.33631	0.0183023
1419	48030_i_at	FAXDC2	2.59776	0.0113723		1419	231268_at	MYBL1	-2.33553	0.0191657
1420	218345_at	TMEM176A	2.59742	0.0471824		1420	205231_s_at	EPM2A	-2.33551	0.0197754
1421	210644_s_at	LAIR1	2.59499	0.011309		1421	1553301_a_at	TMEM182	-2.33546	0.037988
1422	215512_at	MARCH6	2.59476	0.0224861		1422	202934_at	HK2	-2.33543	0.00103242
1423	226404_at	RBM39	2.59376	0.0203013		1423	223677_at	ATG10	-2.33536	0.0453792
1424	1555181_a_at	ST3GAL3	2.59163	0.0298908		1424	230938_x_at	ATF5	-2.3352	0.0108812
1425	202424_at	MAP2K2	2.59123	0.00297694		1425	217264_s_at	SCNN1A	-2.33421	0.00215045
1426	243376_at	TANK	2.58984	0.00605367		1426	54051_at	PKNOX1	-2.3341	0.0363845
1427	229707_at	ZNF606	2.58966	0.0224899		1427	218958_at	C19orf60	-2.33325	0.00372947
1428	1562719_at	LOC101928476	2.58746	0.0141733		1428	218461_at	GPN3	-2.33288	0.0132149
1429	200676_s_at	UBE2L3	2.58743	0.0373039		1429	202490_at	IKBKAP	-2.33272	0.0240418
1430	219189_at	FBXL6	2.58486	0.0108042		1430	231522_at	C20orf144	-2.3322	0.00739462
1431	205425_at	HIP1	2.58485	0.00378471		1431	242503_at	CHST13	-2.33103	0.0122439
1432	32540_at	PPP3CC	2.58423	0.00944426		1432	213694_at	RSBN1	-2.33089	0.0185662
1433	233245_at	UHRF1BP1	2.58418	0.00822165		1433	1555904_at	FRY	-2.33046	0.0141344
1434	208784_s_at	KLHDC3	2.58367	0.00176688		1434	240557_at	TSC22D2	-2.32865	0.0270317
1435	206997_s_at	HS6ST1	2.58352	0.0159552		1435	236193_at	HIST1H2BC	-2.3277	0.00177951
1436	226102_at	ZKSCAN8	2.58211	0.00485984		1436	244512_at	HOXB-AS1	-2.32735	0.025207
1437	232219_x_at	USP21	2.58021	0.000202121		1437	202708_s_at	HIST2H2BE	-2.32725	0.00165651
1438	217240_at	SIRPB1	2.5801	0.0234902		1438	206068_s_at	ACADL	-2.32697	0.00678645
1439	218540_at	THTPA	2.57939	0.000371486		1439	242957_at	VWCE	-2.32684	0.002922
1440	217813_s_at	SPIN1	2.57837	0.00488518		1440	238525_at	DDX56	-2.32669	0.03201
1441	221080_s_at	DENND1C	2.57735	0.0267631		1441	207109_at	POU2F3	-2.32631	0.0018962
1442	1569296_a_at	GS1-124K5.11	2.577	0.00207401		1442	1562365_at	LOC286177	-2.32591	0.0133578
1443	201864_at	GDI1	2.57432	0.00306171		1443	227038_at	SGMS2	-2.32585	0.027406
1444	1569871_at	LMF1	2.57321	0.0145932		1444	204578_at	PPIP5K1	-2.32547	0.00867389
1445	213386_at	TMEM246	2.5704	0.0180643		1445	224803_s_at	MRPL20	-2.32532	0.0204141
1446	211405_x_at	IFNA17	2.56934	0.0177809		1446	226394_at	MARCH5	-2.32465	0.0123524
1447	218218_at	APPL2	2.56896	0.000693769		1447	235320_at	ARL6	-2.32373	0.0415691
1448	228912_at	VIL1	2.56828	0.00298635		1448	242386_x_at	LOC101927608	-2.32289	0.0156189
1449	201264_at	COPE	2.56576	0.00522871		1449	212278_x_at	UBE3A	-2.32265	0.0075199
1450	208372_s_at	LIMK1	2.56472	0.00204417		1450	212111_at	STX12	-2.32208	0.0398732
1451	233077_at	NAV2-AS4	2.56441	0.00663975		1451	225619_at	SLAIN1	-2.32199	0.0181805
1452	206088_at	LRRC37A3	2.56434	0.00561991		1452	239141_at	LOC100126784	-2.32178	0.00310469
1453	212890_at	SLC38A10	2.56432	0.0132258		1453	229409_s_at	RP11-436D10.3	-2.32117	0.00475306
1454	229274_at	GNAS	2.55932	0.00331685		1454	209972_s_at	AIMP2	-2.32083	0.0224432
1455	209435_s_at	ARHGEF2	2.55862	0.0146824		1455	242864_at	ZNF554	-2.32064	0.000642266
1456	235344_at	PPM1A	2.55827	0.00282353		1456	202903_at	LSM5	-2.32054	0.0129521
1457	215090_x_at	LOC440434	2.55733	0.00255847		1457	231369_at	ZNF333	-2.3203	0.0495631
1458	207838_x_at	PBXIP1	2.55691	0.00137695		1458	1564474_at	ZBED3-AS1	-2.31944	0.00860627
1459	203061_s_at	MDC1	2.55456	0.0246082		1459	240617_at	LOC100287098	-2.31935	0.0180402
1460	1554493_s_at	THADA	2.55373	0.00384572		1460	224538_s_at	PARD6G	-2.3178	0.0222285
1461	211614_at	ERVH-6	2.55319	0.000171552		1461	201513_at	TSN	-2.31624	0.0161443
1462	225935_at	CUX1	2.55306	0.0170082		1462	230989_s_at	TSSK6	-2.31504	0.00565018
1463	77508_r_at	RABEP2	2.55276	0.00818111		1463	222354_at	F11R	-2.31492	0.0349882
1464	227383_at	LOC727820	2.5521	0.0212105		1464	206875_s_at	SLK	-2.31478	0.00776061
1465	238748_at	RAD18	2.55178	0.0117068		1465	228902_at	NUP214	-2.31457	0.0033003
1466	215910_s_at	FNDC3A	2.5516	0.00667932		1466	238926_at	LOC101928399	-2.31406	0.0164694
1467	213274_s_at	CTSB	2.55148	0.000456112		1467	222369_at	NAA40	-2.31324	0.00495015
1468	1555378_at	DBF4B	2.55131	0.00762676		1468	1561038_at	ZNF81	-2.31316	0.00169119
1469	219869_s_at	SLC39A8	2.55125	0.0170538		1469	209068_at	HNRNPDL	-2.31311	0.00788539
1470	1552477_a_at	IRF6	2.54942	0.0119367		1470	214269_at	MFSD7	-2.31268	0.0133315
1471	217365_at	PRAMEF11	2.54842	0.0206598		1471	209935_at	ATP2C1	-2.31259	0.04447
1472	201683_x_at	TOX4	2.54735	0.0017028		1472	230070_at	CNIH2	-2.31239	0.00102644
1473	223388_s_at	ZFYVE1	2.5468	0.0026587		1473	218806_s_at	VAV3	-2.3116	0.00596933
1474	201755_at	MCM5	2.54671	0.00373601		1474	225399_at	TSEN15	-2.30948	0.00916505
1475	222217_s_at	SLC27A3	2.5452	0.00321343		1475	230347_at	ORAI2	-2.30894	0.0229042
1476	225140_at	KLF3	2.54502	0.00734001		1476	235125_x_at	FAM73A	-2.30894	0.0459898
1477	217448_s_at	TOX4	2.54458	0.0046351		1477	1555363_s_at	LINC00663	-2.30892	0.00452418
1478	236496_at	DEGS2	2.5441	0.00781547		1478	222685_at	HAUS6	-2.30892	0.0181908
1479	1554302_s_at	LHFPL3-AS1	2.54391	0.00683297		1479	210683_at	NRTN	-2.30765	0.0301434
1480	205121_at	SGCB	2.54242	0.0406689		1480	209819_at	HABP4	-2.30647	0.0422421
1481	224730_at	DCAF7	2.54116	0.00159251		1481	227685_at	TMF1	-2.30646	0.0013516
1482	216721_at	SLC25A30	2.54109	0.00819257		1482	205174_s_at	QPCT	-2.30557	0.0233098
1483	212337_at	TUG1	2.54017	0.0291338		1483	202307_s_at	TAP1	-2.30508	0.00947401
1484	1566471_at	LOC100996506	2.53966	0.0104119		1484	223404_s_at	TRMT1L	-2.30494	0.0317687
1485	1553584_at	CXorf36	2.5388	0.0221411		1485	228345_at	CHIC1	-2.30482	0.00589819
1486	221173_at	USH1C	2.53823	0.00229189		1486	235919_at	CEP78	-2.3048	0.0179974
1487	212171_x_at	VEGFA	2.53805	0.000281244		1487	203079_s_at	CUL2	-2.30459	0.00620823
1488	1560958_s_at	LOC101928516	2.53661	0.0121527		1488	214681_at	GK	-2.30447	0.0207868
1489	229009_at	SIX5	2.53635	0.00298442		1489	201250_s_at	SLC2A1	-2.30419	0.00287404
1490	212249_at	PIK3R1	2.53528	0.0253435		1490	204803_s_at	RRAD	-2.30412	0.0217657
1491	1569001_at	BMP1	2.53461	0.00290495		1491	207307_at	HTR2C	-2.30405	0.00330682
1492	221814_at	GPR124	2.53429	0.0109269		1492	231525_at	IQCF5	-2.30387	0.0208949
1493	206074_s_at	HMGA1	2.53337	0.00794313		1493	225796_at	PXK	-2.30343	0.0318006
1494	203834_s_at	TGOLN2	2.53197	0.00583447		1494	221021_s_at	CTNNBL1	-2.30329	0.00112374
1495	219333_s_at	CAPN10	2.53158	0.0029604		1495	203837_at	MAP3K5	-2.30314	0.0434276
1496	1554950_at	ACAN	2.53149	0.023975		1496	205180_s_at	ADAM8	-2.30273	0.00841224
1497	224307_x_at	MAGI3	2.53115	0.0255147		1497	227669_at	MPC2	-2.30268	0.0173326
1498	204267_x_at	PKMYT1	2.53099	0.000264042		1498	209266_s_at	SLC39A8	-2.30102	0.00189863
1499	244050_at	PTPLAD2	2.52976	0.0176824		1499	208961_s_at	KLF6	-2.30096	0.0179069
1500	1562981_at	HBB	2.52945	0.00674829		1500	230297_x_at	SYNGAP1	-2.30018	0.00197569
1501	210816_s_at	CYB561	2.52935	0.00157168		1501	207448_at	POFUT2	-2.29985	0.0191506
1502	226967_at	FIZ1	2.52931	0.00226314		1502	200947_s_at	GLUD1	-2.29981	0.0175691
1503	1570273_at	LOC101927907	2.52842	4.65593e-05		1503	210561_s_at	WSB1	-2.29937	0.00482045
1504	205735_s_at	AFF3	2.52766	0.00423728		1504	230575_at	MSRB2	-2.29934	0.0100206
1505	217856_at	RBM8A	2.52753	0.0100865		1505	208990_s_at	HNRNPH3	-2.29918	0.00546014
1506	227454_at	TAOK1	2.52625	0.0250245		1506	205766_at	TCAP	-2.29914	0.0444538
1507	220295_x_at	DEPDC1	2.52571	0.00416516		1507	230860_at	CEP19	-2.29846	0.0334531
1508	201790_s_at	DHCR7	2.52564	0.000178023		1508	201560_at	CLIC4	-2.2983	0.00519213
1509	243841_at	SYNE2	2.52531	0.00212374		1509	223898_at	ZNF670	-2.29714	0.0331939
1510	1560043_at	CYB5R1	2.52522	0.00335959		1510	209916_at	DHTKD1	-2.29705	0.0272974
1511	1565677_at	PRSS23	2.52477	0.0100182		1511	226615_at	XPR1	-2.29691	0.0213272
1512	202998_s_at	LOXL2	2.52474	0.0062514		1512	1556653_at	ANKAR	-2.29623	0.00437363
1513	233928_at	LOC101929335	2.52445	0.00591149		1513	211102_s_at	LILRA2	-2.29621	0.0415725
1514	227735_s_at	C10orf99	2.52407	0.000238111		1514	218135_at	ERGIC2	-2.29596	0.000195003
1515	1553691_at	B3GALNT2	2.52402	0.0219956		1515	225019_at	CAMK2D	-2.29556	0.0202576
1516	212849_at	AXIN1	2.52215	0.00560625		1516	206660_at	IGLL1	-2.29538	0.0157638
1517	235570_at	RBMS3	2.52199	0.00825152		1517	223088_x_at	ECHDC1	-2.29529	0.00944772
1518	45297_at	EHD2	2.52181	0.00609131		1518	232860_x_at	RBM41	-2.29521	0.00175878
1519	244046_at	URGCP	2.52127	0.0152053		1519	1554810_at	PLA2G4C	-2.29481	0.00754635
1520	209895_at	PTPN11	2.5212	0.00837805		1520	1558279_a_at	KDSR	-2.29439	0.0352593
1521	1564413_at	LINC01356	2.52104	0.0173664		1521	1557950_at	NEMF	-2.294	0.00362064
1522	212553_at	RPRD2	2.52019	0.0310173		1522	223137_at	ZDHHC4	-2.29372	0.00858095
1523	241385_at	LARP7	2.51979	0.0134292		1523	223995_at	SLC12A9	-2.29358	0.0231633
1524	1555705_a_at	CMTM3	2.51978	0.00401268		1524	222359_x_at	KDSR	-2.29342	0.018422
1525	241513_at	RP11-1152H14.1	2.51911	0.0083197		1525	220626_at	SERPINA10	-2.29328	0.00632497
1526	225025_at	IGSF8	2.51901	0.00771503		1526	203401_at	PRPS2	-2.29289	0.0216789
1527	1569481_s_at	SNX22	2.51868	0.00269563		1527	229623_at	TMEM150C	-2.29235	0.0204565
1528	1554616_at	SERPINB8	2.51851	0.027888		1528	212457_at	TFE3	-2.29157	0.00569853
1529	204454_at	LDOC1	2.51771	0.0094588		1529	210998_s_at	HGF	-2.28992	0.00262698
1530	207984_s_at	MPP2	2.51758	0.0173126		1530	226971_at	CCDC136	-2.28966	0.00812248
1531	215898_at	TTLL5	2.51749	0.0153615		1531	1556630_at	CASC2	-2.28931	0.0160118
1532	214885_at	KAT8	2.51712	0.0141261		1532	243777_at	RAB29	-2.28895	0.0294471
1533	200861_at	CNOT1	2.51608	0.0049576		1533	232373_at	NOXA1	-2.28816	0.00213552
1534	210441_at	CDC14A	2.51604	0.00241731		1534	205720_at	POMC	-2.28809	0.0369505
1535	1558300_at	EFCAB5	2.51587	0.012873		1535	218128_at	NFYB	-2.28737	0.018325
1536	210625_s_at	AKAP1	2.51567	0.00300911		1536	214633_at	SOX3	-2.28729	0.0133925
1537	214245_at	RPS14	2.51552	0.00278263		1537	210332_at	ACHE	-2.28713	0.00354393
1538	205902_at	KCNN3	2.5155	0.0146677		1538	219214_s_at	NT5C	-2.28703	0.00164343
1539	223024_at	AP1M1	2.5152	0.000921223		1539	238697_at	LINC00086	-2.28667	0.00315457
1540	211312_s_at	WISP1	2.51318	0.0293609		1540	218683_at	PTBP2	-2.28635	0.00809071
1541	1555300_a_at	MED12L	2.51172	0.00161195		1541	203065_s_at	CAV1	-2.28569	0.000735824
1542	235540_at	GNRH1	2.51159	0.0266288		1542	1566722_a_at	SVEP1	-2.28505	0.0381174
1543	207564_x_at	OGT	2.51048	0.000307784		1543	206104_at	ISL1	-2.28438	0.00480383
1544	229195_at	MESP1	2.51028	0.00126626		1544	227443_at	LURAP1L	-2.28355	0.00233084
1545	1562509_at	TMEM108-AS1	2.51022	0.0278687		1545	212936_at	FAM172A	-2.28352	0.0142064
1546	203287_at	LAD1	2.51002	0.000552355		1546	230551_at	KSR2	-2.28349	0.0297421
1547	210787_s_at	CAMKK2	2.50969	0.0255187		1547	213049_at	RALGAPA1	-2.2833	0.0144202
1548	240757_at	CLASP1	2.5093	0.0414771		1548	241742_at	PRAM1	-2.2833	0.0029537
1549	242183_at	IRGQ	2.50861	0.0150008		1549	214145_s_at	SPTB	-2.28321	0.011182
1550	1568718_at	SLC22A23	2.50688	0.00227069		1550	218696_at	EIF2AK3	-2.28272	0.0109588
1551	1556510_at	NFIA-AS2	2.50598	0.00482977		1551	229519_at	FXR1	-2.28245	0.00683602
1552	213956_at	CEP350	2.50577	0.00633832		1552	225420_at	GPAM	-2.28161	0.00642616
1553	216294_s_at	KIAA1109	2.50552	0.00955011		1553	235675_at	DHFRL1	-2.28161	0.0200203
1554	212472_at	MICAL2	2.50545	0.0370417		1554	210678_s_at	AGPAT2	-2.28145	0.00580029
1555	208368_s_at	BRCA2	2.50486	0.00331729		1555	201449_at	TIA1	-2.28123	0.026637
1556	212497_at	MAPK1IP1L	2.5034	0.000896682		1556	203253_s_at	PPIP5K2	-2.2809	0.0229483
1557	223921_s_at	GBA2	2.50249	0.00440198		1557	226490_at	NHSL1	-2.28056	0.0236608
1558	219559_at	SLC17A9	2.50247	0.00439611		1558	238929_at	SRSF8	-2.28048	0.0111901
1559	211165_x_at	EPHB2	2.5011	0.000694509		1559	222043_at	CLU	-2.27983	0.00864541
1560	1557477_at	STIM1	2.50093	0.000747147		1560	213033_s_at	NFIB	-2.27976	0.0081125
1561	201742_x_at	SRSF1	2.50034	0.00512249		1561	235686_at	TYW5	-2.27942	0.0398229
1562	207082_at	CSF1	2.49976	0.000938889		1562	221363_x_at	GPR25	-2.27922	0.00594838
1563	223789_s_at	GTPBP2	2.49898	0.00295391		1563	1556916_a_at	LOC101928651	-2.2787	0.00333165
1564	217924_at	C6orf106	2.49844	0.00214493		1564	213301_x_at	TRIM24	-2.2785	0.0114379
1565	1570266_x_at	ERVH-1	2.49581	0.000115452		1565	221368_at	NEU2	-2.27819	0.0105857
1566	234685_x_at	KRTAP4-9	2.49486	0.0284994		1566	214337_at	COPA	-2.27767	0.0170951
1567	220421_at	BTNL8	2.49415	0.00821847		1567	209759_s_at	ECI1	-2.27693	0.00168543
1568	36554_at	ASMTL	2.49227	0.00273298		1568	230801_at	RPRD1B	-2.27692	0.0172121
1569	242201_at	PMS2P5	2.49202	0.0141864		1569	223089_at	VEZT	-2.27688	0.0173089
1570	236565_s_at	LARP6	2.49165	0.00813378		1570	211421_s_at	RET	-2.27667	0.00807071
1571	215982_s_at	DXO	2.49159	0.00722937		1571	238286_at	SPG7	-2.27648	0.0117566
1572	225012_at	HDLBP	2.4907	0.000260292		1572	240344_x_at	LYRM7	-2.2764	0.0239094
1573	1553698_a_at	CCSAP	2.49045	0.0350764		1573	206629_at	ADAMTSL2	-2.27581	0.00654335
1574	201259_s_at	SYPL1	2.48969	0.000168095		1574	209783_at	DBP	-2.2758	0.00212632
1575	216502_at	ISG20L2	2.48935	0.00460635		1575	228670_at	TEP1	-2.27575	0.0083229
1576	1555227_a_at	MANEA	2.48882	0.00602745		1576	241525_at	LOC200772	-2.27561	0.00480395
1577	211532_x_at	KIR2DS2	2.48848	0.000711614		1577	222607_s_at	DIS3	-2.27542	0.0177506
1578	222544_s_at	WHSC1L1	2.4879	0.0027468		1578	238613_at	ZAK	-2.27534	0.00376751
1579	209035_at	MDK	2.48781	0.0137779		1579	228315_at	ZMAT3	-2.27533	0.00219454
1580	207740_s_at	NUP62	2.48725	0.0227519		1580	216629_at	SRRM2	-2.27525	0.0317181
1581	203194_s_at	NUP98	2.4867	0.00410436		1581	213267_at	DOPEY1	-2.27498	0.00709082
1582	220721_at	ZNF614	2.48633	0.00633983		1582	238964_at	FIGN	-2.27355	0.0157191
1583	229703_at	DLG1	2.48587	0.0188815		1583	206451_at	TBCCD1	-2.27333	0.0195734
1584	219579_at	RAB3IL1	2.48525	0.0148684		1584	202729_s_at	LTBP1	-2.27276	0.00125323
1585	1555467_a_at	CELF1	2.4852	0.00510369		1585	221641_s_at	ACOT9	-2.27222	0.000194311
1586	211812_s_at	B3GALNT1	2.48437	0.000406431		1586	204778_x_at	HOXB7	-2.27145	0.0117958
1587	209406_at	BAG2	2.48388	0.00621287		1587	221599_at	AAMDC	-2.27138	0.0182483
1588	236189_at	ANKRD50	2.48325	0.0216393		1588	231002_s_at	RABEP1	-2.27131	0.00726171
1589	201203_s_at	RRBP1	2.48288	0.00712144		1589	232007_at	AGPAT5	-2.27123	0.0405255
1590	1556029_s_at	NMNAT2	2.48175	0.0363447		1590	205965_at	BATF	-2.27119	0.00201288
1591	213419_at	APBB2	2.48125	0.0111372		1591	243780_at	CTA-250D10.23	-2.27103	0.0324947
1592	211120_x_at	ESR2	2.48015	0.00502629		1592	228151_at	ARL15	-2.27058	0.000432955
1593	231755_at	IL36B	2.47973	0.0391071		1593	223695_s_at	ARSD	-2.2704	0.00820505
1594	1562557_at	LOC101928144	2.47941	0.0153437		1594	212599_at	AUTS2	-2.26937	0.0261499
1595	219969_at	TXLNG	2.47909	0.00447573		1595	227719_at	SMAD9	-2.26913	0.033008
1596	214925_s_at	SPTAN1	2.47827	0.0242881		1596	224873_s_at	MRPS25	-2.26889	0.0327648
1597	210325_at	CD1A	2.47776	0.00744764		1597	203438_at	STC2	-2.26883	0.00154458
1598	210859_x_at	CLN3	2.47751	0.00979087		1598	207574_s_at	GADD45B	-2.2687	0.00190113
1599	1563086_at	LOC101928894	2.47678	0.0363569		1599	204792_s_at	IFT140	-2.26789	0.0105859
1600	1552923_a_at	PITPNM2	2.47577	0.0319109		1600	204930_s_at	BNIP1	-2.26758	0.0408918
1601	212005_at	SZRD1	2.47576	0.00124829		1601	233656_s_at	VPS54	-2.26713	0.0307977
1602	212113_at	ATXN7L3B	2.47555	0.0179008		1602	232161_x_at	PTPN4	-2.26647	0.0168532
1603	240456_at	LOC101928419	2.47543	0.00457472		1603	1553292_s_at	SGK494	-2.26612	0.00488455
1604	220020_at	XPNPEP3	2.47465	0.00688446		1604	241247_at	LINC01213	-2.26604	0.00557818
1605	1558336_at	LOC101928157	2.47434	0.0123537		1605	238406_x_at	SEZ6L2	-2.2652	0.012854
1606	208285_at	OR7A5	2.47102	0.00835591		1606	230643_at	WNT9A	-2.26483	0.0159998
1607	201983_s_at	EGFR	2.47052	0.0471158		1607	231505_s_at	SFXN4	-2.2648	2.48265e-05
1608	210658_s_at	GGA2	2.46963	0.0039998		1608	225228_at	DRAM2	-2.2642	0.0393934
1609	221882_s_at	TMEM8A	2.46947	0.00364188		1609	236261_at	OSBPL6	-2.26397	0.000465133
1610	201708_s_at	NIPSNAP1	2.46909	0.0225618		1610	1561501_s_at	CTU2	-2.26387	0.0100032
1611	203379_at	RPS6KA1	2.46839	0.0110142		1611	204254_s_at	VDR	-2.26384	0.00297336
1612	205748_s_at	RNF126	2.46825	0.000595033		1612	236018_at	ADAL	-2.26325	0.00720044
1613	1552978_a_at	SCAMP1	2.46822	0.00264444		1613	1568689_at	LOC100631378	-2.2628	0.0225327
1614	210622_x_at	CDK10	2.4679	0.00331374		1614	222198_at	RP11-930P14.2	-2.2625	0.0395151
1615	204545_at	PEX6	2.4672	0.0147611		1615	225176_at	LNPEP	-2.2625	0.00675734
1616	219916_s_at	RNF39	2.46532	0.00134906		1616	216485_s_at	TPSAB1	-2.26154	0.00839334
1617	204380_s_at	FGFR3	2.46508	0.00503232		1617	1560772_a_at	RP11-285A1.1	-2.26153	0.005424
1618	1561346_at	LOC101927166	2.46473	0.0237161		1618	228240_at	AGAP1	-2.26137	0.00325479
1619	1556163_a_at	IGSF3	2.46423	0.00410588		1619	228197_at	C1orf86	-2.26067	0.0138579
1620	212555_at	PRKAR1B	2.46382	0.00896431		1620	221068_at	KANK2	-2.26057	0.00397971
1621	237899_at	LOC100506374	2.46252	0.0037972		1621	225189_s_at	RAPH1	-2.26045	0.0354392
1622	220485_s_at	SIRPG	2.46182	0.033109		1622	214438_at	HLX	-2.2604	0.00250271
1623	217765_at	NRBP1	2.46161	0.00367894		1623	212406_s_at	PCMTD2	-2.26031	0.00294648
1624	217445_s_at	GART	2.4603	0.0431458		1624	208087_s_at	ZBP1	-2.25988	0.00182544
1625	206607_at	CBL	2.46004	0.0106012		1625	227772_at	LATS1	-2.25931	0.0300111
1626	206351_s_at	PEX10	2.45953	0.0119876		1626	221376_at	FGF17	-2.25893	0.00189553
1627	223849_s_at	MOV10	2.4588	0.000566162		1627	223428_s_at	ISY1	-2.25809	0.00103832
1628	1558995_at	ZNF547	2.45879	0.00593174		1628	218174_s_at	TMEM254	-2.25808	0.000163356
1629	211572_s_at	SLC23A2	2.45857	0.000108485		1629	219192_at	UBAP2	-2.25751	0.000781948
1630	208403_x_at	MAX	2.45824	0.00276832		1630	237228_at	ZDHHC1	-2.25615	0.00755422
1631	220417_s_at	THAP4	2.45804	0.00392968		1631	203468_at	CDK10	-2.25601	0.000850881
1632	209159_s_at	NDRG4	2.45738	0.00629854		1632	223345_at	HDAC8	-2.25584	0.0114993
1633	208077_at	C9orf38	2.45712	0.0387949		1633	226604_at	TMTC3	-2.25562	0.0151428
1634	228478_at	SPPL2A	2.45708	0.046392		1634	228511_s_at	RP11-998D10.7	-2.2556	0.00180436
1635	201841_s_at	HSPB1	2.45667	0.00118655		1635	210780_at	ESR2	-2.25554	0.00223289
1636	225129_at	CPNE2	2.45619	0.0341998		1636	204973_at	GJB1	-2.2551	0.00542499
1637	200982_s_at	ANXA6	2.45595	0.000936362		1637	228874_at	PHLDB3	-2.25501	0.0345237
1638	244768_at	DYNC1H1	2.45576	0.00111013		1638	236701_at	GSG1L	-2.25488	0.00337168
1639	1554761_a_at	HEATR2	2.45462	0.00775882		1639	212642_s_at	HIVEP2	-2.25481	0.000964821
1640	230106_at	ZXDC	2.45331	0.0047896		1640	214960_at	API5	-2.25468	0.00230693
1641	235341_at	DNAJC3	2.45322	0.0437101		1641	244281_at	REXO1	-2.25454	0.00829493
1642	220946_s_at	SETD2	2.45186	0.0194715		1642	244499_at	THAP2	-2.25451	0.00622984
1643	209629_s_at	NXT2	2.4511	0.00247327		1643	213282_at	APOOL	-2.25447	0.00965382
1644	225931_s_at	RNF213	2.45011	0.0133082		1644	211486_s_at	KCNQ2	-2.25428	0.00638454
1645	241282_at	AC010145.4	2.44987	0.00971997		1645	211163_s_at	TNFRSF10C	-2.25399	0.011189
1646	227223_at	RBM39	2.44953	0.021046		1646	209130_at	SNAP23	-2.25368	0.0168025
1647	201525_at	APOD	2.44921	0.01014		1647	204163_at	EMILIN1	-2.25363	0.0092979
1648	1554145_a_at	PPP1R21	2.44907	0.0370106		1648	227416_s_at	ZCRB1	-2.25357	0.00279672
1649	1559268_at	ADAM23	2.44885	0.0285832		1649	232764_at	CCNB2	-2.25343	0.0418518
1650	209727_at	GM2A	2.44817	0.0429507		1650	227989_at	LTBP4	-2.25302	0.0129112
1651	1568801_at	VWA9	2.44809	0.0251758		1651	219055_at	SRBD1	-2.2528	0.00215139
1652	1555450_a_at	NAA16	2.44738	0.0102982		1652	235497_at	LINC01128	-2.25277	0.010291
1653	1558996_at	FOXP1	2.44692	0.00111164		1653	235800_at	RP11-539I5.1	-2.25259	0.0122237
1654	205462_s_at	HPCAL1	2.4469	0.001106		1654	228381_at	ATF7IP2	-2.25242	0.00477478
1655	223893_at	ENAM	2.44635	0.044523		1655	1559996_s_at	SAMD14	-2.25201	0.00487242
1656	211092_s_at	NF2	2.44616	0.00556808		1656	228322_at	NAA30	-2.25178	0.040035
1657	221161_at	ASCL3	2.44496	0.0115615		1657	226000_at	CTTNBP2NL	-2.25133	0.0419558
1658	1553112_s_at	CDK8	2.4444	0.00306145		1658	226278_at	SVIP	-2.25094	0.00561889
1659	229207_x_at	RNF187	2.44352	0.0259179		1659	228908_s_at	LOC642852	-2.25092	0.0186186
1660	219139_s_at	CROCCP3	2.44329	0.0125168		1660	221903_s_at	CYLD	-2.25019	0.00719972
1661	202354_s_at	GTF2F1	2.4424	0.0135275		1661	222735_at	TMEM38B	-2.24974	0.0151034
1662	1554208_at	MEI1	2.44215	0.0141698		1662	208474_at	CLDN6	-2.24969	0.000567052
1663	203788_s_at	SEMA3C	2.44029	0.00262271		1663	229165_at	MRPL12	-2.24967	0.019222
1664	211900_x_at	CD6	2.44022	0.000481221		1664	206773_at	LY6H	-2.24951	0.00333059
1665	1558486_at	ZNF493	2.43991	0.00868437		1665	214400_at	INSL3	-2.24947	0.00767339
1666	1552677_a_at	DIP2A	2.4398	0.033404		1666	223908_at	HDAC8	-2.24936	0.021269
1667	220309_at	TTC22	2.43968	0.00962724		1667	224496_s_at	TMEM107	-2.24924	0.0214129
1668	222244_s_at	TUG1	2.4381	0.00255847		1668	225999_at	RIMKLB	-2.24839	0.00657623
1669	235641_at	TRIB1	2.43798	0.0294436		1669	204634_at	NEK4	-2.24793	0.0148807
1670	1555330_at	GCLC	2.43705	0.0304815		1670	209307_at	SWAP70	-2.2479	0.0321009
1671	235334_at	ST6GALNAC3	2.43704	0.00834723		1671	236262_at	MMRN2	-2.24779	0.0136357
1672	209087_x_at	MCAM	2.43641	0.0164036		1672	201424_s_at	CUL4A	-2.24757	0.0158049
1673	201768_s_at	CLINT1	2.43625	0.00234029		1673	234231_at	CASP16	-2.24732	0.00870953
1674	1555843_at	HNRNPM	2.43563	0.0413133		1674	205773_at	CPEB3	-2.24726	0.0249243
1675	226076_s_at	MBD6	2.43555	0.0124979		1675	1557166_at	PDCD4	-2.24608	0.0319719
1676	211541_s_at	DYRK1A	2.43417	0.0115298		1676	211049_at	TLX2	-2.246	0.0104036
1677	206468_s_at	METTL13	2.43238	0.00275988		1677	213118_at	UHRF1BP1L	-2.24525	0.00535346
1678	232312_at	PPP6R3	2.43181	0.00566652		1678	204351_at	S100P	-2.24476	0.0331241
1679	201775_s_at	EFCAB14	2.4302	0.0125176		1679	219431_at	ARHGAP10	-2.24468	0.0271432
1680	208331_at	BPY2	2.42869	0.0162041		1680	222222_s_at	HOMER3	-2.24385	0.0012806
1681	209677_at	PRKCI	2.4281	0.00362853		1681	1560848_at	LOC101927490	-2.24384	0.0247123
1682	1560631_at	CALCOCO2	2.42807	0.0149439		1682	225072_at	ZCCHC3	-2.24338	0.00335114
1683	241606_s_at	TRUB1	2.42777	0.00211331		1683	232328_at	ZNF552	-2.24337	0.00403055
1684	223055_s_at	XPO5	2.4273	0.00695601		1684	215181_at	CDH22	-2.2433	0.00916291
1685	220005_at	P2RY13	2.42712	0.0156517		1685	204100_at	THRA	-2.24321	0.00834831
1686	1559052_s_at	PAK2	2.4264	0.00216086		1686	218085_at	CHMP5	-2.24318	0.0200088
1687	236693_at	MIR124-2HG	2.42581	0.00756924		1687	226140_s_at	OTUD1	-2.24307	0.0124469
1688	216604_s_at	SLC7A8	2.4258	0.0450903		1688	232035_at	HIST1H4H	-2.2427	0.00441551
1689	1562263_at	LOC100507156	2.42535	0.0124398		1689	219687_at	HHAT	-2.24237	0.00739531
1690	202412_s_at	USP1	2.42519	0.00133773		1690	1557176_a_at	C14orf37	-2.2419	0.0191823
1691	233141_s_at	ST7L	2.42383	0.0138729		1691	226398_s_at	FRA10AC1	-2.2408	0.0325797
1692	1556808_at	RAP2A	2.42367	0.0171885		1692	212792_at	DPY19L1	-2.24063	0.00961549
1693	223326_s_at	LOC80154	2.4231	0.00349988		1693	229040_at	ITGB2-AS1	-2.24063	0.0143975
1694	1552611_a_at	JAK1	2.42309	0.00046289		1694	222604_at	GTF3C3	-2.2394	0.0118204
1695	217441_at	USP33	2.42257	0.00150371		1695	228451_at	FAM229A	-2.23868	0.00630054
1696	207184_at	SLC6A13	2.42173	0.00241916		1696	232486_at	LRFN1	-2.23852	0.00701598
1697	217903_at	STRN4	2.42163	0.0218011		1697	206222_at	TNFRSF10C	-2.23801	0.00660521
1698	228522_at	FBRSL1	2.42162	0.00198322		1698	223026_s_at	VPS29	-2.23774	0.010711
1699	218062_x_at	CDC42EP4	2.42057	0.00184986		1699	210340_s_at	CSF2RA	-2.23729	0.00711158
1700	200766_at	CTSD	2.41969	0.0111946		1700	205251_at	PER2	-2.23725	0.0137791
1701	213258_at	TFPI	2.41859	0.0177152		1701	204176_at	KLHL20	-2.237	0.0161111
1702	228836_at	SLC25A35	2.41813	0.0113179		1702	217647_at	DHODH	-2.23682	0.000843055
1703	1555269_a_at	ANO1	2.41804	0.0148285		1703	206015_s_at	FOXJ3	-2.2362	0.00468637
1704	222463_s_at	BACE1	2.4167	0.00454809		1704	217585_at	NEBL	-2.2357	0.0149992
1705	235639_at	CDH19	2.41545	0.0129748		1705	205281_s_at	PIGA	-2.23566	0.0245555
1706	227711_at	GTSF1	2.41424	0.00286761		1706	226087_at	LZIC	-2.23523	0.00779395
1707	225937_at	CUX1	2.41416	0.0404342		1707	227194_at	FAM3B	-2.235	0.00832368
1708	200601_at	ACTN4	2.41407	0.0233617		1708	203895_at	PLCB4	-2.23459	0.0143119
1709	211582_x_at	LST1	2.41381	0.0267094		1709	219166_at	DNAAF2	-2.23347	0.0251126
1710	211992_at	WNK1	2.41352	0.00484839		1710	202223_at	STT3A	-2.23338	0.0467112
1711	221753_at	SSH1	2.41325	0.0141625		1711	1561469_at	LOC101928865	-2.23306	0.0213434
1712	208408_at	PTN	2.41323	0.0136723		1712	218613_at	PSD3	-2.23292	0.00341367
1713	214786_at	MAP3K1	2.41321	0.0240622		1713	207281_x_at	VCX2	-2.23279	0.0109304
1714	1563742_at	LINC00842	2.4123	0.00950091		1714	204084_s_at	CLN5	-2.23265	0.0129165
1715	203258_at	DRAP1	2.41199	0.0102478		1715	219805_at	CXorf56	-2.23259	0.0247695
1716	1562741_at	UBXN4	2.41167	0.00183789		1716	238373_at	H1FNT	-2.23256	0.00427706
1717	1552399_a_at	BRF1	2.41165	0.0227102		1717	219450_at	C4orf19	-2.23247	0.0144266
1718	224252_s_at	FXYD5	2.41156	0.000542288		1718	204354_at	POT1	-2.232	0.00741712
1719	206748_s_at	SPAG9	2.41154	0.00355736		1719	209672_s_at	MIOS	-2.23185	0.0038931
1720	201617_x_at	CALD1	2.41102	0.00646593		1720	1556175_at	MTSS1L	-2.2318	0.00931966
1721	214526_x_at	PMS2P1	2.411	2.62162e-05		1721	239922_at	CCDC142	-2.23131	0.0342106
1722	206663_at	SP4	2.40985	0.0037289		1722	211987_at	TOP2B	-2.23063	0.00247861
1723	240643_at	TTBK1	2.40917	0.0497088		1723	213985_s_at	TMEM259	-2.23048	0.00471062
1724	218903_s_at	NABP2	2.40886	0.0203758		1724	218649_x_at	NEMF	-2.23016	0.000385446
1725	200954_at	ATP6V0C	2.40881	0.00684223		1725	234055_s_at	GZF1	-2.23015	0.00839552
1726	1554091_a_at	TIRAP	2.40709	0.000106114		1726	219267_at	GLTP	-2.22927	0.0071641
1727	202958_at	PTPN9	2.40563	0.0182268		1727	212565_at	STK38L	-2.22895	0.0121915
1728	212808_at	NFATC2IP	2.4055	0.00951369		1728	224315_at	DDX20	-2.22889	0.00665935
1729	212777_at	SOS1	2.40543	0.00081529		1729	210782_x_at	GRIN1	-2.2283	0.00244289
1730	231044_at	C1orf194	2.4053	0.0377258		1730	223342_at	RRM2B	-2.22824	0.0159895
1731	232591_s_at	TMEM30A	2.40519	0.00416604		1731	212943_at	C2CD5	-2.22798	0.00709546
1732	213570_at	EIF4E2	2.4049	0.00239937		1732	221480_at	HNRNPD	-2.22699	0.017123
1733	1566646_at	LINC01225	2.40439	0.00463703		1733	231280_at	HEBP2	-2.22663	0.00667082
1734	206961_s_at	MED20	2.4043	0.00423049		1734	241434_at	IPP	-2.22609	0.036256
1735	1567028_s_at	SH3GL1P2	2.40427	0.030787		1735	225136_at	PLEKHA2	-2.22452	0.00328121
1736	207105_s_at	PIK3R2	2.40357	0.0266148		1736	223490_s_at	EXOSC3	-2.22414	0.011634
1737	160020_at	MMP14	2.40344	0.0057529		1737	206493_at	ITGA2B	-2.22382	0.0148017
1738	236696_at	U2SURP	2.40111	0.0348341		1738	227369_at	SERBP1	-2.22382	0.00529061
1739	221602_s_at	FAIM3	2.40036	0.0161581		1739	235967_at	RP11-448A19.1	-2.2235	0.001254
1740	1565681_s_at	DIP2C	2.40021	0.00477885		1740	229868_s_at	GDF15	-2.22347	0.00301223
1741	202436_s_at	CYP1B1	2.39992	0.00647938		1741	220588_at	BCAS4	-2.22345	0.00266589
1742	214121_x_at	PDLIM7	2.39988	0.00935478		1742	216701_at	C1orf68	-2.22326	0.00402792
1743	1560921_at	ZNF169	2.3991	0.0406063		1743	231748_at	ULBP3	-2.22293	0.0179326
1744	212935_at	MCF2L	2.39845	0.033292		1744	236529_at	SRCRB4D	-2.22274	0.0114881
1745	215267_s_at	SLC8A2	2.39659	0.00417726		1745	242081_at	ACAP1	-2.22228	0.00954353
1746	211814_s_at	CCNE2	2.39655	0.00650632		1746	204802_at	RRAD	-2.22218	0.0158876
1747	1553555_at	TAS2R38	2.3947	0.0193238		1747	215454_x_at	SFTPC	-2.2221	0.0209831
1748	216969_s_at	KIF22	2.39451	0.00385098		1748	218588_s_at	FAM114A2	-2.2216	0.00872258
1749	231252_at	KANSL1L	2.3933	0.0283285		1749	239380_at	C5orf27	-2.22132	0.000770682
1750	217736_s_at	EIF2AK1	2.39301	0.00107693		1750	222129_at	FAM134A	-2.22004	0.0228778
1751	206051_at	ELAVL4	2.39289	0.0242586		1751	219297_at	WDR44	-2.21998	0.0392539
1752	201766_at	ELAC2	2.39264	0.038006		1752	228415_at	AP1S2	-2.21995	0.0179064
1753	216058_s_at	CYP2C19	2.39185	0.00698662		1753	202577_s_at	DDX19A	-2.21985	0.00360044
1754	222996_s_at	CXXC5	2.38937	0.00299422		1754	201448_at	TIA1	-2.21975	0.00795282
1755	217150_s_at	NF2	2.38914	0.008354		1755	202948_at	IL1R1	-2.21907	0.0464499
1756	204217_s_at	RTN2	2.38887	0.0220044		1756	220265_at	GPR107	-2.21843	0.0372667
1757	224258_at	DBIL5P2	2.38858	0.0281209		1757	1556672_a_at	RBM6	-2.21791	0.0464834
1758	219816_s_at	RBM23	2.38848	0.00609463		1758	238867_at	TMEM182	-2.21721	0.0184768
1759	214300_s_at	TOP3A	2.38842	0.0127284		1759	220487_at	SNTG2	-2.21704	0.000887181
1760	239378_at	PITRM1	2.38753	0.00854333		1760	220024_s_at	PRX	-2.21636	0.0104847
1761	201802_at	SLC29A1	2.38628	0.00407935		1761	205470_s_at	KLK11	-2.21614	0.00836573
1762	201224_s_at	SRRM1	2.38601	0.00668371		1762	207002_s_at	PLAGL1	-2.21609	0.0358718
1763	209591_s_at	BMP7	2.3859	0.00200839		1763	204880_at	MGMT	-2.21606	0.0110074
1764	1555040_at	LINC00612	2.38422	0.00676302		1764	204362_at	SKAP2	-2.21593	0.000655128
1765	240435_at	LOC101928635	2.38375	0.0398176		1765	228857_at	GNL1	-2.21582	0.00254097
1766	224854_s_at	SLAIN2	2.38352	0.00268038		1766	220276_at	RERGL	-2.21502	0.00706057
1767	212050_at	WIPF2	2.38325	0.00236562		1767	218943_s_at	DDX58	-2.21492	0.0265818
1768	208013_s_at	ACRV1	2.3826	0.00410521		1768	207582_at	PIN1P1	-2.21476	0.00355683
1769	1555894_s_at	MTSS1L	2.38237	0.00327425		1769	214856_at	SPTBN1	-2.21468	0.022035
1770	230343_at	CST3	2.38179	0.0126858		1770	219536_s_at	ZFP64	-2.21461	0.00367852
1771	214720_x_at	SEPT10	2.38136	0.00085427		1771	219585_at	CCDC28B	-2.21367	0.0225455
1772	1564262_at	RP11-53A1.2	2.38073	0.013141		1772	218436_at	SIL1	-2.21355	0.0265009
1773	219586_at	WDR59	2.38071	0.00481079		1773	238345_at	SLC38A10	-2.21317	0.01701
1774	202459_s_at	LPIN2	2.38062	0.00164207		1774	223248_at	HSDL1	-2.21288	0.0104318
1775	224455_s_at	ADPGK	2.3801	0.0372618		1775	218841_at	ASB8	-2.21183	0.00710082
1776	210761_s_at	GRB7	2.38008	0.00607734		1776	221726_at	RPL22	-2.21133	1.08487e-06
1777	200656_s_at	P4HB	2.37991	0.000431291		1777	217069_at	KMT2B	-2.21121	0.0267681
1778	230325_at	LOC100133985	2.37839	0.0196017		1778	214451_at	TFAP2B	-2.2104	0.0028955
1779	1555004_a_at	RBL1	2.37827	0.00555508		1779	237523_at	RP11-66N11.7	-2.21003	0.0216741
1780	215990_s_at	BCL6	2.37765	0.00015083		1780	1568618_a_at	GALNT1	-2.20986	0.00189328
1781	239807_at	LOC102724165	2.37713	0.0189438		1781	203519_s_at	UPF2	-2.20986	0.00487218
1782	207950_s_at	ANK3	2.37576	0.0114462		1782	226730_s_at	USP37	-2.20972	0.0165445
1783	200604_s_at	PRKAR1A	2.37538	4.02355e-05		1783	210056_at	RND1	-2.20971	0.0106127
1784	221393_at	TAAR3	2.37495	0.00678218		1784	225561_at	SELT	-2.20911	0.0148956
1785	211584_s_at	NPAT	2.37397	0.0112953		1785	231017_at	STK11	-2.20825	0.0205822
1786	227058_at	MEDAG	2.37394	0.00654624		1786	229827_at	BUB3	-2.20754	0.00633709
1787	1556717_at	MIR194-2	2.3732	0.0107813		1787	228299_at	KCTD20	-2.20753	0.00988409
1788	214931_s_at	SRPK2	2.37315	0.000986757		1788	224827_at	UBTD2	-2.20751	0.0228072
1789	216602_s_at	FARSA	2.37245	0.00885248		1789	208630_at	HADHA	-2.20638	5.89075e-05
1790	220815_at	CTNNA3	2.37209	0.0412096		1790	219099_at	C12orf5	-2.20632	0.0174646
1791	1555405_at	UBE3C	2.37078	0.0384311		1791	1565786_x_at	FLJ45482	-2.20614	0.00508878
1792	224159_x_at	TRIM4	2.37021	0.000176004		1792	219375_at	CEPT1	-2.20595	0.0345474
1793	227924_at	INO80D	2.36953	0.00193239		1793	208740_at	SAP18	-2.20585	0.0118828
1794	1555821_a_at	AKT1S1	2.36912	0.01549		1794	234002_at	ABHD16B	-2.20569	0.04026
1795	1566647_s_at	LINC01225	2.36836	0.00082765		1795	235443_at	CKMT2-AS1	-2.20569	0.0301311
1796	218273_s_at	PDP1	2.36807	0.00216478		1796	207451_at	NKX2-8	-2.20566	0.0076664
1797	208426_x_at	KIR2DL4	2.36775	0.00227262		1797	225997_at	MOB1B	-2.20561	0.0101133
1798	227450_at	ERP27	2.36762	0.00383659		1798	225885_at	EEA1	-2.20519	0.0341534
1799	1557091_at	MAMSTR	2.36696	0.00662167		1799	225318_at	WHSC1L1	-2.20464	0.0113878
1800	1555943_at	PGAM5	2.36688	0.0203945		1800	217870_s_at	CMPK1	-2.20453	0.00570903
1801	1566134_at	CARHSP1	2.36686	0.0217084		1801	236634_at	C8orf48	-2.20438	0.0289106
1802	234363_at	OR6B1	2.36673	0.0139665		1802	214014_at	CDC42EP2	-2.2042	0.00640733
1803	223321_s_at	FGFRL1	2.36668	0.0322577		1803	201416_at	SOX4	-2.20385	0.0132265
1804	216676_x_at	KIR3DL3	2.36653	0.00866248		1804	223294_at	PBDC1	-2.20361	0.00369956
1805	214699_x_at	WIPI2	2.36595	0.00104644		1805	202186_x_at	PPP2R5A	-2.20314	0.00216569
1806	231991_at	CCM2L	2.36491	0.00054275		1806	218024_at	MPC1	-2.20292	0.00723413
1807	214929_s_at	KIAA1109	2.36357	0.00995539		1807	214993_at	ASPHD1	-2.20246	0.00417655
1808	214900_at	ZKSCAN1	2.36351	0.0309774		1808	227024_s_at	MRPL55	-2.20197	0.0161697
1809	226088_at	ZDHHC12	2.36345	0.00646042		1809	206650_at	IQCC	-2.20119	0.00910995
1810	1559785_at	TPPP2	2.36263	0.0415866		1810	221372_s_at	P2RX2	-2.20095	0.020848
1811	207969_x_at	ACRV1	2.36216	0.00741387		1811	225574_at	RWDD4	-2.20065	0.010533
1812	206684_s_at	ATF7	2.3617	0.00625049		1812	218179_s_at	TRAPPC11	-2.20032	0.00739663
1813	214257_s_at	SEC22B	2.3608	0.0285346		1813	218912_at	GCC1	-2.20026	0.000591015
1814	223793_at	PRRC2B	2.3608	0.000222068		1814	209684_at	RIN2	-2.19968	0.0119048
1815	224821_at	ABHD14B	2.36068	0.00736636		1815	239835_at	KBTBD8	-2.19942	0.0188591
1816	216052_x_at	ARTN	2.35963	0.00282838		1816	230677_at	EXOC3L4	-2.19941	0.0155844
1817	1557450_s_at	WHAMMP2	2.35961	0.00334223		1817	228408_s_at	SDAD1	-2.19939	0.00552184
1818	1562462_at	DNAH10	2.35935	0.0120897		1818	203102_s_at	MGAT2	-2.19932	0.0126098
1819	206119_at	BHMT	2.35907	0.0387211		1819	241703_at	RUNDC3B	-2.19898	0.0290101
1820	228086_at	STK33	2.35887	0.0229384		1820	242586_at	FSD1L	-2.19893	0.0475145
1821	238434_at	SMCR8	2.35884	0.0103298		1821	229747_x_at	LOC146880	-2.19876	0.00173626
1822	242352_at	NIPBL	2.35853	0.0323893		1822	201845_s_at	RYBP	-2.19872	0.0097718
1823	206366_x_at	XCL1	2.3585	0.0014625		1823	219785_s_at	C16orf95	-2.1987	0.0211417
1824	220853_at	GTDC1	2.35692	0.00196013		1824	233632_s_at	XRN1	-2.19827	0.00324587
1825	229977_at	RTDR1	2.35663	0.0166555		1825	209707_at	PIGK	-2.19825	0.0328074
1826	1555000_at	OK/SW-CL.36	2.35614	0.0156039		1826	224043_s_at	UPB1	-2.19764	0.0241362
1827	242970_at	DIP2B	2.35538	0.0299612		1827	215429_s_at	ZNF428	-2.19747	0.00545388
1828	214671_s_at	ABR	2.35536	0.011415		1828	223335_at	TMEM69	-2.1974	0.00802998
1829	232213_at	PELI1	2.35495	0.00480671		1829	1552740_at	C2orf15	-2.19706	0.041487
1830	206132_at	MCC	2.35476	0.00760714		1830	207640_x_at	NTN3	-2.197	0.0172968
1831	1557382_x_at	AGAP11	2.35474	0.00394499		1831	218637_at	IMPACT	-2.19641	0.00273021
1832	1566908_at	C9orf173	2.35452	0.0014774		1832	220849_at	LOC79999	-2.19588	0.001458
1833	1553549_at	VN1R2	2.3543	0.0315904		1833	235938_at	ARMC9	-2.19483	0.00803201
1834	209145_s_at	CBFA2T2	2.35319	0.0267876		1834	235779_at	ZNF790-AS1	-2.1947	0.00166775
1835	1559544_s_at	LINC00441	2.35288	0.0322912		1835	242517_at	KISS1R	-2.19447	0.00244497
1836	1561531_at	PLCH1-AS1	2.35273	0.0112213		1836	1569129_s_at	C3orf38	-2.19441	0.0433461
1837	1562409_s_at	CTD-2008P7.1	2.35268	0.0163833		1837	201009_s_at	TXNIP	-2.19437	0.00279956
1838	208677_s_at	BSG	2.35237	0.00901833		1838	229957_at	TMEM91	-2.19368	0.0096909
1839	214707_x_at	ALMS1	2.35217	0.00103978		1839	217661_x_at	SIX5	-2.19356	0.0187934
1840	223664_x_at	BCL2L13	2.35002	0.00315272		1840	243365_s_at	AUTS2	-2.1935	0.00315561
1841	1554973_a_at	ZBTB26	2.34965	0.00118127		1841	203762_s_at	DYNC2LI1	-2.19302	0.0147717
1842	224988_at	C6orf89	2.34873	0.0216681		1842	238404_x_at	SEZ6L2	-2.19283	0.0117806
1843	224451_x_at	ARHGAP9	2.34855	0.0100769		1843	217119_s_at	CXCR3	-2.19262	0.000863064
1844	201710_at	MYBL2	2.34835	0.000775159		1844	224802_at	NDFIP2	-2.19248	0.00184835
1845	203871_at	SENP3	2.34817	0.000815505		1845	222392_x_at	PERP	-2.19224	0.0008253
1846	227257_s_at	CACUL1	2.34806	0.00676663		1846	227398_s_at	MIDN	-2.19191	0.0270029
1847	221585_at	CACNG4	2.34782	0.0297544		1847	205807_s_at	TUFT1	-2.19145	0.00283407
1848	238783_at	TMEM161B	2.34782	0.0115576		1848	240353_s_at	C12orf54	-2.19047	0.0460042
1849	214070_s_at	ATP10B	2.34736	0.0143577		1849	206338_at	ELAVL3	-2.18997	0.0104838
1850	205701_at	IPO8	2.34703	0.00665095		1850	1552705_at	DUSP19	-2.18948	0.013161
1851	220542_s_at	BPIFA1	2.34682	0.00924002		1851	203335_at	PHYH	-2.18861	0.0064515
1852	209021_x_at	ATG13	2.34629	0.00117006		1852	207836_s_at	RBPMS	-2.18843	0.0211001
1853	221388_at	OR1A1	2.34614	0.00998698		1853	205664_at	KIN	-2.1884	0.00696065
1854	1569685_at	AC005224.2	2.34564	0.00409366		1854	228787_s_at	BCAS4	-2.18789	0.00558087
1855	1569022_a_at	PIK3C2A	2.34563	0.0484312		1855	226810_at	OGFRL1	-2.18777	0.00843787
1856	1564203_at	LOC147004	2.34542	0.00846315		1856	239083_at	ZNF786	-2.18776	0.0377883
1857	223646_s_at	TXLNGY	2.34517	0.0378293		1857	202814_s_at	HEXIM1	-2.18772	0.00934687
1858	218714_at	PRR14	2.34481	0.00289933		1858	218995_s_at	EDN1	-2.18725	0.0133561
1859	208932_at	PPP4C	2.34468	0.00927859		1859	203355_s_at	PSD3	-2.18706	0.00734446
1860	33768_at	DMWD	2.34452	0.014103		1860	210241_s_at	TP53TG1	-2.18657	0.0136009
1861	230052_s_at	NFKBID	2.34365	0.00868892		1861	219307_at	PDSS2	-2.18652	0.0138396
1862	201294_s_at	WSB1	2.34344	0.0119613		1862	237880_at	LOC100506457	-2.18583	0.0251691
1863	214673_s_at	HUWE1	2.34327	0.00354017		1863	212722_s_at	JMJD6	-2.18561	0.0355988
1864	205238_at	TRMT2B	2.34276	0.00457715		1864	201951_at	ALCAM	-2.18324	0.0119123
1865	32209_at	FAM89B	2.34174	0.0130994		1865	226742_at	SAR1B	-2.18322	0.0309341
1866	212778_at	PACS2	2.34155	0.00183793		1866	209846_s_at	BTN3A2	-2.18272	0.00509555
1867	204857_at	MAD1L1	2.34136	0.0113063		1867	211423_s_at	SC5D	-2.18222	0.00602985
1868	214135_at	CLDN18	2.34122	0.0127848		1868	226345_at	ARL5B	-2.18164	0.00480207
1869	1554916_a_at	JRK	2.34013	0.000903542		1869	225363_at	PTEN	-2.1816	0.00209778
1870	239584_at	LOC101927653	2.3398	0.0155278		1870	222603_at	ERMP1	-2.18145	0.0129446
1871	239201_at	CDK15	2.33978	0.0186184		1871	207378_at	TREH	-2.18125	0.0109057
1872	212087_s_at	ERAL1	2.33953	0.00123411		1872	228631_s_at	ZNF688	-2.1801	0.0438935
1873	210403_s_at	KCNJ1	2.33911	0.00841412		1873	225681_at	CTHRC1	-2.17983	0.0257596
1874	212198_s_at	TM9SF4	2.33907	0.00862383		1874	217352_at	GS1-164F24.1	-2.17969	0.0103013
1875	215503_at	SPINT3	2.33771	0.0136712		1875	208020_s_at	CACNA1C	-2.17911	0.0123415
1876	208237_x_at	ADAM22	2.33769	0.00118076		1876	209628_at	NXT2	-2.1779	0.0164898
1877	206263_at	FMO4	2.33745	0.00874121		1877	231752_at	NPBWR1	-2.17773	0.0115928
1878	227858_at	PCNXL3	2.33733	0.00955275		1878	218628_at	CCDC53	-2.17756	0.013503
1879	224189_x_at	EHF	2.33687	0.00681906		1879	204824_at	ENDOG	-2.17741	0.00998494
1880	202452_at	ZER1	2.33676	0.00081706		1880	1568739_at	LOC285692	-2.17702	0.0255469
1881	51158_at	FAM174B	2.33637	0.00312349		1881	210677_at	SOAT2	-2.17667	0.00128304
1882	201950_x_at	CAPZB	2.33547	0.000950191		1882	226925_at	PXYLP1	-2.17618	0.00990366
1883	225468_at	PATL1	2.33473	0.0390219		1883	226517_at	BCAT1	-2.17608	0.00252308
1884	1557049_at	BTBD19	2.33446	0.0108359		1884	214419_s_at	CYP2C9	-2.17427	0.007318
1885	1553141_at	LACC1	2.33388	0.00866761		1885	217151_at	LOC101928457	-2.17421	0.024669
1886	212009_s_at	STIP1	2.33333	0.00818225		1886	235949_at	TTC26	-2.17417	0.0203629
1887	204223_at	PRELP	2.33332	0.0167951		1887	200696_s_at	GSN	-2.17397	0.00158885
1888	204989_s_at	ITGB4	2.33323	0.00416665		1888	209898_x_at	ITSN2	-2.1737	0.0025076
1889	241683_at	HECTD1	2.33312	0.00388146		1889	214966_at	GRIK5	-2.1736	0.0147733
1890	235009_at	BOD1L1	2.33211	0.0477333		1890	226302_at	ATP8B1	-2.17231	0.0110843
1891	1553647_at	CDYL2	2.33189	0.00621312		1891	1570241_at	SPATA21	-2.17223	0.00199642
1892	222871_at	KLHDC8A	2.33186	0.016864		1892	227150_at	MTF1	-2.17208	0.000521429
1893	244585_at	IFT140	2.33103	0.0270538		1893	214316_x_at	CTC-425F1.4	-2.17193	0.0220419
1894	209346_s_at	PI4K2A	2.331	0.0283598		1894	208994_s_at	PPIG	-2.17185	0.002259
1895	214483_s_at	ARFIP1	2.33069	0.0135433		1895	209533_s_at	PLAA	-2.17124	0.02929
1896	216877_at	LOC100505498	2.33019	0.00842658		1896	203970_s_at	PEX3	-2.17118	0.0273015
1897	208200_at	IL1A	2.33017	0.0385014		1897	230379_x_at	NDUFAF7	-2.17112	0.0177246
1898	208452_x_at	MYO9B	2.3298	0.0114289		1898	208560_at	KCNA10	-2.17084	0.00797264
1899	1557131_at	SSSCA1-AS1	2.32863	0.0257594		1899	206162_x_at	SYT5	-2.17073	0.026988
1900	228489_at	TM4SF18	2.32797	0.012659		1900	203487_s_at	ARMC8	-2.17059	0.00546414
1901	220461_at	PCNXL2	2.32761	0.00759453		1901	211837_s_at	PTCRA	-2.1705	0.0138169
1902	1562827_at	DIO2-AS1	2.32748	0.00659018		1902	1569868_s_at	EME2	-2.17044	0.0330939
1903	223635_s_at	SSBP3	2.32701	0.031371		1903	229745_x_at	DACT3	-2.16993	0.0221003
1904	1554113_a_at	SLC4A8	2.32682	0.0168506		1904	235170_at	ZNF92	-2.16993	0.0405248
1905	205712_at	PTPRD	2.3265	0.00708697		1905	218741_at	CENPM	-2.16943	0.0102653
1906	215364_s_at	SZT2	2.32635	0.00211622		1906	213400_s_at	TBL1X	-2.1694	0.00188899
1907	207788_s_at	SORBS3	2.32586	0.0252443		1907	203375_s_at	TPP2	-2.16916	0.0290979
1908	218148_at	CENPT	2.32538	0.00329139		1908	244316_at	C17orf98	-2.16898	0.0295526
1909	1555377_at	OR4D2	2.32382	0.0138758		1909	225188_at	RAPH1	-2.16836	0.0245971
1910	212816_s_at	CBS	2.32213	0.00699076		1910	212367_at	FEM1B	-2.16762	0.00402748
1911	207973_x_at	ACRV1	2.32155	0.0100696		1911	1557736_at	NKTR	-2.16641	0.0240793
1912	37793_r_at	RAD51D	2.32095	0.0250628		1912	230256_at	RUSC1-AS1	-2.16601	0.0278031
1913	207858_s_at	PKLR	2.32072	0.0312783		1913	207514_s_at	GNAT1	-2.16536	0.00864419
1914	1552295_a_at	SLC39A13	2.32052	0.000775323		1914	226435_at	PAPLN	-2.1653	0.0271719
1915	213363_at	CA5BP1	2.32017	0.00393995		1915	213691_at	LOC101928378	-2.16496	0.011052
1916	225742_at	MDM4	2.31935	0.0125441		1916	227303_at	ANKS3	-2.16495	0.00416134
1917	1554468_s_at	FBF1	2.31914	0.00979738		1917	202191_s_at	GAS7	-2.16448	0.0141453
1918	238777_x_at	ATMIN	2.31844	0.00534562		1918	230756_at	ZNF683	-2.16448	0.00662977
1919	209488_s_at	RBPMS	2.31843	0.00132788		1919	204873_at	PEX1	-2.16444	0.046441
1920	211442_x_at	CYP3A43	2.31819	0.00571094		1920	223855_s_at	MCHR1	-2.16443	0.0176876
1921	1554591_at	PCAT4	2.3179	0.00959662		1921	222423_at	NDFIP1	-2.1641	0.00976297
1922	1558111_at	MBNL1	2.31788	0.0303233		1922	206824_at	CES1P1	-2.16292	0.00291088
1923	240054_at	LOC101929668	2.31782	0.0024922		1923	210364_at	SCN2B	-2.16288	0.0460798
1924	224902_at	PDPR	2.31777	0.0012847		1924	234607_at	ARRDC1	-2.16277	0.00274925
1925	242042_s_at	HAGLR	2.31771	0.012685		1925	1558292_s_at	PIGW	-2.16265	0.000811215
1926	215025_at	NTRK3	2.31751	0.0390729		1926	205850_s_at	GABRB3	-2.16245	0.0018688
1927	227511_at	SAMD4B	2.31629	0.000173852		1927	235817_at	TMEM184A	-2.1619	0.0017727
1928	211017_s_at	NF2	2.31613	0.0256823		1928	238316_at	ZNF567	-2.16189	0.0284729
1929	209750_at	NR1D2	2.31492	0.0357886		1929	228841_at	LYRM7	-2.16174	0.0201692
1930	221347_at	CHRM5	2.31464	0.0189557		1930	205375_at	MDFI	-2.16127	0.0119583
1931	208874_x_at	PPP2R4	2.31445	0.00077617		1931	228577_x_at	ODF2L	-2.16064	0.0119299
1932	204312_x_at	CREB1	2.3136	0.00292502		1932	229478_x_at	BIVM	-2.16063	0.0049853
1933	220184_at	NANOG	2.31318	0.00486519		1933	232897_at	LOC403323	-2.16035	0.0240981
1934	1555523_a_at	FYCO1	2.31303	0.00997328		1934	218168_s_at	ADCK3	-2.15989	0.00269484
1935	1553444_a_at	C1orf127	2.313	0.0397148		1935	233971_at	FAM166A	-2.15853	0.0253412
1936	208120_x_at	FKSG49	2.31262	0.000119884		1936	214213_x_at	LMNA	-2.15848	0.0176549
1937	227149_at	TNRC6C	2.3118	0.0401458		1937	214274_s_at	ACAA1	-2.15823	4.95642e-05
1938	211234_x_at	ESR1	2.31169	0.00863315		1938	212990_at	SYNJ1	-2.15783	0.0157268
1939	210987_x_at	TPM1	2.3115	0.00183033		1939	1557024_at	RP11-744D14.2	-2.1577	0.00989546
1940	206472_s_at	TLE3	2.31135	0.0411209		1940	206085_s_at	CTH	-2.15716	0.00455572
1941	207439_s_at	SLC35A2	2.31115	0.0289861		1941	201036_s_at	HADH	-2.15707	0.00354094
1942	204290_s_at	ALDH6A1	2.31091	0.00442403		1942	1555762_s_at	RBM15	-2.15681	0.0274237
1943	221330_at	CHRM2	2.31087	0.0176653		1943	240387_at	UBASH3B	-2.15642	0.0137504
1944	207936_x_at	RFPL3	2.31067	0.0393917		1944	223537_s_at	WNT5B	-2.15533	0.00234712
1945	200672_x_at	SPTBN1	2.30978	0.000569808		1945	214801_at	TOR1AIP2	-2.15491	0.00971083
1946	235356_at	NHLRC2	2.30966	0.0458568		1946	51146_at	PIGV	-2.15425	0.0305002
1947	228658_at	MIAT	2.30935	0.0293306		1947	227092_at	LOC101927752	-2.15417	0.00875376
1948	1555497_a_at	CYP4B1	2.30896	0.00062031		1948	224477_s_at	NUDT16L1	-2.15413	0.0062153
1949	1558603_at	PLGLB2	2.3087	0.0158688		1949	244379_at	LOC101927507	-2.1538	0.0293751
1950	226047_at	MRVI1	2.30861	0.0488226		1950	1557275_a_at	TLCD2	-2.15355	0.0258153
1951	206716_at	UMOD	2.30845	0.016539		1951	231807_at	KIAA1217	-2.15352	0.031936
1952	201295_s_at	WSB1	2.30775	0.0303889		1952	235734_at	ARFGAP2	-2.15321	0.0349923
1953	1555443_at	CCDC172	2.30716	0.0188248		1953	235195_at	FBXW2	-2.15309	0.015687
1954	244062_at	DAAM1	2.30676	0.033615		1954	229306_at	C2CD4B	-2.15303	0.00891798
1955	227604_at	TMEM185B	2.30617	0.00826898		1955	232518_at	HELZ2	-2.15303	0.00187836
1956	1559964_at	FLJ38717	2.3053	0.049609		1956	202305_s_at	FEZ2	-2.15284	0.00670049
1957	206379_at	EYA3	2.30516	0.0114001		1957	244571_s_at	TTC12	-2.15241	0.0229478
1958	212374_at	FEM1B	2.30494	0.00355472		1958	228485_s_at	SLC44A1	-2.15205	0.0252672
1959	217684_at	TYMS	2.30431	0.0120325		1959	213483_at	PPWD1	-2.152	0.0128208
1960	233590_at	LOC100506457	2.30379	0.00354098		1960	238402_s_at	ENDOV	-2.15196	0.000769004
1961	1555139_a_at	OTUD7B	2.30373	0.00203327		1961	1554251_at	HP1BP3	-2.15182	0.0184838
1962	1560928_at	LOC151657	2.30373	0.0206796		1962	229872_s_at	LOC100996740	-2.15162	0.0370047
1963	1560727_at	HEATR4	2.30345	0.00360072		1963	228909_at	LOC642852	-2.15137	0.000251128
1964	226304_at	HSPB6	2.30238	0.0101308		1964	1556266_a_at	C20orf202	-2.15123	0.0253874
1965	217349_s_at	PRICKLE3	2.30202	0.00276529		1965	202419_at	KDSR	-2.15098	0.00120705
1966	228924_s_at	UBE2J1	2.30107	0.00914587		1966	1559005_s_at	CNTLN	-2.15092	0.032873
1967	230985_at	C9orf131	2.30019	0.00430886		1967	218333_at	DERL2	-2.15092	0.00678805
1968	217030_at	LOC101929550	2.29987	0.00840673		1968	214491_at	SSTR3	-2.15052	0.0167986
1969	216992_s_at	GRM8	2.29944	0.0112973		1969	208176_at	DUX1	-2.15006	0.00521344
1970	238036_at	SHE	2.29938	0.00485782		1970	218590_at	C10orf2	-2.15002	0.000121889
1971	239137_x_at	C6orf223	2.29933	0.0319618		1971	229205_at	LOC101927720	-2.14998	0.0215552
1972	241781_at	C9orf41	2.29851	0.0262847		1972	227411_at	WTIP	-2.14979	0.031199
1973	220892_s_at	PSAT1	2.29806	0.00708774		1973	216845_x_at	KMT2D	-2.14972	0.0195888
1974	208573_s_at	OR2H2	2.29802	0.0251229		1974	209185_s_at	IRS2	-2.14957	0.0109817
1975	235043_at	FAM122A	2.2973	0.0003563		1975	1559331_x_at	CTD-2035E11.5	-2.14926	0.000429905
1976	1555651_at	OR10A5	2.29624	0.00143978		1976	228108_at	PPM1L	-2.14924	0.0133784
1977	232566_at	NOL6	2.29623	0.0102331		1977	202623_at	EAPP	-2.14895	0.00322539
1978	1566987_s_at	LINC00674	2.29594	0.00687404		1978	215259_s_at	CADM4	-2.1488	0.000709629
1979	231541_s_at	SPAG5-AS1	2.29526	0.000235386		1979	217886_at	EPS15	-2.14793	0.022202
1980	1563528_at	RAPGEF4-AS1	2.29524	0.03304		1980	1557817_a_at	RP11-432M24.4	-2.1473	0.00526257
1981	204828_at	RAD9A	2.29492	0.00875044		1981	204675_at	SRD5A1	-2.14729	0.0213286
1982	1564333_a_at	PSAPL1	2.29463	0.00468413		1982	217127_at	CTH	-2.14708	0.0060772
1983	209378_s_at	CCSER2	2.29429	0.0202716		1983	213839_at	CLMN	-2.14607	0.00384031
1984	210664_s_at	TFPI	2.29377	0.0149395		1984	209326_at	SLC35A2	-2.14605	0.0389776
1985	224856_at	FKBP5	2.29311	0.00383331		1985	205694_at	TYRP1	-2.14573	0.0182843
1986	1552543_a_at	STON2	2.2927	0.0363919		1986	212585_at	OSBPL8	-2.14552	0.00730531
1987	216838_at	LINC01278	2.29251	0.00880962		1987	208343_s_at	NR5A2	-2.14539	0.0234596
1988	204424_s_at	LMO3	2.2925	0.00141116		1988	230407_at	SBNO1	-2.14442	0.0239884
1989	241954_at	FDFT1	2.29215	0.0386489		1989	226995_at	LOC642852	-2.14427	0.00312254
1990	34063_at	RECQL5	2.28952	0.00177729		1990	1555427_s_at	SYNCRIP	-2.14426	0.00188749
1991	1554393_a_at	AZIN2	2.2889	0.0132123		1991	202342_s_at	TRIM2	-2.14408	0.0274242
1992	200000_s_at	PRPF8	2.28825	0.00456898		1992	236719_at	LOC100506299	-2.14378	0.00438289
1993	225754_at	AP1G1	2.28768	0.00753819		1993	227504_s_at	MED28	-2.14335	0.000399023
1994	207511_s_at	CNPPD1	2.2874	0.0205942		1994	205190_at	PLS1	-2.14321	0.0157309
1995	201309_x_at	NREP	2.28735	0.00295272		1995	200688_at	SF3B3	-2.14315	0.0125415
1996	208164_s_at	IL9R	2.28663	0.00462185		1996	225847_at	NCEH1	-2.14257	0.0316718
1997	227307_at	TSPAN18	2.2866	0.0152326		1997	229275_at	IGFN1	-2.14253	0.0173706
1998	217750_s_at	UBE2Z	2.28652	0.00814975		1998	228959_at	PDK3	-2.14238	0.00195221
[truncated: 4,470 more rows]
