# Supplementary material for: Genomic pathways modulated by Twist in breast cancer
Source: BMC Cancer. 2017 Jan 13;17:52. doi: 10.1186/s12885-016-3033-3 (PMC5237254; doi:10.1186/s12885-016-3033-3)
Supplement: Additional file 8: — Ranked list of significant probe sets differentially expressed in MCF-7/Twist lung metastases. Probe sets are ranked by fold change. (XLSX 734 kb) [file 12885_2016_3033_MOESM8_ESM.xlsx]

## Sheet: Twist_lung mets probe sets
	Metastasis (Up-regulated)						Metastasis (Down-regulated)
No.	Probe set	Gene	FC (>1.5)	P-value (<0.05)		No.	Probe set	Gene	FC (<-1.5)	P-value (<0.05)
1	1569106_s_at	SETD5	36.6172	1.27153e-06		1	219795_at	SLC6A14	-66.8184	0.0293206
2	204654_s_at	TFAP2A	23.0065	0.000128841		2	203913_s_at	HPGD	-16.4225	0.0259907
3	212105_s_at	DHX9	21.6945	4.87814e-08		3	209505_at	NR2F1	-14.9398	3.59645e-05
4	206917_at	GNA13	21.65	2.0074e-05		4	230238_at	SOWAHA	-12.2241	6.4247e-06
5	212218_s_at	FASN	18.4111	9.71155e-06		5	205513_at	TCN1	-11.8882	0.00712566
6	233827_s_at	SUPT16H	17.81	5.42238e-08		6	201667_at	GJA1	-9.6682	0.000438495
7	1559397_s_at	PRR14	16.8524	1.4651e-05		7	211548_s_at	HPGD	-8.44662	0.0106083
8	237215_s_at	TFRC	16.8021	0.000240548		8	224559_at	MALAT1	-8.40389	3.58533e-05
9	210649_s_at	ARID1A	15.1783	2.71425e-06		9	235976_at	SLITRK6	-8.37004	0.00630587
10	201801_s_at	SLC29A1	15.1603	2.88561e-05		10	202203_s_at	AMFR	-8.31429	7.80134e-06
11	211600_at	PTPRO	15	6.75801e-07		11	224567_x_at	MALAT1	-8.02351	0.000969259
12	202046_s_at	ARHGAP35	14.395	1.01269e-05		12	204506_at	PPP3R1	-8.00119	0.000142159
13	1553150_at	KDM1B	14.2398	0.000291249		13	211549_s_at	HPGD	-7.9164	0.00576122
14	235281_x_at	AHNAK	13.9783	0.00018854		14	226279_at	PRSS23	-7.5439	1.06399e-05
15	211300_s_at	TP53	13.5548	5.69767e-07		15	203914_x_at	HPGD	-7.3962	0.00571358
16	215220_s_at	TPR	13.395	6.24183e-06		16	235057_at	ITCH	-7.38375	2.45582e-05
17	201461_s_at	MAPKAPK2	13.3398	2.21661e-06		17	225762_x_at	RNA45S5	-6.76483	1.80891e-06
18	201251_at	PKM	13.2631	1.52843e-07		18	230741_at	P2RX7	-6.66305	0.0271143
19	210317_s_at	YWHAE	12.9964	4.73142e-06		19	232481_s_at	SLITRK6	-6.39166	0.00448344
20	234990_at	CBX5	12.8321	0.000170287		20	36711_at	MAFF	-6.24308	0.0013857
21	207824_s_at	MAZ	12.7886	2.71424e-06		21	207178_s_at	FRK	-6.20625	1.11924e-05
22	206566_at	SLC7A1	12.6342	2.76515e-07		22	1557759_at	ATP5SL	-6.20524	1.48169e-06
23	222501_s_at	REPIN1	12.2444	5.88348e-07		23	214311_at	ZFPL1	-6.05227	7.6516e-06
24	221220_s_at	SCYL2	11.8859	2.22855e-06		24	219262_at	SUV39H2	-5.836	0.000126034
25	238795_at	FAM208B	11.7082	5.1515e-08		25	226675_s_at	MALAT1	-5.82701	0.00162554
26	1554152_a_at	OGDH	11.6763	5.01534e-05		26	1562484_at	C17orf104	-5.77196	0.0182239
27	215581_s_at	MCM3AP	11.6417	3.1114e-05		27	1563805_a_at	FAM83C	-5.69963	3.0563e-08
28	1558214_s_at	CTNNA1	11.635	3.49083e-06		28	215695_s_at	GYG2	-5.6735	9.65573e-06
29	1555266_a_at	ASXL2	11.6127	5.72211e-05		29	222831_at	SAP30L	-5.65104	2.02154e-05
30	242019_at	CERS6	11.5448	0.000103449		30	226533_at	HINT3	-5.57685	3.35896e-06
31	205867_at	PTPN11	11.5136	0.000325677		31	238325_s_at	ODF3B	-5.55829	2.59091e-08
32	1557267_s_at	GEN1	11.4515	0.000184504		32	241346_at	ARHGAP30	-5.54297	5.12779e-07
33	214908_s_at	TRRAP	11.2541	1.18703e-06		33	232176_at	SLITRK6	-5.53101	0.00521747
34	1552516_a_at	HIPK1	11.1682	3.23985e-05		34	1553226_at	LINC00052	-5.37562	0.0263824
35	211708_s_at	SCD	11.1596	0.000177986		35	224973_at	FAM46A	-5.37284	1.78821e-09
36	211162_x_at	SCD	10.5346	0.000196594		36	201123_s_at	EIF5A	-5.34755	0.00174304
37	235016_at	REEP3	10.4822	2.78033e-05		37	1556851_at	RP11-700H6.1	-5.2917	8.80606e-05
38	214975_s_at	MTMR1	10.4184	1.05788e-05		38	204602_at	DKK1	-5.28002	0.0102573
39	201130_s_at	CDH1	10.2657	9.83372e-08		39	239145_at	ZNF414	-5.26998	1.87014e-07
40	1559954_s_at	DDX42	10.239	3.57613e-06		40	1554411_at	CTNNB1	-5.21686	0.00366657
41	204188_s_at	RARG	10.1331	1.43502e-05		41	214314_s_at	EIF5B	-5.19251	0.000424706
42	227069_at	CUX1	10.0894	1.62331e-05		42	1554376_s_at	PTPLA	-5.18	2.9716e-06
43	212107_s_at	DHX9	9.98792	2.15207e-07		43	1554655_a_at	RPRML	-5.15616	0.000273261
44	206724_at	CBX4	9.84454	4.21204e-06		44	224595_at	SLC44A1	-5.1356	2.11744e-05
45	1553962_s_at	RHOB	9.46388	8.96372e-06		45	230252_at	LPAR5	-5.1301	0.000259564
46	205920_at	SLC6A6	9.44032	8.49229e-05		46	242548_x_at	ANKRD37	-5.10876	7.52478e-06
47	238506_at	LRRC58	9.3835	2.88072e-05		47	1560418_at	CEP57L1	-5.08656	1.01057e-05
48	213606_s_at	ARHGDIA	9.25421	0.000388029		48	224348_s_at	HOTS	-5.08507	9.95496e-05
49	212574_x_at	TMEM259	9.2175	0.00014927		49	208993_s_at	PPIG	-5.07934	4.24879e-05
50	34478_at	RAB11B	9.20038	0.00104888		50	203485_at	RTN1	-5.07393	8.97198e-05
51	212797_at	SORT1	9.1909	0.000171274		51	217073_x_at	APOA1	-5.06431	3.10326e-06
52	232079_s_at	PVRL2	9.1122	3.15699e-07		52	222837_s_at	NAA15	-5.03555	0.00299336
53	204540_at	EEF1A2	8.69044	8.10025e-07		53	224321_at	TMEFF2	-4.99412	0.000437789
54	1554311_a_at	SUPT6H	8.55409	3.46437e-06		54	215844_at	TNPO2	-4.99131	5.49792e-07
55	232078_at	PVRL2	8.49497	1.17401e-06		55	204939_s_at	PLN	-4.96993	1.15889e-05
56	222155_s_at	SLC52A2	8.40042	2.54976e-05		56	216550_x_at	ANKRD12	-4.96279	1.73187e-05
57	1557103_a_at	LMTK3	8.36023	2.69575e-06		57	1569341_at	RP3-337H4.8	-4.92197	3.8334e-08
58	1557100_s_at	HECTD1	8.34917	1.38214e-08		58	226864_at	PKIA	-4.91043	0.000917089
59	234068_s_at	AP2A1	8.18068	0.000205903		59	222890_at	CCDC113	-4.89943	0.000700331
60	244871_s_at	USP32	8.16126	1.14744e-06		60	226767_s_at	FAHD1	-4.88256	1.35143e-05
61	1554327_a_at	CANT1	8.11357	5.02544e-06		61	203373_at	SOCS2	-4.87592	0.016144
62	1554339_a_at	COG3	8.08445	1.69484e-05		62	211448_s_at	RGS6	-4.85632	7.05508e-06
63	1555639_a_at	RBM14	8.04157	3.85027e-06		63	208937_s_at	ID1	-4.85143	0.00738217
64	201367_s_at	ZFP36L2	7.96278	0.000527524		64	1556894_at	NT5DC2	-4.84405	2.09573e-06
65	1552737_s_at	WWP2	7.93251	2.70745e-07		65	202917_s_at	S100A8	-4.84214	6.21084e-05
66	1553685_s_at	SP1	7.90087	4.20703e-07		66	217462_at	MYRF	-4.83681	2.44391e-05
67	201378_s_at	UBAP2L	7.82411	9.95231e-08		67	204014_at	DUSP4	-4.81798	0.00285065
68	208997_s_at	UCP2	7.81493	1.38786e-05		68	1554018_at	GPNMB	-4.81399	0.000505221
69	224982_at	AKT1S1	7.75424	6.0004e-06		69	215505_s_at	STRN3	-4.78048	3.95229e-06
70	211136_s_at	CLPTM1	7.68731	1.86718e-06		70	235122_at	HIVEP3	-4.77279	7.76034e-05
71	1566303_s_at	PPP1R11	7.61113	1.30607e-06		71	211407_at	NDUFB7	-4.75922	5.98338e-07
72	225473_at	SOGA1	7.5957	0.000325139		72	225041_at	MPHOSPH8	-4.75831	5.3907e-06
73	214216_s_at	LARP4B	7.52863	3.14346e-05		73	217562_at	BRINP3	-4.73046	0.0209223
74	211622_s_at	ARF3	7.49324	3.15277e-06		74	230980_x_at	MIR142	-4.71467	1.84203e-05
75	205018_s_at	MBNL2	7.43974	8.26179e-06		75	206432_at	HAS2	-4.69271	9.3994e-05
76	210125_s_at	BANF1	7.41167	4.95803e-07		76	206108_s_at	SRSF6	-4.69213	0.00319625
77	211299_s_at	FLOT2	7.39864	5.60928e-08		77	230998_at	CBX3	-4.68215	7.45433e-05
78	1554574_a_at	CYB5R3	7.37877	2.37244e-06		78	224736_at	CCAR1	-4.65644	1.584e-05
79	209852_x_at	PSME3	7.36758	1.26264e-06		79	242071_x_at	ITGA8	-4.63567	2.58713e-05
80	227556_at	NME7	7.31164	0.000376022		80	233157_x_at	CCDC114	-4.63386	2.38505e-05
81	223323_x_at	TRPM7	7.2164	1.87595e-05		81	205239_at	AREG	-4.62914	7.86949e-06
82	225869_s_at	UNC93B1	7.214	8.98067e-06		82	224409_s_at	TSSK6	-4.61304	1.11996e-05
83	200935_at	CALR	7.18981	0.00135391		83	228716_at	THRB	-4.56434	0.00455805
84	212193_s_at	LARP1	7.17599	0.000133162		84	214149_s_at	ATP6V0E1	-4.47428	0.000110922
85	1555730_a_at	CFL1	7.0784	5.93087e-08		85	231516_at	AL022341.3	-4.41615	8.32465e-06
86	200964_at	UBA1	7.06548	2.01702e-06		86	229441_at	PRSS23	-4.40437	1.49511e-05
87	214336_s_at	COPA	7.05394	5.67275e-08		87	220991_s_at	RNF32	-4.40394	0.000323971
88	200787_s_at	PEA15	6.96046	1.75193e-06		88	206816_s_at	SPAG8	-4.38763	2.16368e-05
89	202111_at	SLC4A2	6.94979	9.01995e-06		89	1558236_at	DR1	-4.35462	2.01541e-06
90	203239_s_at	CNOT3	6.89035	1.96934e-06		90	242211_x_at	WDR90	-4.33855	2.65737e-05
91	210023_s_at	PCGF1	6.8803	4.66101e-06		91	234491_s_at	SAV1	-4.33358	0.00471447
92	209872_s_at	PKP3	6.86412	4.82637e-07		92	221577_x_at	GDF15	-4.25809	0.00342121
93	200707_at	PRKCSH	6.83296	6.5086e-07		93	217764_s_at	RAB31	-4.24111	0.00831682
94	238427_at	GRPEL2	6.81904	3.18001e-06		94	1557531_a_at	C10orf55	-4.2408	1.1403e-06
95	231862_at	CBX5	6.80548	0.000861309		95	204417_at	GALC	-4.20508	0.0198615
96	1554757_a_at	INPP5A	6.7701	9.73981e-07		96	237690_at	GPR115	-4.20252	0.000100545
97	225650_at	SAMD1	6.75858	1.28447e-05		97	238623_at	RP3-428L16.2	-4.18979	0.00812337
98	216915_s_at	PTPN12	6.70511	9.64698e-06		98	214778_at	MEGF8	-4.16065	3.09682e-05
99	208751_at	NAPA	6.7034	2.17886e-07		99	212848_s_at	C9orf3	-4.15727	0.0032124
100	207722_s_at	BTBD2	6.68418	4.27133e-05		100	216563_at	ANKRD12	-4.14629	2.17405e-06
101	1555337_a_at	ZNF317	6.67906	2.73555e-05		101	1559926_at	LOC728353	-4.14481	0.000101149
102	238801_at	RBM33	6.66569	1.58416e-06		102	209291_at	ID4	-4.13194	0.00185612
103	211973_at	NUDT3	6.65544	0.000235418		103	235354_s_at	RSRC1	-4.12428	0.00409155
104	225294_s_at	TRAPPC1	6.55565	2.46584e-05		104	226105_at	C1GALT1	-4.12184	0.000512164
105	213446_s_at	IQGAP1	6.55409	0.000122851		105	206080_at	PLCH2	-4.12063	1.40449e-07
106	202017_at	EPHX1	6.52363	3.28891e-06		106	240615_at	PTOV1-AS1	-4.11751	1.0258e-05
107	203183_s_at	SMARCD1	6.51759	3.44609e-05		107	232570_s_at	ADAM33	-4.10863	1.26879e-05
108	200841_s_at	EPRS	6.50918	4.90903e-06		108	232033_at	USP37	-4.10675	1.24325e-05
109	239077_at	CSGALNACT2	6.50364	9.92246e-07		109	241670_x_at	CASC14	-4.10426	1.49446e-06
110	1555784_s_at	IRAK1	6.49254	5.07641e-06		110	202458_at	PRSS23	-4.08313	0.000138126
111	203085_s_at	TGFB1	6.49061	1.99262e-05		111	230696_at	LOC100289092	-4.07874	6.23877e-05
112	1564494_s_at	P4HB	6.4851	3.28659e-08		112	236845_at	TRIM62	-4.07751	1.98306e-05
113	212291_at	HIPK1	6.47486	3.90327e-05		113	223924_at	TTC25	-4.07236	5.30841e-05
114	213884_s_at	TRIM3	6.43926	0.000114328		114	244529_at	RP11-408I18.9	-4.0667	2.17687e-05
115	221273_s_at	RNF208	6.4234	0.00126967		115	204345_at	COL16A1	-4.06008	2.23785e-05
116	1555786_s_at	LINC00520	6.36354	7.28184e-05		116	209928_s_at	MSC	-4.03941	8.73707e-05
117	1564053_a_at	YTHDF3	6.36046	1.18548e-05		117	1566557_at	BAIAP2-AS1	-4.00398	0.00067786
118	238323_at	TEAD2	6.3519	0.000388025		118	1566342_at	SOD2	-4.00365	0.000394986
119	230806_s_at	FAM65A	6.33036	8.39042e-06		119	219439_at	C1GALT1	-3.99984	4.15145e-05
120	213998_s_at	DDX17	6.30547	0.00217581		120	224847_at	CDK6	-3.99394	0.000181516
121	209136_s_at	USP10	6.29544	1.81888e-06		121	208814_at	HSPA4	-3.9892	0.000311969
122	242444_at	C1QTNF6	6.22094	1.74237e-05		122	230302_at	RP11-48B3.4	-3.98338	0.0244205
123	242647_at	USP34	6.19996	6.71766e-06		123	203763_at	DYNC2LI1	-3.97315	0.000461269
124	209675_s_at	HNRNPUL1	6.19646	6.27939e-05		124	1553613_s_at	FOXC1	-3.96516	3.84052e-05
125	212220_at	PSME4	6.18766	7.77748e-07		125	206986_at	FGF18	-3.96105	3.47849e-05
126	212142_at	MCM4	6.16991	0.000177329		126	214122_at	PDLIM7	-3.9538	3.17732e-06
127	1555831_s_at	LRRC41	6.14941	7.57635e-08		127	243463_s_at	RIT1	-3.95176	0.000876509
128	203626_s_at	SKP2	6.14807	0.000282858		128	240218_at	DSCAM	-3.94794	0.00645896
129	201039_s_at	RAD23A	6.12064	3.83276e-07		129	33494_at	ETFDH	-3.91564	0.000466145
130	209997_x_at	PCM1	6.09834	0.000130727		130	206416_at	ZNF205	-3.9138	6.36474e-06
131	207117_at	ZNF117	6.09215	0.000134158		131	204720_s_at	DNAJC6	-3.91355	6.3113e-05
132	217539_at	C18orf25	6.07278	3.09674e-06		132	238046_x_at	PWWP2B	-3.90292	1.87363e-06
133	1552497_a_at	SLAMF6	6.06495	6.87537e-06		133	203650_at	PROCR	-3.90027	0.000224649
134	208876_s_at	PAK2	6.04203	1.91666e-05		134	207204_at	FSCN2	-3.8994	3.15039e-05
135	211205_x_at	PIP5K1A	6.03113	0.000314457		135	210174_at	NR5A2	-3.88775	0.000482746
136	201168_x_at	ARHGDIA	6.02587	2.31145e-05		136	1563606_a_at	LOC286359	-3.88119	0.000113677
137	1565483_at	EGFR	6.01856	0.00115056		137	239011_at	LOC102724965	-3.87774	1.81782e-05
138	218748_s_at	EXOC5	5.94104	8.28499e-06		138	222515_x_at	TMEM165	-3.87303	0.000267879
139	217097_s_at	PHTF2	5.90425	3.09254e-05		139	229242_at	TNFSF15	-3.87087	2.68622e-05
140	207239_s_at	CDK16	5.89207	3.41853e-05		140	236753_at	LINC00689	-3.8536	2.70082e-05
141	211019_s_at	LSS	5.88448	4.11925e-05		141	211464_x_at	CASP6	-3.85315	3.14525e-05
142	1563687_a_at	FRYL	5.8398	0.00029207		142	204988_at	FGB	-3.84519	3.24554e-06
143	1562966_at	KIAA1217	5.83644	0.000130029		143	205916_at	S100A7	-3.83964	6.13687e-05
144	228295_at	WDR59	5.81015	7.05216e-05		144	208105_at	GIPR	-3.83766	2.58512e-05
145	244593_at	HID1	5.80846	8.40204e-05		145	218044_x_at	PTMS	-3.83683	3.04322e-06
146	214734_at	EXPH5	5.78547	7.09437e-06		146	237444_at	KIF13A	-3.83549	0.0002622
147	213286_at	ZFR	5.7848	1.12503e-05		147	238866_at	C19orf68	-3.8324	3.58127e-06
148	1555594_a_at	MBNL1	5.77916	1.70587e-06		148	231080_at	CDAN1	-3.83011	1.89433e-06
149	214849_at	KCTD20	5.77241	0.000168414		149	241887_at	UBE2W	-3.81653	6.18993e-05
150	204666_s_at	SIKE1	5.76884	0.000503446		150	225886_at	DDX5	-3.81198	0.00270351
151	208466_at	RAB3D	5.76047	0.000391926		151	234536_at	SARDH	-3.81128	0.000209544
152	1556551_s_at	SLC39A6	5.75327	0.0100443		152	219973_at	ARSJ	-3.80667	0.000209486
153	216205_s_at	MFN2	5.74781	1.32695e-05		153	203910_at	ARHGAP29	-3.79393	0.00400674
154	204716_at	CCDC6	5.717	7.5972e-06		154	214313_s_at	EIF5B	-3.7925	0.000726758
155	234939_s_at	PHF12	5.70044	2.47308e-05		155	1558605_at	CTD-2292M16.8	-3.78788	4.19368e-05
156	220363_s_at	ELMO2	5.68932	8.84919e-07		156	221935_s_at	EOGT	-3.77754	0.00544492
157	214383_x_at	KLHDC3	5.68857	1.21376e-05		157	201122_x_at	EIF5A	-3.74945	0.000234619
158	1553122_s_at	RBAK	5.66108	5.75943e-05		158	213069_at	HEG1	-3.73462	0.000487758
159	200796_s_at	MCL1	5.65615	1.39715e-05		159	229586_at	CHD9	-3.73397	0.000111441
160	237158_s_at	MPHOSPH9	5.64363	4.14869e-06		160	227370_at	FAM171B	-3.7336	0.00669228
161	201647_s_at	SCARB2	5.64207	0.00284909		161	237159_x_at	AP1S3	-3.72469	0.000177017
162	229061_s_at	SLC25A13	5.64082	7.06515e-06		162	219612_s_at	FGG	-3.72015	4.27399e-06
163	201508_at	IGFBP4	5.62511	0.00978352		163	204286_s_at	PMAIP1	-3.71751	0.00985943
164	212619_at	TMEM194A	5.61397	1.36743e-07		164	204264_at	CPT2	-3.71658	5.80106e-05
165	215687_x_at	PLCB1	5.61125	8.53142e-06		165	235059_at	RAB12	-3.71457	0.0085661
166	243358_at	IGF1R	5.59157	0.00029063		166	203571_s_at	ADIRF	-3.71351	0.000576021
167	212020_s_at	MKI67	5.58962	1.8179e-05		167	217514_at	ST8SIA5	-3.7035	0.000299537
168	219558_at	ATP13A3	5.57535	0.00011857		168	201427_s_at	SEPP1	-3.70337	0.0001303
169	219875_s_at	DESI2	5.55917	4.5819e-05		169	203424_s_at	IGFBP5	-3.70241	0.0111887
170	212065_s_at	USP34	5.55027	9.92291e-06		170	225540_at	MAP2	-3.68583	0.000188011
171	215037_s_at	BCL2L1	5.54924	8.47087e-06		171	243774_at	MUC20	-3.68419	8.95026e-05
172	222385_x_at	SEC61A1	5.54064	3.35384e-08		172	201024_x_at	EIF5B	-3.67649	0.00021629
173	211088_s_at	PLK4	5.52672	0.00090563		173	237463_at	ZFPM1	-3.674	5.34158e-05
174	216361_s_at	KAT6A	5.52406	0.000590685		174	209768_s_at	SEPT5-GP1BB	-3.6717	2.10969e-05
175	209456_s_at	FBXW11	5.49521	0.000291233		175	211306_s_at	FCAR	-3.66661	6.91416e-06
176	225382_at	ZNF275	5.48965	3.62704e-05		176	1570364_at	ZNF709	-3.65343	4.79635e-05
177	200695_at	PPP2R1A	5.48697	9.45137e-08		177	221009_s_at	ANGPTL4	-3.65223	2.65128e-05
178	217189_s_at	SMG7	5.47502	5.50417e-05		178	205856_at	SLC14A1	-3.64823	8.42018e-05
179	206491_s_at	NAPA	5.46935	1.72451e-08		179	204021_s_at	PURA	-3.64746	0.000675344
180	207764_s_at	HIPK3	5.46706	3.83049e-06		180	230986_at	KLF8	-3.6396	6.09658e-05
181	202247_s_at	MTA1	5.46122	0.00027574		181	236457_at	GTDC1	-3.63619	2.28589e-06
182	238959_at	LARP4	5.43965	1.21209e-05		182	226222_at	KIAA1432	-3.63177	0.000130557
183	208033_s_at	ZFHX3	5.41769	0.000121844		183	203830_at	C17orf75	-3.63042	0.00107263
184	227510_x_at	MALAT1	5.4116	1.38384e-05		184	217762_s_at	RAB31	-3.61961	0.00667142
185	234963_s_at	FA2H	5.41133	0.000794509		185	229160_at	MUM1L1	-3.61805	0.0219767
186	210428_s_at	HGS	5.40637	5.51602e-08		186	235046_at	INPP4B	-3.61621	0.00798157
187	50314_i_at	C20orf27	5.40598	0.000166479		187	1566480_x_at	C17orf104	-3.61123	5.29457e-06
188	207223_s_at	PTBP3	5.40193	1.74448e-05		188	229232_at	LRRC57	-3.60273	0.000370214
189	242938_s_at	FOXK2	5.39738	1.19806e-05		189	1561500_at	CTU2	-3.60217	1.57376e-05
190	222873_s_at	EHMT1	5.39048	1.36881e-07		190	238016_s_at	LOC100507507	-3.595	8.26709e-07
191	1558697_a_at	KIAA0430	5.38676	1.60701e-05		191	228988_at	ZNF711	-3.59487	0.00300722
192	209117_at	WBP2	5.38452	3.60454e-05		192	239643_at	LOC100129516	-3.59466	2.63354e-07
193	220236_at	PDPR	5.36849	6.71281e-07		193	228847_at	EXOC3	-3.592	6.63341e-05
194	211391_s_at	PATZ1	5.3673	0.00010348		194	207262_at	APOF	-3.59024	0.000102616
195	217208_s_at	DLG1	5.35712	8.92628e-06		195	205590_at	RASGRP1	-3.58292	0.0190433
196	200990_at	TRIM28	5.35201	9.98019e-08		196	222444_at	ARMCX3	-3.57709	0.000185669
197	204815_s_at	DHX34	5.3394	8.26054e-06		197	201171_at	ATP6V0E1	-3.57651	0.00315383
198	207626_s_at	SLC7A2	5.33806	0.00395913		198	244279_at	SOBP	-3.57444	3.66471e-08
199	202145_at	LY6E	5.31904	0.000246802		199	202342_s_at	TRIM2	-3.56704	4.27261e-05
200	1553535_a_at	RANGAP1	5.30668	2.85212e-06		200	210459_at	PSMD4	-3.56596	0.00112826
201	200831_s_at	SCD	5.26735	0.000361066		201	208868_s_at	GABARAPL1	-3.56284	2.62261e-05
202	240528_s_at	EXOC4	5.25986	0.000107713		202	209250_at	DEGS1	-3.55853	8.99199e-05
203	1564911_at	SNHG4	5.25264	9.43576e-07		203	236689_at	RNF151	-3.55685	1.57438e-06
204	222124_at	HIF3A	5.25117	0.000108269		204	218401_s_at	ZNF281	-3.55481	8.59609e-06
205	223785_at	FANCI	5.24881	0.000124547		205	227483_s_at	UNC93B1	-3.5522	5.07131e-05
206	201308_s_at	SEPT11	5.23753	1.99817e-05		206	210794_s_at	MEG3	-3.55069	0.000117506
207	1558015_s_at	ACTR2	5.22256	0.00269647		207	223631_s_at	C19orf33	-3.54824	0.023512
208	1553139_s_at	PLXNA3	5.22113	6.23538e-05		208	211655_at	IGLC1	-3.54374	9.39253e-06
209	1565484_x_at	EGFR	5.21367	0.000544115		209	234495_at	KLK15	-3.53793	0.000109158
210	243093_at	C2orf49	5.21133	4.26586e-07		210	224343_x_at	YME1L1	-3.53726	0.000111207
211	213865_at	DCBLD2	5.20624	1.2967e-05		211	225662_at	ZAK	-3.53611	0.00938131
212	209151_x_at	TCF3	5.20232	0.000395843		212	234286_at	PPP1R12C	-3.5327	1.83321e-06
213	233573_s_at	WDR6	5.19728	1.11467e-05		213	236258_at	RBBP8NL	-3.5288	3.98309e-05
214	201167_x_at	ARHGDIA	5.19599	0.00130034		214	1554609_at	LOC100287896	-3.52326	0.000504522
215	221851_at	DCAF15	5.19275	9.2413e-06		215	243938_x_at	DNAH5	-3.51489	0.000106836
216	211540_s_at	RB1	5.17232	4.93744e-05		216	244180_at	ZNF793	-3.51435	5.17426e-06
217	211124_s_at	KITLG	5.15843	0.000213668		217	204507_s_at	PPP3R1	-3.51206	0.00289624
218	1563900_at	FAM83B	5.14853	0.000766016		218	236186_x_at	IL17RE	-3.51188	9.84114e-06
219	210148_at	HIPK3	5.1441	4.56879e-05		219	205234_at	SLC16A4	-3.50613	0.00191462
220	223661_at	NUCKS1	5.14354	0.000958675		220	217627_at	ZNF573	-3.50503	1.66214e-05
221	207847_s_at	MUC1	5.1425	0.000245201		221	239356_at	DOCK9-AS2	-3.50412	0.000112331
222	204109_s_at	NFYA	5.1336	9.55449e-05		222	225768_at	NR1D2	-3.50227	0.00132454
223	1556058_s_at	SPEN	5.12955	5.43464e-05		223	213626_at	CBR4	-3.50197	0.000630959
224	210417_s_at	PI4KB	5.12401	1.17957e-05		224	214174_s_at	PDLIM4	-3.49387	8.10224e-05
225	212069_s_at	PRRC2B	5.12035	1.84585e-05		225	226158_at	KLHL24	-3.49168	0.000110902
226	215509_s_at	BUB1	5.11943	2.0026e-05		226	1554743_x_at	PMS1	-3.48925	5.68915e-05
227	1553219_a_at	AMMECR1	5.11045	6.46379e-06		227	220553_s_at	PRPF39	-3.48595	0.0067323
228	223131_s_at	TRIM8	5.11	6.31909e-05		228	226189_at	ITGB8	-3.48497	1.63952e-06
229	205868_s_at	PTPN11	5.10987	0.000150086		229	230195_at	LINC01405	-3.48423	9.04855e-05
230	1560020_at	DNAJC13	5.08098	3.40871e-07		230	201661_s_at	ACSL3	-3.48139	0.000213069
231	201796_s_at	VARS	5.06868	2.53294e-05		231	210000_s_at	SOCS1	-3.47896	0.000123719
232	211965_at	ZFP36L1	5.06204	0.00319597		232	224726_at	MIB1	-3.47635	3.15959e-06
233	210735_s_at	CA12	5.06105	0.000153665		233	236893_at	HOXB-AS3	-3.47136	7.09794e-08
234	221638_s_at	STX16	5.05415	1.94624e-05		234	228697_at	HINT3	-3.47123	0.000204463
235	208624_s_at	EIF4G1	5.04592	0.000111722		235	218326_s_at	LGR4	-3.46885	5.49569e-06
236	202240_at	PLK1	5.04344	2.38583e-06		236	209173_at	AGR2	-3.46729	0.0480487
237	216908_x_at	RRN3P1	5.01283	5.28277e-07		237	244865_at	HAX1	-3.46622	2.20928e-05
238	216069_at	PRMT2	5.00988	0.000117597		238	242904_x_at	RP11-489E7.4	-3.46069	2.69026e-05
239	227455_at	C6orf136	4.9971	2.32784e-05		239	226427_s_at	B3GALT6	-3.45863	0.000373214
240	203289_s_at	NPRL3	4.99553	4.58106e-05		240	243722_at	PYDC1	-3.458	0.000126371
241	223425_at	RAVER1	4.99058	0.000225709		241	234411_x_at	CD44	-3.44115	6.48886e-05
242	1555434_a_at	SLC39A14	4.98366	9.74226e-05		242	223168_at	RHOU	-3.43494	1.61913e-10
243	241661_at	JMJD1C	4.98055	8.98121e-05		243	214346_at	C1QL1	-3.43301	1.28301e-05
244	208916_at	SLC1A5	4.98021	2.81992e-08		244	215242_at	PIGC	-3.42486	8.5148e-06
245	216689_x_at	ARHGAP1	4.97887	3.57526e-06		245	243000_at	CDK6	-3.42458	9.41737e-05
246	1562836_at	DDX6	4.97451	0.00364533		246	205629_s_at	CRH	-3.42364	1.24394e-05
247	221764_at	R3HDM4	4.97049	7.60294e-05		247	213753_x_at	EIF5A	-3.42214	4.53745e-05
248	209044_x_at	SF3B4	4.96474	6.72929e-06		248	206169_x_at	ZC3H7B	-3.42011	5.42968e-06
249	1557841_at	LOC101926915	4.95614	3.01681e-05		249	204734_at	KRT15	-3.41793	0.00442036
250	1569105_at	SETD5	4.94272	6.00994e-05		250	221993_s_at	TSR3	-3.41075	3.47842e-05
251	233250_x_at	FOXRED2	4.93926	1.80507e-05		251	239933_x_at	CCDC176	-3.4087	1.33078e-05
252	218494_s_at	SLC2A4RG	4.93522	6.18836e-06		252	204450_x_at	APOA1	-3.40628	3.98282e-06
253	231299_at	AGAP3	4.93185	2.91356e-05		253	208859_s_at	ATRX	-3.4039	2.66963e-05
254	1556721_at	C20orf203	4.9074	1.71903e-05		254	205560_at	PCSK5	-3.40206	1.06304e-05
255	1555830_s_at	ESYT2	4.90728	6.46457e-05		255	236702_at	RTFDC1	-3.39569	0.000384455
256	211527_x_at	VEGFA	4.89408	1.69142e-05		256	240441_at	FAM99B	-3.39098	1.36204e-05
257	223080_at	GLS	4.88724	0.000668265		257	204861_s_at	NAIP	-3.38683	3.6285e-05
258	214251_s_at	NUMA1	4.8806	1.87015e-06		258	234271_at	OTOP2	-3.38659	2.48514e-05
259	203751_x_at	JUND	4.87386	0.000342299		259	230971_x_at	GLTPD2	-3.38536	0.000538046
260	1553694_a_at	PIK3C2A	4.86433	9.3049e-06		260	1554769_at	ZNF785	-3.38407	3.76685e-05
261	213977_s_at	CIZ1	4.85011	1.58278e-06		261	1569139_s_at	FAM53A	-3.37619	0.00130921
262	221785_at	WIZ	4.83292	3.35005e-05		262	230749_s_at	CAMK2D	-3.37489	3.06797e-05
263	1552660_a_at	C5orf22	4.83007	6.48454e-06		263	227038_at	SGMS2	-3.3747	0.0182629
264	203294_s_at	LMAN1	4.82611	4.63565e-05		264	225897_at	MARCKS	-3.37266	0.000842931
265	210376_x_at	ELK1	4.82346	3.42096e-05		265	234748_x_at	KRMP1	-3.3706	8.72981e-06
266	203388_at	ARRB2	4.80228	2.73495e-07		266	237268_at	DSCAM	-3.3702	0.0244751
267	224335_s_at	BACE1	4.80006	4.62082e-05		267	219583_s_at	SPATA7	-3.36868	0.00317697
268	1552476_s_at	PLCD3	4.79925	0.000377602		268	215017_s_at	FNBP1L	-3.36775	0.000370624
269	1555436_a_at	AFF4	4.78751	7.06207e-06		269	230593_at	GRIK3	-3.36724	8.06793e-05
270	206579_at	ZKSCAN8	4.78414	2.31359e-05		270	228328_at	KLHL28	-3.36213	0.0147972
271	1554886_a_at	MLXIP	4.76415	0.000138445		271	230393_at	CUL5	-3.3608	0.000298234
272	218813_s_at	SH3GLB2	4.76402	9.90479e-10		272	228110_x_at	RP11-792A8.4	-3.35844	0.000852086
273	201070_x_at	SF3B1	4.76011	1.43353e-06		273	235933_at	FLJ32154	-3.35752	0.000160716
274	1553540_a_at	SLC29A2	4.75029	4.84043e-06		274	229674_at	SERTAD4	-3.35667	0.000296319
275	238811_at	ATP11B	4.74705	0.000619107		275	222836_at	NAA15	-3.3564	2.90087e-05
276	220613_s_at	SYTL2	4.74329	4.58341e-05		276	235350_at	C4orf19	-3.35444	9.21096e-05
277	216641_s_at	LAD1	4.73291	0.000454884		277	223599_at	TRIM6	-3.3493	0.000450843
278	1559502_s_at	LRRC25	4.73075	2.41555e-05		278	202769_at	CCNG2	-3.33996	0.0267928
279	235461_at	TET2	4.72897	1.49243e-05		279	244400_at	VPS33A	-3.33938	7.66101e-06
280	226174_at	USP42	4.70768	2.75873e-05		280	1552789_at	SEC62	-3.32611	0.00221895
281	209878_s_at	RELA	4.6973	5.3673e-06		281	218807_at	VAV3	-3.32406	0.0156846
282	1554986_a_at	SNX19	4.69667	3.59306e-06		282	217046_s_at	AGER	-3.32217	1.35253e-07
283	201728_s_at	KIAA0100	4.69324	7.64668e-06		283	244617_at	GPR26	-3.3209	1.37123e-06
284	204629_at	PARVB	4.69239	8.9602e-07		284	205314_x_at	SNTB2	-3.31819	1.28541e-05
285	1554029_a_at	TTC37	4.69208	6.08059e-05		285	229648_at	ARHGAP32	-3.3142	4.48575e-05
286	228610_at	TM9SF3	4.69147	0.000117543		286	1570366_x_at	ZNF709	-3.31214	9.07747e-05
287	1558747_at	SMCHD1	4.69106	9.47244e-05		287	220130_x_at	LTB4R2	-3.30996	4.7468e-06
288	212125_at	RANGAP1	4.68809	5.87992e-06		288	231929_at	IKZF2	-3.3098	0.00137275
289	243967_at	AFF3	4.68722	0.000907306		289	213712_at	ELOVL2	-3.3088	0.00169867
290	221006_s_at	SNX27	4.68527	8.74269e-05		290	218737_at	SBNO1	-3.30142	0.000702158
291	214007_s_at	TWF1	4.67261	2.21909e-06		291	208461_at	HIC1	-3.30112	1.53472e-05
292	1552656_s_at	UHMK1	4.67207	0.000114433		292	217658_at	THAP3	-3.29401	9.20923e-06
293	211453_s_at	AKT2	4.6639	0.0012668		293	232706_s_at	TRABD	-3.29063	4.81784e-06
294	222283_at	ZNF480	4.65671	1.89061e-06		294	201883_s_at	B4GALT1	-3.28528	9.65796e-05
295	202118_s_at	CPNE3	4.65608	5.35333e-06		295	213913_s_at	TBC1D30	-3.27413	0.00112712
296	218222_x_at	ARNT	4.65162	1.32005e-07		296	239446_x_at	DCBLD2	-3.27283	4.79671e-05
297	239342_at	DGKZ	4.6439	1.27074e-05		297	224444_s_at	LINC00467	-3.27158	0.000139052
298	203953_s_at	CLDN3	4.63614	1.2591e-06		298	209480_at	HLA-DQB1	-3.26752	0.000106397
299	32836_at	AGPAT1	4.63482	3.25819e-05		299	229076_s_at	TOMM22	-3.26718	1.03769e-05
300	205921_s_at	SLC6A6	4.63027	0.00138108		300	236606_at	RP11-248J18.2	-3.26264	0.00201616
301	1553533_at	JPH1	4.63007	0.000107469		301	220812_s_at	HHLA2	-3.26206	3.17651e-06
302	1552701_a_at	CARD16	4.62246	0.00123066		302	202984_s_at	BAG5	-3.26176	8.2627e-05
303	206968_s_at	NFRKB	4.62215	2.73673e-05		303	1554742_at	PMS1	-3.26087	1.66224e-05
304	242445_at	FGD4	4.61726	1.55039e-08		304	239000_at	BRD4	-3.26072	0.000104638
305	1564281_at	LINC00491	4.61623	1.94585e-05		305	202034_x_at	RB1CC1	-3.256	0.000286242
306	212257_s_at	SMARCA2	4.59303	0.000132339		306	232470_at	SIK1	-3.25485	1.97896e-05
307	396_f_at	EPOR	4.59058	2.03858e-06		307	238514_at	TMEM25	-3.2532	9.17709e-05
308	1559517_a_at	SPIRE1	4.5897	0.000519629		308	229157_at	PRKAG2-AS1	-3.25258	0.0130053
309	206061_s_at	DICER1	4.57205	9.52775e-05		309	1563098_at	IGFN1	-3.24824	4.58936e-05
310	208611_s_at	SPTAN1	4.56809	9.07215e-06		310	234021_at	EML2	-3.24731	6.23895e-08
311	216624_s_at	KMT2A	4.56178	3.17267e-06		311	222830_at	GRHL1	-3.24672	0.0010666
312	234924_s_at	ZNF687	4.5594	7.05811e-05		312	210596_at	MAGT1	-3.24603	0.000144413
313	201211_s_at	DDX3X	4.55784	2.70127e-06		313	227056_at	KIAA0141	-3.24375	0.000213965
314	210935_s_at	WDR1	4.5567	1.1008e-05		314	223788_at	GTPBP2	-3.24251	4.0972e-05
315	205732_s_at	NCOA2	4.54785	0.000110227		315	204409_s_at	EIF1AY	-3.2421	0.000195014
316	204863_s_at	IL6ST	4.54374	0.000160655		316	219529_at	CLIC3	-3.24104	0.0212227
317	228126_x_at	CTXN1	4.54334	0.000914168		317	236076_at	LOC257396	-3.24094	0.000159253
318	234471_s_at	NCOA5	4.54322	3.3818e-05		318	230073_at	LOC100131564	-3.24012	8.51605e-07
319	215099_s_at	RXRB	4.52651	0.000240684		319	218859_s_at	ESF1	-3.23534	4.40501e-08
320	208831_x_at	SUPT6H	4.52118	4.24304e-06		320	238647_at	C14orf28	-3.23264	0.00677616
321	221695_s_at	MAP3K2	4.50831	0.000119985		321	1566558_x_at	BAIAP2-AS1	-3.2309	0.000179975
322	204452_s_at	FZD1	4.50685	0.000224693		322	222457_s_at	LIMA1	-3.22993	0.00513859
323	235412_at	ARHGEF7	4.50521	0.00311273		323	217389_s_at	ATF5	-3.2257	9.07629e-05
324	218959_at	HOXC10	4.48822	0.000105823		324	201578_at	PODXL	-3.22531	0.00062614
325	225203_at	PPP1R16A	4.48781	0.000118286		325	219603_s_at	ZNF226	-3.22501	0.0378099
326	213986_s_at	TMEM259	4.47358	0.000334339		326	1559667_at	RP11-83N9.5	-3.22397	0.000669365
327	201073_s_at	SMARCC1	4.46947	1.08432e-06		327	219936_s_at	GPR87	-3.22068	1.27351e-05
328	209962_at	EPOR	4.46529	2.0725e-05		328	235929_s_at	ZNF503-AS2	-3.22019	1.9906e-05
329	235868_at	MGEA5	4.45222	2.95002e-05		329	235964_x_at	SAMHD1	-3.21994	1.65726e-05
330	1555611_s_at	MBD1	4.43794	6.45521e-06		330	227006_at	PPP1R14A	-3.21702	2.31268e-07
331	215260_s_at	TCF3	4.43365	0.00315896		331	210260_s_at	TNFAIP8	-3.21495	0.000973321
332	216627_s_at	B4GALT1	4.43215	5.93113e-05		332	229719_s_at	DERL3	-3.20981	9.2707e-05
333	208621_s_at	EZR	4.42789	3.70153e-07		333	207530_s_at	CDKN2B	-3.20786	1.84275e-05
334	203363_s_at	ATG13	4.41473	1.44302e-05		334	242667_at	TLR3	-3.20645	1.19918e-05
335	200613_at	AP2M1	4.41329	4.16474e-06		335	236194_at	RP11-53O19.3	-3.20631	0.000231917
336	1558722_at	ZNF252P	4.40727	4.14279e-05		336	202222_s_at	DES	-3.2041	5.79271e-05
337	224991_at	CMIP	4.39421	0.000526117		337	218729_at	LXN	-3.20338	9.92695e-05
338	76897_s_at	FKBP15	4.36982	0.000242569		338	213227_at	PGRMC2	-3.19101	0.00465126
339	217620_s_at	PIK3CB	4.36845	2.5922e-06		339	220489_s_at	SERINC2	-3.19066	4.02419e-05
340	1561391_at	STAU2-AS1	4.36715	3.14652e-05		340	244615_x_at	TARSL2	-3.19037	1.15681e-05
341	209599_s_at	PRUNE	4.36444	2.60622e-05		341	243278_at	FOXP2	-3.19019	5.37357e-05
342	215552_s_at	ESR1	4.36241	0.000443537		342	237324_s_at	HKDC1	-3.18752	1.54015e-06
343	235330_at	CCDC117	4.36051	0.00136131		343	206781_at	DNAJC4	-3.17935	1.69649e-07
344	214732_at	SP1	4.3599	1.11549e-06		344	235614_at	TMEM151A	-3.17878	8.34901e-07
345	1553551_s_at	ND2	4.35439	1.3247e-07		345	211944_at	PRRC2C	-3.17697	0.00190686
346	1558249_s_at	STX16	4.35348	2.2806e-06		346	201882_x_at	B4GALT1	-3.17505	4.76323e-06
347	220800_s_at	TMOD3	4.3456	3.62273e-06		347	223527_s_at	CDADC1	-3.17388	6.7592e-06
348	203056_s_at	PRDM2	4.34535	6.1864e-05		348	207392_x_at	UGT2B15	-3.17211	0.000537865
349	201971_s_at	ATP6V1A	4.32922	5.57292e-05		349	231706_s_at	EVX1	-3.17163	0.000147726
350	1553657_at	VWA3A	4.32799	8.25973e-05		350	1559960_x_at	SYCE1L	-3.1708	0.000386543
351	234728_s_at	DHX35	4.32589	8.668e-05		351	235798_at	TMEM170B	-3.16683	1.68625e-05
352	221313_at	GPR52	4.32147	9.48295e-06		352	236444_x_at	C5orf66-AS1	-3.16609	5.35672e-05
353	1555469_a_at	CLASP2	4.31622	4.18541e-06		353	218449_at	UFSP2	-3.16602	0.0025672
354	1557719_at	PIKFYVE	4.31609	4.7379e-07		354	206827_s_at	TRPV6	-3.16588	0.000127148
355	1555463_a_at	CHD6	4.3124	2.13037e-05		355	226333_at	IL6R	-3.16113	3.89905e-05
356	215535_s_at	AGPAT1	4.30849	3.85799e-05		356	226725_at	SLFN5	-3.16072	0.00040825
357	242898_at	EIF2AK2	4.30805	4.36588e-05		357	234694_at	CNTROB	-3.15625	4.06851e-05
358	202275_at	G6PD	4.30786	8.59815e-06		358	215045_at	CELF3	-3.15581	3.57274e-05
359	242474_s_at	VMA21	4.30651	5.7446e-05		359	212221_x_at	IDS	-3.155	0.000184685
360	1557986_s_at	SMCR8	4.30299	0.000144781		360	1555247_a_at	RAPGEF6	-3.14966	0.000204809
361	201107_s_at	THBS1	4.29575	0.00616625		361	1556009_at	PEX13	-3.14941	0.000520956
362	243349_at	KIAA1324	4.29186	0.00456157		362	219437_s_at	ANKRD11	-3.14882	0.000348123
363	207163_s_at	AKT1	4.285	3.13462e-05		363	241799_x_at	LOC102725022	-3.14803	2.91034e-06
364	218010_x_at	PPDPF	4.2849	4.44067e-05		364	229072_at	RAB30	-3.14795	0.00556786
365	216105_x_at	PPP2R4	4.27414	1.57915e-07		365	204378_at	BCAS1	-3.14759	0.00368984
366	234681_s_at	CHD6	4.27307	6.22349e-05		366	206329_at	EXTL1	-3.14716	1.73647e-06
367	212437_at	CENPB	4.27044	5.944e-06		367	209979_at	ADARB1	-3.14454	0.000137114
368	224626_at	SLC35A4	4.26191	2.81951e-06		368	1557779_at	LOC101928687	-3.14291	0.000173341
369	1556797_at	RNF144A-AS1	4.25842	4.76639e-06		369	235529_x_at	SAMHD1	-3.14217	1.19035e-05
370	218051_s_at	NT5DC2	4.25788	1.32231e-06		370	219863_at	HERC5	-3.14139	0.00138905
371	207980_s_at	CITED2	4.24868	0.00206578		371	231250_at	LOC101060400	-3.14	9.478e-05
372	1558775_s_at	NSMAF	4.24634	7.96496e-05		372	1553955_at	PPP1R21	-3.13324	0.00203731
373	204210_s_at	PCYT1A	4.24568	0.00161506		373	202009_at	TWF2	-3.13253	0.00012007
374	218632_at	HECTD3	4.24188	3.47852e-05		374	228219_s_at	UPB1	-3.13241	7.82353e-05
375	209754_s_at	TMPO	4.2406	0.000228375		375	207004_at	BCL2	-3.12936	1.43051e-05
376	238421_at	RC3H2	4.23986	3.47527e-05		376	220145_at	MAP9	-3.12928	4.59749e-05
377	212090_at	GRINA	4.23946	0.000327581		377	240686_x_at	TFRC	-3.12662	3.8968e-05
378	215761_at	DMXL2	4.23897	2.45608e-05		378	231035_s_at	OTUD1	-3.12643	0.000106428
379	211823_s_at	PXN	4.23864	0.000107729		379	226899_at	UNC5B	-3.1236	0.00129682
380	228030_at	RBM6	4.23437	0.00084786		380	208412_s_at	RARB	-3.1231	3.90292e-05
381	214564_s_at	PCDHGC3	4.22884	0.0049021		381	218559_s_at	MAFB	-3.12259	0.00278049
382	224173_s_at	MRPL30	4.22732	0.000276822		382	236433_at	LOC100506713	-3.12167	5.62015e-05
383	224288_x_at	FKSG49	4.22167	5.16225e-05		383	231520_at	SLC35F3	-3.12111	0.000336567
384	212076_at	KMT2A	4.21846	1.4655e-06		384	1559083_x_at	LOC284600	-3.11922	3.78371e-06
385	200948_at	MLF2	4.20655	3.80102e-06		385	207555_s_at	TBXA2R	-3.1186	2.99192e-05
386	222311_s_at	SCAF4	4.20568	6.52207e-05		386	200665_s_at	SPARC	-3.11653	0.000310277
387	203370_s_at	PDLIM7	4.20229	1.2809e-05		387	213304_at	FAM179B	-3.11514	0.00857342
388	243487_at	AFF4	4.19443	0.00158793		388	213403_at	MFSD9	-3.10944	0.00420386
389	227621_at	WTAP	4.19415	0.000598587		389	235007_at	BBS7	-3.10785	0.000201719
390	235577_at	ZNF652	4.19362	2.28281e-05		390	204351_at	S100P	-3.10722	0.000114137
391	220017_x_at	CYP2C9	4.19291	1.3887e-06		391	217101_at	TTC39A	-3.10328	2.78391e-05
392	209344_at	TPM4	4.19093	0.000136076		392	219703_at	MNS1	-3.09748	0.0222827
393	205731_s_at	NCOA2	4.18739	2.93742e-06		393	218976_at	DNAJC12	-3.0974	4.32717e-05
394	218367_x_at	USP21	4.18063	1.50203e-05		394	239422_at	GPC2	-3.0966	1.08356e-05
395	215758_x_at	ZNF93	4.17641	1.69322e-05		395	206140_at	LHX2	-3.09455	0.00286706
396	207549_x_at	CD46	4.17294	9.73332e-05		396	230530_at	MLYCD	-3.09263	1.12094e-06
397	210756_s_at	NOTCH2	4.17185	3.22379e-05		397	1559982_s_at	AKR1E2	-3.09097	4.44815e-05
398	211016_x_at	HSPA4	4.16718	7.1886e-07		398	220992_s_at	TRMT1L	-3.08975	0.000721653
399	211504_x_at	ROCK2	4.16711	1.98535e-05		399	226612_at	UBE2QL1	-3.0897	0.00343883
400	213746_s_at	FLNA	4.16619	0.00164166		400	238770_at	KIAA1456	-3.0879	0.000940481
401	211561_x_at	MAPK14	4.15725	3.55878e-05		401	230805_at	MIR142	-3.08653	3.24676e-06
402	218075_at	AAAS	4.15428	1.3606e-06		402	208333_at	LHX5	-3.08617	0.000178275
403	229884_s_at	MRPL2	4.15303	0.000112406		403	217660_at	MYH14	-3.08605	5.46293e-07
404	214844_s_at	DOK5	4.14043	0.00815946		404	236091_at	HMGB2	-3.08497	0.000679266
405	210866_s_at	CNOT4	4.13646	0.000119548		405	232043_at	GNG7	-3.08203	0.000161987
406	231106_at	BMS1P6	4.13128	2.4749e-05		406	226970_at	FBXO33	-3.08182	0.000972096
407	1556348_at	HEATR1	4.13058	0.00101006		407	204249_s_at	LMO2	-3.08097	0.000530022
408	1555815_a_at	L3MBTL2	4.12365	3.73503e-06		408	202223_at	STT3A	-3.08069	0.00267357
409	201711_x_at	RANBP2	4.1217	2.56765e-05		409	225423_x_at	MRPL41	-3.08011	0.000111175
410	229360_at	ZNF280B	4.11759	0.000150952		410	202557_at	HSPA13	-3.07925	2.06666e-05
411	242422_at	G3BP1	4.10515	3.01476e-05		411	227280_s_at	CCNYL1	-3.07841	3.23212e-05
412	204149_s_at	GSTM4	4.10055	0.00175745		412	209398_at	HIST1H1C	-3.07833	0.000774653
413	222240_s_at	ISYNA1	4.1003	0.000171421		413	211421_s_at	RET	-3.07807	8.15921e-06
414	208637_x_at	ACTN1	4.09946	0.00108563		414	219209_at	IFIH1	-3.07774	0.0288851
415	201868_s_at	TBL1X	4.09811	1.10344e-06		415	217058_at	GNAS	-3.07419	0.000240475
416	200649_at	NUCB1	4.08965	5.68956e-06		416	226884_at	LRRN1	-3.07125	0.00476526
417	220229_s_at	AP4E1	4.08117	1.48601e-05		417	220705_s_at	ADAMTS7	-3.06988	4.36007e-05
418	222395_s_at	UBE2Z	4.07862	1.05488e-06		418	230479_at	EIF3F	-3.06792	1.90714e-05
419	220409_at	CAMSAP1	4.07797	1.31473e-05		419	216894_x_at	CDKN1C	-3.0678	9.34491e-05
420	206667_s_at	SCAMP1	4.07069	6.55226e-06		420	207166_at	GNGT1	-3.06645	0.000723152
421	212093_s_at	MTUS1	4.06863	0.000517177		421	226106_at	RNF141	-3.0628	0.00278533
422	220232_at	SCD5	4.05847	0.0297251		422	213624_at	SMPDL3A	-3.06142	0.00755849
423	210932_s_at	RNF6	4.05833	4.68497e-05		423	222222_s_at	HOMER3	-3.06033	0.00275749
424	207605_x_at	ZNF117	4.05635	0.000150031		424	232274_at	CCNL2	-3.05725	0.00012366
425	216017_s_at	NAB2	4.05024	5.49304e-07		425	238856_s_at	PANK2	-3.05273	4.44534e-05
426	236223_s_at	RIT1	4.04911	0.00112766		426	227225_at	ZNF503	-3.05088	1.6483e-05
427	220189_s_at	MGAT4B	4.04326	0.000523962		427	244546_at	CYCS	-3.04903	0.002711
428	207645_s_at	CHD1L	4.04174	3.56442e-05		428	231923_at	TMEM150C	-3.04809	0.0240161
429	215458_s_at	SMURF1	4.04097	0.000238527		429	227954_at	ITPRIPL2	-3.04387	0.00282181
430	238699_s_at	CASK	4.03329	5.80028e-05		430	225056_at	SIPA1L2	-3.03994	0.0160539
431	204827_s_at	CCNF	4.03177	1.62726e-08		431	227408_s_at	SNX25	-3.03819	0.000230909
432	214091_s_at	GPX3	4.0272	0.00980749		432	216911_s_at	HIC2	-3.03617	3.03011e-06
433	224338_s_at	RNF26	4.02146	1.95452e-05		433	231782_s_at	KLK4	-3.03596	1.62081e-05
434	213490_s_at	MAP2K2	4.01902	5.57643e-06		434	228681_x_at	DAPK3	-3.03569	0.000869214
435	201746_at	TP53	4.0162	3.50304e-05		435	234928_x_at	RUNX3	-3.03206	1.08784e-05
436	214326_x_at	JUND	4.0133	0.000673664		436	213032_at	NFIB	-3.03072	0.000467124
437	201679_at	SRRT	4.01286	6.49889e-06		437	212027_at	RBM25	-3.03039	2.55299e-05
438	217891_at	C16orf58	4.01057	1.73605e-06		438	206072_at	UCN	-3.03004	5.04696e-05
439	220035_at	NUP210	3.99294	0.000117984		439	218610_s_at	CPPED1	-3.02934	0.00026943
440	1554310_a_at	EIF4G3	3.99191	3.53357e-06		440	1556616_a_at	KLHDC4	-3.02834	0.000308171
441	238539_at	HPS3	3.9852	4.09021e-05		441	216439_at	TNK2	-3.02757	7.42444e-06
442	243318_at	DCAF8	3.98465	9.87169e-08		442	211867_s_at	PCDHA10	-3.02756	0.000260399
443	206848_at	COX20	3.97726	0.000358375		443	219932_at	SLC27A6	-3.02326	7.39125e-05
444	206184_at	CRKL	3.97104	0.00136888		444	227205_at	TAF1	-3.02314	1.98552e-05
445	216535_at	CADM3	3.964	0.000415038		445	242656_at	GTF2H1	-3.01938	1.57543e-05
446	1552481_s_at	MAN1A2	3.96216	0.00030536		446	230051_at	PROSER2	-3.01912	0.000882665
447	200917_s_at	SRPR	3.96024	2.01478e-05		447	230874_at	SLC36A4	-3.01862	4.78101e-05
448	234351_x_at	TRPS1	3.9393	6.25135e-05		448	228413_s_at	SFRP1	-3.01324	0.000172416
449	218555_at	ANAPC2	3.93743	8.43191e-05		449	235499_at	LOC728743	-3.01188	0.000348062
450	214792_x_at	VAMP2	3.93678	0.000375148		450	243457_s_at	ZNF214	-3.01077	0.00027099
451	209052_s_at	WHSC1	3.9364	1.36897e-05		451	209748_at	SPAST	-3.00951	7.69986e-05
452	239439_at	AFF4	3.92906	0.00514309		452	214304_x_at	RP11-654A16.3	-3.00449	3.15101e-07
453	205516_x_at	CIZ1	3.92618	6.35888e-08		453	227955_s_at	EFNA5	-3.00347	0.0275261
454	222527_s_at	RBM22	3.92428	4.02199e-07		454	227059_at	GPC6	-3.00227	0.00199699
455	1554834_a_at	RASSF5	3.91843	0.00225023		455	241364_at	TMEM57	-3.00219	0.00313725
456	225124_at	PPP1R9B	3.91658	0.00259969		456	214790_at	SENP6	-3.00162	9.63359e-05
457	227286_at	INO80E	3.91369	1.45516e-05		457	230034_x_at	MRPL41	-3.00078	6.15167e-05
458	204555_s_at	PPP1R3D	3.90968	9.41466e-07		458	223227_at	BBS2	-2.99741	0.000131562
459	215533_s_at	UBE4B	3.904	7.7701e-06		459	215409_at	LPCAT4	-2.99655	0.000304488
460	1556821_x_at	DLEU2	3.90315	0.00013071		460	206569_at	IL24	-2.99529	0.0118153
461	1559661_at	TENM3	3.90291	3.98681e-05		461	240898_at	SPAG16	-2.99333	3.38703e-06
462	219657_s_at	KLF3	3.90275	6.01148e-05		462	219636_s_at	ARMC9	-2.9933	7.69207e-06
463	1555907_at	AGAP2-AS1	3.90087	0.000126108		463	226546_at	LOC100506844	-2.99287	0.000131116
464	227185_at	C1orf233	3.89947	0.000109346		464	212202_s_at	TMEM87A	-2.99227	1.13457e-05
465	214726_x_at	ADD1	3.88284	1.10041e-06		465	211627_x_at	ESR1	-2.98756	5.361e-08
466	1555015_a_at	ZNF398	3.88237	1.41001e-06		466	227020_at	YPEL2	-2.98752	0.00695186
467	217099_s_at	GEMIN4	3.88108	3.24721e-07		467	229346_at	NES	-2.98744	3.57701e-06
468	214305_s_at	SF3B1	3.87598	6.81098e-06		468	238889_at	AGBL5	-2.98618	4.0141e-05
469	1564069_at	HOTTIP	3.87085	2.58369e-05		469	217028_at	CXCR4	-2.98513	0.000775679
470	204275_at	CAPN15	3.86809	6.35595e-07		470	1553412_at	AGBL4	-2.98501	6.19001e-05
471	1559966_a_at	ZFHX4-AS1	3.85501	6.25538e-05		471	216334_s_at	CYP2A7P1	-2.98331	0.000266244
472	215357_s_at	POLDIP3	3.84993	1.51963e-05		472	236749_at	MNT	-2.98303	1.87727e-06
473	205461_at	RAB35	3.8473	0.00302206		473	228957_at	ZNF362	-2.98271	0.000135332
474	242776_at	ZCCHC6	3.8472	9.55383e-05		474	218783_at	INTS7	-2.98237	0.000697447
475	204693_at	CDC42EP1	3.84029	9.40413e-05		475	212029_s_at	LOC101928378	-2.98203	0.0006133
476	1554553_s_at	YIF1B	3.83339	1.38411e-05		476	203153_at	IFIT1	-2.98201	0.00602486
477	233539_at	NAPEPLD	3.83325	0.000242359		477	225645_at	EHF	-2.98158	0.0110366
478	201559_s_at	CLIC4	3.82891	0.000300308		478	225521_at	ANAPC7	-2.98096	0.00635703
479	214421_x_at	CYP2C9	3.82444	5.65874e-06		479	230410_at	AC007362.3	-2.98054	1.29574e-06
480	232309_at	LOC202181	3.8243	1.33594e-05		480	223178_s_at	NT5DC1	-2.98041	2.30398e-05
481	236207_at	SSFA2	3.82303	0.00411093		481	219422_at	ESPN	-2.97963	4.79473e-05
482	211613_s_at	GPD2	3.82171	2.00438e-06		482	217700_at	CNPY4	-2.9782	0.000105633
483	202316_x_at	UBE4B	3.82144	2.61964e-05		483	218940_at	VCPKMT	-2.97549	0.01619
484	227716_at	UBXN11	3.81974	1.89811e-06		484	204897_at	PTGER4	-2.97499	0.0268168
485	225009_at	CMTM4	3.81884	8.25042e-05		485	229285_at	RNASEL	-2.96702	0.00232766
486	207425_s_at	SEPT9	3.81055	0.0119421		486	225562_at	RASA3	-2.96676	0.000119218
487	202448_s_at	ZER1	3.80952	7.84752e-06		487	204671_s_at	ANKRD6	-2.96366	0.00356662
488	231826_at	RALGAPA2	3.80785	1.34791e-05		488	224134_at	MGC10814	-2.96075	0.000118611
489	1569098_s_at	TP53BP1	3.80777	1.59863e-05		489	225767_at	RNA45S5	-2.9607	0.00905587
490	1555808_a_at	EXD2	3.8048	4.66123e-07		490	240752_at	LOC100287808	-2.96008	0.000801581
491	203293_s_at	LMAN1	3.80347	2.59034e-06		491	233165_at	NCKIPSD	-2.95897	3.97725e-06
492	1557910_at	HSP90AB1	3.801	1.88004e-06		492	41329_at	SCYL3	-2.95851	4.11784e-05
493	214972_at	MGEA5	3.80076	0.000100616		493	228887_x_at	CCDC61	-2.95729	1.21961e-06
494	232898_at	DAB2	3.79908	1.57437e-05		494	205830_at	CLGN	-2.95442	0.021112
495	1556507_at	LINC01210	3.79898	5.34189e-08		495	1555905_a_at	TCAIM	-2.95354	0.000528531
496	202645_s_at	MEN1	3.79545	0.000140443		496	206578_at	NKX2-5	-2.95075	1.68014e-05
497	1561044_at	LOC101928973	3.78927	0.000128476		497	1558956_s_at	IFT80	-2.94684	3.13137e-05
498	202274_at	ACTG2	3.78791	5.94788e-05		498	231164_at	ABCA17P	-2.94652	0.000211748
499	207390_s_at	SMTN	3.78577	4.5522e-05		499	231987_at	MIR143HG	-2.94156	7.03373e-06
500	238635_at	C5orf28	3.78517	0.00225304		500	241359_at	TLCD2	-2.94124	0.000677388
501	200637_s_at	PTPRF	3.78403	5.83617e-05		501	226545_at	CD109	-2.94024	0.000210342
502	228307_at	EMILIN3	3.78271	0.000279982		502	234782_at	KLHL31	-2.93741	0.000943814
503	1555554_at	BPIFA4P	3.7726	2.61867e-06		503	207808_s_at	PROS1	-2.93583	0.00110595
504	223847_s_at	ERGIC1	3.76971	0.00357564		504	41512_at	BRAP	-2.93474	0.00423723
505	210010_s_at	SLC25A1	3.768	0.000449222		505	209097_s_at	JAG1	-2.93254	4.21187e-05
506	217849_s_at	CDC42BPB	3.76665	0.000422791		506	213111_at	PIKFYVE	-2.93236	7.30733e-05
507	204209_at	PCYT1A	3.76628	0.00100747		507	228165_at	PIANP	-2.92869	3.13799e-05
508	219679_s_at	WAC	3.76565	1.02744e-06		508	209307_at	SWAP70	-2.92863	0.00144081
509	214357_at	C1orf105	3.7646	9.60506e-06		509	210375_at	PTGER3	-2.92708	0.00289722
510	1562892_at	CHCHD5	3.76271	8.11343e-07		510	229744_at	SSFA2	-2.92611	0.000442562
511	37965_at	PARVB	3.76268	7.45653e-06		511	1559322_at	LOC727916	-2.9256	0.000225763
512	217899_at	TMEM214	3.76214	2.69101e-06		512	1559265_at	SKIDA1	-2.92308	4.75482e-05
513	212178_s_at	POM121C	3.76212	0.00086261		513	1555281_x_at	ARMC8	-2.92254	0.00591115
514	222755_s_at	CHD7	3.75823	0.000101488		514	229419_at	FBXW7	-2.92218	0.00187414
515	210973_s_at	FGFR1	3.75572	4.79229e-05		515	239859_x_at	ATP5S	-2.92192	0.00499664
516	45653_at	KCTD13	3.75558	3.77409e-05		516	226837_at	SPRED1	-2.92189	0.000259597
517	211681_s_at	PDLIM5	3.75554	0.000371971		517	201753_s_at	ADD3	-2.92169	0.0156509
518	208769_at	EIF4EBP2	3.75462	6.44986e-07		518	232080_at	HECW2	-2.9196	0.000412286
519	224269_at	KRTAP4-12	3.75351	9.94737e-05		519	232099_at	PCDHB16	-2.91787	0.000939184
520	202914_s_at	ARHGEF11	3.75299	1.5411e-05		520	223134_at	BBX	-2.91288	0.000494956
521	214474_at	PRKAB2	3.75189	0.000400917		521	244734_at	MTHFSD	-2.91048	0.000394398
522	232977_x_at	MYH14	3.74791	6.05104e-05		522	224501_at	PERM1	-2.9094	4.12413e-05
523	209936_at	RBM5	3.74684	3.48723e-06		523	241412_at	BTC	-2.90927	0.000531774
524	222650_s_at	SLC2A4RG	3.74245	2.28848e-05		524	219313_at	GRAMD1C	-2.90841	0.01725
525	1562256_at	NLRP1	3.7383	2.45208e-05		525	1557053_s_at	UBE2G2	-2.90714	0.00677403
526	216360_x_at	RRP12	3.7378	3.23927e-05		526	226148_at	ZBTB44	-2.905	0.00875883
527	202161_at	PKN1	3.73744	1.56562e-05		527	242866_x_at	POU2F2	-2.90238	9.30451e-05
528	233421_s_at	NUP133	3.73697	5.58926e-07		528	242746_at	KLHDC10	-2.89989	7.41998e-05
529	211547_s_at	PAFAH1B1	3.73664	1.12524e-05		529	201117_s_at	CPE	-2.89957	0.011453
530	217124_at	IQCE	3.73595	0.00234771		530	235874_at	PRSS35	-2.89945	0.000200676
531	239511_s_at	SRSF4	3.73572	0.000623379		531	243136_at	GINS2	-2.89892	2.1029e-05
532	203809_s_at	AKT2	3.73513	0.00307821		532	241256_at	LOC101926934	-2.89815	3.86505e-05
533	201979_s_at	PPP5C	3.72971	4.48882e-07		533	1552540_s_at	IQCD	-2.89805	0.000178475
534	220624_s_at	ELF5	3.72642	0.00447382		534	1560404_a_at	DPH6	-2.89804	8.27523e-05
535	202326_at	EHMT2	3.7208	0.00025626		535	34764_at	LARS2	-2.89733	6.75147e-05
536	222509_s_at	ZNF672	3.71876	1.21796e-05		536	228855_at	NUDT7	-2.89653	0.00611521
537	242690_at	ATP11C	3.71804	0.000258478		537	235164_at	ZNF25	-2.89607	0.000358336
538	40489_at	ATN1	3.71668	0.00137193		538	234130_at	LDB3	-2.8955	3.16652e-06
539	1554219_at	BC027448	3.71475	0.000262477		539	204237_at	GULP1	-2.89491	0.000954036
540	214354_x_at	SFTPB	3.71281	1.82284e-06		540	213740_s_at	TMEM262	-2.89488	0.00027755
541	1568617_a_at	CAMSAP3	3.71089	0.000152094		541	228549_at	RP11-285F7.2	-2.89416	9.47615e-05
542	204911_s_at	TRIM3	3.71084	0.000772356		542	1559957_a_at	LOC642852	-2.89406	0.00240697
543	215954_s_at	CACTIN	3.70978	0.00152892		543	1562240_at	PLXNA4	-2.89323	8.76791e-05
544	1562257_x_at	NLRP1	3.7086	2.93351e-05		544	202020_s_at	LANCL1	-2.89115	0.000469069
545	217601_at	NUP188	3.70664	7.31646e-06		545	229361_at	SLC25A27	-2.89005	0.000299852
546	208915_s_at	GGA2	3.70563	1.79819e-06		546	241541_at	MIB2	-2.88963	0.000476551
547	201348_at	GPX3	3.70439	0.0283093		547	1569594_a_at	NEMF	-2.88954	0.0189162
548	1561939_at	DYNC2H1	3.70178	1.80787e-05		548	236208_at	MOCS2	-2.88879	0.00803736
549	210449_x_at	MAPK14	3.69783	0.000134431		549	238173_at	TCEA2	-2.88698	7.0438e-05
550	217856_at	RBM8A	3.69636	0.000579414		550	218683_at	PTBP2	-2.88687	0.00638663
551	202067_s_at	LDLR	3.69611	0.000390446		551	201034_at	ADD3	-2.8863	0.0248186
552	212032_s_at	PTOV1	3.69409	0.000337557		552	210290_at	ZNF174	-2.88496	0.000124713
553	235294_at	SIKE1	3.68814	0.00152389		553	238034_at	CANX	-2.88375	0.00158953
554	233638_s_at	POMGNT1	3.68543	8.82709e-06		554	235323_at	LOC100499489	-2.8831	0.000114226
555	205125_at	PLCD1	3.68538	1.57598e-05		555	224145_s_at	SPTBN4	-2.88195	3.53162e-06
556	235742_at	RHOC	3.68401	0.000190631		556	207832_at	BAIAP2	-2.87748	3.56456e-06
557	1555384_a_at	LARP4	3.68237	0.000102336		557	229324_x_at	ISYNA1	-2.87721	4.68408e-05
558	243304_at	CASC7	3.68221	3.98304e-06		558	218692_at	SYBU	-2.87702	0.0134614
559	238644_at	MYSM1	3.68208	0.000101255		559	209204_at	LMO4	-2.87397	2.35108e-05
560	217080_s_at	HOMER2	3.68156	0.000137949		560	205966_at	TAF13	-2.8739	0.000200356
561	202198_s_at	MTMR3	3.68135	0.000470803		561	219094_at	ARMC8	-2.87266	0.0106985
562	208459_s_at	XPO7	3.67591	0.000619185		562	201505_at	LAMB1	-2.87211	0.0146326
563	215706_x_at	ZYX	3.67245	0.000174868		563	235047_x_at	NACC1	-2.87175	2.77997e-05
564	1563253_s_at	ERBB3	3.67176	0.000318304		564	205914_s_at	GRIN1	-2.87134	0.00024347
565	217600_at	SCUBE3	3.66606	8.98389e-06		565	240140_s_at	LRIG1	-2.87039	9.1516e-06
566	235645_at	ESCO1	3.66417	0.00024623		566	214469_at	HIST1H2AE	-2.87015	3.61081e-05
567	214962_s_at	NUP160	3.66153	1.12834e-05		567	236478_at	IFNAR1	-2.87009	0.000129513
568	1552915_at	IFNL2	3.65998	0.000322487		568	1554036_at	ZBTB24	-2.86856	2.11633e-05
569	213548_s_at	CDV3	3.65758	0.00500379		569	223946_at	MED23	-2.8676	6.11006e-06
570	225103_at	MRPL38	3.65555	1.32411e-07		570	236604_at	BAHCC1	-2.86735	0.000234898
571	224159_x_at	TRIM4	3.65537	0.00932038		571	204749_at	NAP1L3	-2.86673	0.000294996
572	1557914_s_at	ERVFH21-1	3.65361	3.70793e-05		572	1569234_at	RP11-209D14.2	-2.86656	3.25936e-05
573	1556059_s_at	SPEN	3.6523	1.95908e-05		573	1557094_at	LOC100996760	-2.86623	0.000380832
574	204770_at	TAP2	3.65162	0.000203973		574	207631_at	NBR2	-2.86491	0.000321169
575	234941_s_at	GPHN	3.65035	2.06177e-05		575	238473_at	KMT2E-AS1	-2.86334	0.00036099
576	206920_s_at	GLE1	3.64736	2.0586e-06		576	230310_at	RP11-464F9.20	-2.86272	1.55996e-05
577	212079_s_at	KMT2A	3.64551	0.000354111		577	228232_s_at	VSIG2	-2.86104	0.00010487
578	238339_x_at	LRIG1	3.64287	9.44401e-06		578	203078_at	CUL2	-2.86104	0.00142539
579	229272_at	FNBP4	3.64279	8.86961e-07		579	220414_at	CALML5	-2.86098	0.000490273
580	243502_at	GJC1	3.64215	3.7334e-05		580	1554415_at	TAF5L	-2.86083	1.7168e-05
581	201793_x_at	SMG7	3.64132	4.33833e-05		581	221841_s_at	KLF4	-2.8606	0.00247816
582	1552792_at	SOCS4	3.64107	7.73146e-06		582	212207_at	MED13L	-2.85919	3.8278e-05
583	201040_at	GNAI2	3.64032	0.000121095		583	204647_at	HOMER3	-2.85774	0.00126262
584	200617_at	MLEC	3.63444	0.000320946		584	236075_s_at	LOC101928000	-2.85769	0.000746173
585	221759_at	G6PC3	3.62824	1.18722e-05		585	232220_at	S100A7A	-2.85652	0.000371846
586	1564010_at	CAST	3.62638	6.82486e-07		586	235855_at	COX15	-2.85542	1.54189e-05
587	1570064_at	RP11-440I14.2	3.62477	1.18924e-05		587	221558_s_at	LEF1	-2.85469	0.0299347
588	210286_s_at	SLC4A7	3.62298	0.0015456		588	218100_s_at	IFT57	-2.85465	0.000169144
589	208829_at	TAPBP	3.61893	0.00010879		589	206941_x_at	SEMA3E	-2.85441	0.00804465
590	210581_x_at	PATZ1	3.61583	0.000226252		590	234464_s_at	EME1	-2.85331	0.00112061
591	211090_s_at	PRPF4B	3.6138	2.97222e-05		591	209155_s_at	NT5C2	-2.85206	5.26063e-05
592	232053_x_at	RHBDD2	3.60927	0.000142486		592	241710_at	LOC728819	-2.85195	0.000264005
593	224078_at	HIATL2	3.60876	9.47221e-08		593	227577_at	EXOC8	-2.8506	0.000761417
594	203990_s_at	KDM6A	3.60601	0.000298768		594	226272_at	RCAN3	-2.84831	0.0112673
595	1555944_at	FAM120A	3.60481	0.000209111		595	235764_at	PRDM5	-2.84748	0.000160267
596	227275_at	MEX3C	3.59812	9.11456e-07		596	226016_at	CD47	-2.84677	0.00904942
597	201248_s_at	SREBF2	3.59763	7.23072e-06		597	234354_x_at	ERBB2	-2.84675	0.000109306
598	223349_s_at	BOK	3.59604	0.00157016		598	214009_at	MSL3	-2.84551	1.94037e-05
599	211716_x_at	ARHGDIA	3.59343	5.66658e-05		599	205420_at	PEX7	-2.84538	1.75751e-05
600	235449_at	LRSAM1	3.59209	3.7456e-05		600	226023_at	MAP2K7	-2.84502	1.84707e-05
601	1558327_at	ZDHHC18	3.58237	9.61586e-08		601	223268_at	C11orf54	-2.84498	0.00474061
602	1560830_a_at	C19orf84	3.58221	1.71815e-05		602	226093_at	DCP1B	-2.84442	0.000102281
603	208520_at	OR10H3	3.57344	4.90682e-06		603	231998_at	SART1	-2.84376	2.75119e-05
604	218812_s_at	ORAI2	3.56889	0.00414183		604	227734_s_at	ZNHIT2	-2.84246	5.39273e-05
605	210585_s_at	TNPO2	3.56604	0.00146384		605	216345_at	ZSWIM8	-2.84178	9.27105e-05
606	241631_at	ARHGEF40	3.56567	4.83487e-05		606	202990_at	PYGL	-2.8414	0.0353162
607	212099_at	RHOB	3.56129	0.000270352		607	224297_s_at	SPTBN4	-2.84105	0.000222391
608	1557370_s_at	MYCBP2	3.56025	2.46119e-05		608	219451_at	MSRB2	-2.83871	0.000148933
609	211789_s_at	MLXIP	3.55914	0.000356354		609	214165_s_at	HS6ST1	-2.83804	5.30454e-06
610	1555039_a_at	ABCC4	3.55632	0.000201953		610	211771_s_at	POU2F2	-2.83711	5.6159e-06
611	218115_at	ASF1B	3.55295	9.91854e-06		611	1552521_a_at	TMEM74	-2.83504	0.00110863
612	1557112_a_at	VPS53	3.5527	1.17089e-06		612	1569302_at	KIAA1731	-2.83493	9.31238e-07
613	220410_s_at	CAMSAP1	3.54818	0.0023395		613	224996_at	ASPH	-2.83267	0.00446407
614	1554671_a_at	SRRM2	3.54722	0.00288702		614	201374_x_at	PPP2CB	-2.83147	1.81677e-05
615	210966_x_at	LARP1	3.54688	0.000351677		615	218705_s_at	SNX24	-2.83048	0.00111185
616	205624_at	CPA3	3.54565	1.26147e-05		616	241952_at	SLC16A11	-2.82955	6.63862e-05
617	228248_at	RICTOR	3.54479	3.97852e-06		617	1560814_a_at	C15orf57	-2.82876	0.00137084
618	208830_s_at	SUPT6H	3.54472	9.76716e-06		618	224496_s_at	TMEM107	-2.82785	0.00332401
619	211097_s_at	PBX2	3.54343	0.00243815		619	209422_at	PHF20	-2.82688	0.000224687
620	212668_at	SMURF1	3.54307	0.000266277		620	239697_x_at	C3orf67	-2.82666	0.00208006
621	221745_at	DCAF7	3.5388	2.54172e-05		621	231120_x_at	PKIB	-2.82618	0.00066311
622	205810_s_at	WASL	3.53859	4.52847e-05		622	212736_at	C16orf45	-2.82616	0.0001098
623	232971_at	RBM15	3.53745	6.71872e-05		623	209710_at	GATA2	-2.82613	0.00116037
624	1563874_at	WDR72	3.53245	0.000265349		624	242470_at	EID2B	-2.82489	2.60559e-05
625	212002_at	SZRD1	3.5293	1.49213e-05		625	239523_at	TUSC5	-2.82412	3.53013e-05
626	209895_at	PTPN11	3.5292	0.00303247		626	226107_at	C1GALT1	-2.82358	0.000679831
627	213799_s_at	PTPRA	3.5278	1.21054e-05		627	226702_at	CMPK2	-2.82313	0.000279839
628	236310_at	ZNF37BP	3.5277	0.000375857		628	210507_s_at	AVIL	-2.82037	0.000119469
629	1555515_a_at	FAM189B	3.5275	0.000398726		629	244500_s_at	EVI5L	-2.82031	0.00030845
630	242017_at	ZNF654	3.52218	0.00143605		630	232765_x_at	SLC22A31	-2.82002	6.48593e-05
631	235996_at	RASSF8	3.51868	1.95774e-05		631	230005_at	SVIP	-2.81894	0.0149158
632	200646_s_at	NUCB1	3.51787	2.51246e-06		632	226757_at	IFIT2	-2.81844	7.09584e-05
633	225377_at	RABL6	3.51715	0.000338489		633	237646_x_at	PLEKHG5	-2.81774	2.06411e-05
634	212892_at	ZNF282	3.51632	7.55516e-05		634	230994_at	FAM181B	-2.81771	0.000726376
635	220947_s_at	TBC1D10B	3.51506	1.24395e-05		635	206224_at	CST1	-2.81604	0.000504615
636	1558647_at	SH3D19	3.51265	0.000595112		636	231900_at	ZDHHC18	-2.81598	1.1565e-05
637	216849_at	AC007389.3	3.51019	1.22011e-05		637	240794_at	NPAS4	-2.81384	3.95873e-05
638	202024_at	ASNA1	3.50997	5.95158e-07		638	1566256_s_at	GPR180	-2.81342	0.000464527
639	202821_s_at	LPP	3.50706	0.000106436		639	234918_at	GLTSCR2	-2.81068	3.34799e-05
640	209468_at	LRP5	3.50696	0.000372401		640	223030_at	TRAF7	-2.81061	3.87316e-06
641	210850_s_at	ELK1	3.50615	2.04199e-05		641	226280_at	BNIP2	-2.81009	0.00023884
642	1557586_s_at	ATP6V1H	3.50403	0.000420773		642	244212_at	RP1-199J3.7	-2.80981	0.000280616
643	223780_s_at	MED13	3.50178	9.14325e-05		643	235510_at	USHBP1	-2.80946	9.67038e-05
644	236061_at	PRDM15	3.49734	2.60954e-05		644	205530_at	ETFDH	-2.80847	0.00128359
645	218500_at	THEM6	3.49725	0.000199206		645	221207_s_at	NBEA	-2.80781	0.000599179
646	212404_s_at	UBE3B	3.49345	0.00135846		646	244749_at	LOC101927204	-2.80629	0.000531506
647	222567_s_at	MEX3C	3.49134	5.0965e-05		647	235802_at	PLD4	-2.80556	0.000443381
648	212762_s_at	TCF7L2	3.49128	0.000441578		648	206328_at	CDH15	-2.80495	5.95425e-06
649	233337_s_at	SEZ6L2	3.4906	9.84389e-06		649	236219_at	SLC35G1	-2.80457	0.00130829
650	234735_s_at	USP21	3.48988	6.37076e-05		650	212278_x_at	UBE3A	-2.80383	0.00017346
651	238619_at	RP11-138A9.1	3.4878	0.000326755		651	224125_at	PLEKHN1	-2.80346	9.34733e-06
652	223826_s_at	KIAA1432	3.48763	3.25544e-05		652	206393_at	TNNI2	-2.80307	7.82822e-06
653	208633_s_at	MACF1	3.48616	0.000159818		653	227395_at	TBCEL	-2.80126	9.10894e-05
654	235189_at	ICE2	3.48174	9.64943e-06		654	227790_at	UBE3D	-2.79908	0.0025015
655	227740_at	UHMK1	3.47878	0.000171233		655	204125_at	NDUFAF1	-2.79846	0.000142383
656	214881_s_at	UBTF	3.47871	0.000222188		656	231849_at	KRT80	-2.79825	0.0104671
657	215787_at	ACTA2	3.47714	0.00126149		657	1554522_at	CNNM2	-2.79536	0.000218033
658	212763_at	CAMSAP2	3.47704	3.2803e-05		658	222309_at	C6orf62	-2.79294	0.000988295
659	227528_s_at	KMT2D	3.47227	0.000197865		659	219861_at	DNAJC17	-2.79277	0.000290478
660	206452_x_at	PPP2R4	3.45946	1.81346e-05		660	238019_at	PLIN5	-2.79225	6.45254e-05
661	200001_at	CAPNS1	3.45868	0.000424894		661	239772_x_at	DHX30	-2.79223	0.000131762
662	212525_s_at	H2AFX	3.45534	0.000352891		662	208892_s_at	DUSP6	-2.79172	0.000508906
663	212332_at	RBL2	3.45468	0.00332041		663	212483_at	NIPBL	-2.7908	1.48004e-05
664	203287_at	LAD1	3.45452	0.000621545		664	220907_at	GPR110	-2.78975	2.65164e-05
665	1553538_s_at	COX1	3.45436	8.30233e-07		665	214871_x_at	LOC100287590	-2.78944	0.000903394
666	220387_s_at	HHLA3	3.4489	3.24093e-06		666	231144_at	SMARCD3	-2.78875	4.55536e-05
667	243296_at	NAMPT	3.44862	0.00352768		667	237144_at	LTBP3	-2.78791	2.49189e-06
668	216125_s_at	RANBP9	3.44183	0.000544511		668	206653_at	POLR3G	-2.78737	0.00731057
669	225393_at	GATAD2B	3.44084	0.000306898		669	37512_at	HSD17B6	-2.78711	0.0275053
670	1569003_at	VMP1	3.4399	0.00105879		670	216835_s_at	DOK1	-2.7864	2.71912e-06
671	210206_s_at	DDX11	3.43201	6.03665e-06		671	202850_at	ABCD3	-2.78596	0.00222297
672	1569089_a_at	LINC00957	3.42974	0.000171655		672	222861_x_at	FBXO44	-2.78375	2.9949e-05
673	235169_at	FBXO27	3.42857	0.00520999		673	1553292_s_at	SGK494	-2.78297	0.000594796
674	214234_s_at	CYP3A5	3.42537	2.74063e-05		674	229027_at	PPM1A	-2.78089	0.0229881
675	202476_s_at	TUBGCP2	3.42434	4.97979e-07		675	226800_at	EFCAB7	-2.78083	0.00167706
676	213048_s_at	Y16709	3.42347	3.45424e-05		676	227084_at	DTNA	-2.7806	0.000155619
677	1557700_at	POLH	3.42137	0.000101611		677	223576_at	C6orf203	-2.78047	0.000334336
678	1552663_a_at	ERC1	3.42089	3.8939e-05		678	224392_s_at	OPN3	-2.77779	0.0277504
679	206429_at	F2RL1	3.41617	0.000397987		679	217111_at	AMACR	-2.77727	2.03179e-07
680	219268_at	ETNK2	3.41498	1.85159e-05		680	221309_at	RBM17	-2.77654	1.61689e-05
681	206943_at	TGFBR1	3.41172	1.42978e-06		681	204415_at	IFI6	-2.77506	0.000918092
682	200634_at	PFN1	3.41092	6.12028e-07		682	216687_x_at	UGT2B15	-2.77356	0.000671839
683	200859_x_at	FLNA	3.40875	0.00133372		683	239996_x_at	ATP2A2	-2.77276	1.96896e-05
684	221889_at	KCTD13	3.40799	8.8968e-05		684	212511_at	PICALM	-2.77083	4.27077e-05
685	229081_at	SLC25A13	3.4065	0.000454554		685	224101_x_at	MRS2	-2.77036	0.000104335
686	1565580_s_at	TATDN2	3.40296	8.99205e-05		686	231402_at	LOC100507507	-2.76948	6.30132e-05
687	203238_s_at	NOTCH3	3.40286	0.000571445		687	231268_at	MYBL1	-2.76813	3.38749e-05
688	201028_s_at	CD99	3.40139	3.23208e-05		688	231500_s_at	BOLA2	-2.76682	0.000638671
689	209964_s_at	ATXN7	3.39953	3.07026e-05		689	244052_at	CBR4	-2.76673	0.00342731
690	241725_at	E2F7	3.39456	3.16067e-05		690	1554067_at	C12orf66	-2.76585	0.000907332
691	214190_x_at	GGA2	3.39246	8.7944e-06		691	206778_at	CRYBB2	-2.76566	6.20214e-06
692	236224_at	RIT1	3.39172	6.12618e-05		692	225925_s_at	USP48	-2.76511	1.64276e-05
693	210513_s_at	VEGFA	3.39161	4.07748e-05		693	225004_at	TMEM101	-2.76332	2.03944e-05
694	214446_at	ELL2	3.38964	0.000122854		694	227203_at	FBXL17	-2.76292	0.000118997
695	210158_at	ERCC4	3.38797	0.000178512		695	1566603_s_at	RPUSD3	-2.7629	0.000553653
696	1555788_a_at	TRIB3	3.3867	1.42417e-05		696	227341_at	BEND7	-2.76222	0.000819249
697	1555125_at	PAXBP1	3.38333	1.91068e-05		697	1554447_at	JPX	-2.76193	0.00286318
698	1556236_at	ZNF391	3.38196	2.86375e-05		698	201581_at	TMX4	-2.76169	0.00135473
699	223922_x_at	MS4A6A	3.38047	1.1992e-05		699	1556064_at	LOC284926	-2.76003	9.92244e-05
700	58994_at	CC2D1A	3.37753	2.83712e-06		700	223109_at	TRUB2	-2.75991	1.84665e-05
701	215834_x_at	SCARB1	3.37497	8.24094e-05		701	212131_at	LSM14A	-2.75857	0.000287728
702	201942_s_at	CPD	3.37359	1.46411e-05		702	218217_at	SCPEP1	-2.75691	5.48432e-06
703	214794_at	PA2G4	3.37315	2.3497e-05		703	235620_x_at	ZMYM5	-2.75676	0.0029253
704	223025_s_at	AP1M1	3.37185	0.000223937		704	231111_at	SCYL3	-2.75632	0.000114664
705	211233_x_at	ESR1	3.36797	7.07136e-05		705	218330_s_at	NAV2	-2.75582	2.25168e-05
706	1562719_at	LOC101928476	3.36794	0.000369564		706	223748_at	SLC4A11	-2.75466	7.92023e-05
707	211141_s_at	CNOT3	3.36701	3.00145e-05		707	235061_at	PPM1K	-2.7543	0.0363705
708	202826_at	SPINT1	3.36651	2.10418e-05		708	239613_at	TMED3	-2.75263	0.000110748
709	219761_at	CLEC1A	3.36488	5.40041e-07		709	229718_at	N4BP2L1	-2.75198	0.00119827
710	1554545_at	APOBEC4	3.36165	4.20935e-06		710	239743_at	SP8	-2.75188	7.38686e-05
711	1566150_at	CALML4	3.35687	0.000271017		711	208835_s_at	LUC7L3	-2.75005	9.99477e-06
712	200852_x_at	GNB2	3.35365	9.77695e-06		712	204935_at	PTPN2	-2.74962	0.00402569
713	211454_x_at	FKSG49	3.35357	7.83745e-06		713	240293_at	CCDC153	-2.74826	0.000622968
714	219844_at	CCDC186	3.35149	0.0010383		714	51146_at	PIGV	-2.74753	0.00054743
715	208351_s_at	MAPK1	3.34991	3.71167e-05		715	218614_at	KIAA1551	-2.74558	0.000714459
716	208677_s_at	BSG	3.34942	0.000579065		716	224677_x_at	C11orf31	-2.74552	8.44823e-05
717	1552928_s_at	TAB3	3.34875	5.71919e-05		717	239960_x_at	LYRM7	-2.74546	6.62142e-05
718	233830_at	LOC90246	3.34854	1.99739e-05		718	236653_at	LINC00662	-2.74522	0.00011227
719	214315_x_at	CALR	3.34786	0.00482521		719	234293_x_at	RP5-1061H20.3	-2.74517	8.84912e-05
720	1553718_at	ZNF548	3.34595	5.16913e-05		720	230245_s_at	LINC00926	-2.74394	8.04458e-05
721	222652_s_at	GLYR1	3.34548	0.00148335		721	210499_s_at	PQBP1	-2.74329	3.88449e-05
722	205748_s_at	RNF126	3.34243	0.00335871		722	205413_at	MPPED2	-2.74322	0.00657576
723	233536_at	ASXL3	3.34227	7.41585e-05		723	221070_s_at	CCAR2	-2.7428	3.61587e-05
724	1558728_at	VPS9D1-AS1	3.3417	0.000276366		724	225649_s_at	STK35	-2.74182	0.000220537
725	208608_s_at	SNTB1	3.33624	4.99459e-05		725	202659_at	PSMB10	-2.74153	0.00168078
726	221628_s_at	GLYR1	3.33501	0.00450578		726	1565823_at	SEPT7	-2.74084	0.0145514
727	1552478_a_at	IRF6	3.33428	0.000901831		727	219112_at	RAPGEF6	-2.73957	0.00219721
728	200643_at	HDLBP	3.33302	0.001193		728	213344_s_at	H2AFX	-2.73952	7.21538e-06
729	201703_s_at	PPP1R10	3.3314	1.04527e-06		729	209459_s_at	ABAT	-2.73926	0.00294458
730	1554390_s_at	ACTR2	3.32851	0.00990718		730	228390_at	RAB30	-2.73819	0.01188
731	224189_x_at	EHF	3.32446	0.00088756		731	228556_at	YTHDC1	-2.73728	3.79038e-05
732	224853_at	SLAIN2	3.32378	0.000133443		732	235443_at	CKMT2-AS1	-2.73705	4.10484e-05
733	1562619_at	NME9	3.32351	1.00731e-05		733	238617_at	KIF26B	-2.73671	1.85185e-05
734	238673_at	SAMD12	3.32337	0.00108508		734	204075_s_at	CEP104	-2.73668	0.00130578
735	223573_s_at	PPP2R2C	3.32044	0.000960203		735	242887_at	KCMF1	-2.73544	0.000210145
736	221448_s_at	TEX15	3.32041	1.1806e-05		736	225424_at	GPAM	-2.73468	0.000459621
737	213756_s_at	HSF1	3.31285	0.000735915		737	221463_at	CCL24	-2.73319	1.99819e-05
738	215511_at	TCF20	3.31042	2.31092e-05		738	223989_s_at	REXO2	-2.73303	3.56959e-05
739	209055_s_at	CDC5L	3.30933	4.95387e-05		739	225966_at	C17orf89	-2.73303	1.61746e-06
740	55705_at	R3HDM4	3.30578	5.00928e-06		740	221556_at	CDC14B	-2.73272	0.000661994
741	206474_at	CDK17	3.30498	7.31662e-06		741	230402_at	DUSP15	-2.73213	9.93195e-05
742	238706_at	PAPD4	3.30377	6.88527e-06		742	205212_s_at	ACAP1	-2.73203	0.000145503
743	206845_s_at	RNF40	3.30342	2.47863e-06		743	213840_s_at	MRPS12	-2.73188	1.16541e-05
744	220386_s_at	EML4	3.30195	1.60958e-06		744	222582_at	PRKAG2	-2.73173	4.93532e-05
745	201350_at	FLOT2	3.29591	4.50487e-07		745	219410_at	TMEM45A	-2.73007	0.00183698
746	223585_x_at	KBTBD2	3.29244	6.1616e-05		746	219553_at	NME7	-2.72935	3.33297e-05
747	200722_s_at	CAPRIN1	3.28998	1.03215e-07		747	211200_s_at	EFCAB2	-2.72911	4.68723e-05
748	208938_at	PRCC	3.28989	2.67168e-06		748	230093_at	RSPH1	-2.72863	0.000609554
749	229883_at	GRIN2D	3.28882	3.10278e-05		749	209135_at	ASPH	-2.72844	0.00262376
750	41657_at	STK11	3.28763	6.79312e-06		750	1555279_at	ARMC8	-2.72829	0.0053096
751	213209_at	TAF6L	3.28586	6.9349e-05		751	213972_at	RP11-79P5.2	-2.72807	3.77934e-06
752	220739_s_at	CNNM3	3.27788	6.98139e-05		752	227468_at	CPT1C	-2.72775	7.17717e-05
753	240551_at	ZBTB45	3.27764	0.00360556		753	229727_x_at	C2CD4B	-2.72728	5.04725e-05
754	209261_s_at	NR2F6	3.27402	0.000111375		754	226431_at	FAM117B	-2.72585	3.09744e-05
755	224311_s_at	CAB39	3.27259	8.42119e-06		755	239662_x_at	TMCC1	-2.72427	9.90692e-05
756	211790_s_at	KMT2D	3.27228	0.0137715		756	1554171_at	ZMYM3	-2.72391	8.25629e-05
757	211467_s_at	NFIB	3.27167	0.00177527		757	218155_x_at	TSR1	-2.72341	2.7631e-06
758	210620_s_at	GTF3C2	3.27154	4.1822e-07		758	1555195_at	FBXO36	-2.72206	0.000579055
759	232542_at	COL9A2	3.27021	3.60045e-06		759	206903_at	EXOG	-2.72068	4.99127e-05
760	201188_s_at	ITPR3	3.26975	4.68064e-06		760	207607_at	ASCL2	-2.72049	0.000872178
761	234106_s_at	FLYWCH1	3.26934	0.000432972		761	231728_at	CAPS	-2.71974	9.17657e-06
762	201357_s_at	SF3A1	3.26777	0.000197572		762	235635_at	ARHGAP5	-2.7192	0.0277385
763	211426_x_at	GNAQ	3.26	5.62502e-05		763	227875_at	KLHL13	-2.71912	0.00151929
764	1554059_at	SETMAR	3.25987	9.87881e-06		764	216589_at	RP5-1118D24.2	-2.7166	1.54924e-06
765	1552812_a_at	SENP1	3.25893	1.58762e-05		765	231960_at	BRWD1	-2.71315	0.00402393
766	208879_x_at	PRPF6	3.2582	1.23261e-06		766	216975_x_at	NPAS1	-2.71255	1.8718e-05
767	202444_s_at	ERLIN1	3.25721	8.3766e-06		767	244131_at	HNRNPA2B1	-2.70866	8.65989e-05
768	235447_at	TRUB1	3.25624	4.02266e-05		768	214994_at	APOBEC3F	-2.70826	0.00139321
769	236109_at	RP11-50B3.4	3.25484	8.73358e-06		769	208141_s_at	DOHH	-2.70819	0.000901515
770	1561298_at	LINC01069	3.25438	0.000149905		770	215071_s_at	HIST1H2AC	-2.70631	3.20521e-05
771	1558215_s_at	UBTF	3.25352	0.000395884		771	223941_at	FBXO24	-2.70533	7.98938e-05
772	214080_x_at	PRKCSH	3.24919	7.22504e-05		772	242734_x_at	GALT	-2.70484	4.83426e-05
773	202199_s_at	SRPK1	3.2487	1.55722e-05		773	217127_at	CTH	-2.70361	0.00043337
774	242545_at	TTLL11	3.24851	6.36937e-05		774	1555395_at	AKAP12	-2.70329	8.32654e-05
775	1570230_at	LOC101927884	3.24557	3.6889e-05		775	228684_at	ZNF503	-2.7032	0.000418802
776	1568799_at	SLC16A1-AS1	3.24505	3.46541e-06		776	223619_x_at	PECR	-2.70252	0.00045058
777	1569428_at	WIBG	3.245	1.31181e-07		777	227147_s_at	EGLN2	-2.69994	8.0058e-06
778	215050_x_at	MAPKAPK2	3.24436	1.48382e-05		778	238225_at	MIR146A	-2.69954	9.35854e-06
779	200742_s_at	TPP1	3.2443	0.000203361		779	244182_at	RP1-118J21.25	-2.69933	1.72422e-05
780	1552914_a_at	CD276	3.24331	2.22487e-06		780	242941_x_at	TBX1	-2.69751	0.000331993
781	207908_at	KRT2	3.24277	4.75093e-06		781	1554887_at	LOC101927746	-2.69495	0.0275763
782	1552865_a_at	LMNTD1	3.2355	5.23117e-05		782	218285_s_at	BDH2	-2.69433	2.14456e-05
783	204480_s_at	C9orf16	3.23483	1.45203e-05		783	230748_at	SLC16A6	-2.69392	0.014753
784	214322_at	CAMK2G	3.23288	3.17409e-05		784	223898_at	ZNF670	-2.68993	0.000388002
785	1562110_at	BC022892	3.23275	2.57658e-06		785	211908_x_at	IGK	-2.68979	0.000173948
786	210477_x_at	MAPK8	3.23022	5.13694e-05		786	235682_s_at	HSPB7	-2.68948	0.00160037
787	231833_at	RBM33	3.22832	0.000112288		787	228531_at	SAMD9	-2.68907	0.000734824
788	222995_s_at	RHBDD2	3.22637	0.000268476		788	1559400_s_at	PAPPA	-2.68848	6.86383e-05
789	223584_s_at	KBTBD2	3.22004	6.70598e-05		789	223182_s_at	AGPAT3	-2.68775	0.00534477
790	232654_s_at	UGT1A6	3.21713	0.000131525		790	210277_at	AP4S1	-2.68765	0.000107046
791	236269_at	ZNF628	3.21304	3.36e-07		791	217717_s_at	YWHAB	-2.6874	0.00524982
792	213957_s_at	CEP350	3.21171	0.000123772		792	214384_s_at	DCTN2	-2.68646	0.0019494
793	36994_at	ATP6V0C	3.2096	9.60766e-07		793	1562292_at	ANKRD30B	-2.68623	0.000132324
794	241752_at	SLC8A1	3.20909	2.22688e-06		794	235951_s_at	ZNF688	-2.686	0.000115637
795	211160_x_at	ACTN1	3.20482	0.00229029		795	228798_x_at	LOC100289283	-2.68569	9.39194e-06
796	242060_x_at	PHF11	3.20077	0.000578041		796	230591_at	LOC729887	-2.68462	0.000225689
797	1567080_s_at	CLN6	3.19903	0.000376085		797	212915_at	PDZRN3	-2.68328	0.0432897
798	220839_at	METTL5	3.19882	0.000293255		798	1553103_at	NFX1	-2.68204	6.9736e-05
799	202109_at	ARFIP2	3.19696	6.60405e-05		799	218003_s_at	FKBP3	-2.68189	0.0131468
800	1552256_a_at	SCARB1	3.19644	6.43653e-08		800	204482_at	CLDN5	-2.68009	0.000122952
801	201819_at	SCARB1	3.19626	7.81427e-07		801	223677_at	ATG10	-2.68005	0.000393847
802	201469_s_at	SHC1	3.19549	4.78835e-08		802	228197_at	C1orf86	-2.67963	0.000103004
803	205408_at	MLLT10	3.19482	0.000301034		803	239874_at	PDE8A	-2.67958	1.78939e-05
804	224407_s_at	MST4	3.19434	1.25637e-06		804	226561_at	AGFG1	-2.67906	0.0131262
805	201299_s_at	MOB1A	3.19392	1.27373e-05		805	222596_s_at	LGR4	-2.67865	1.86596e-05
806	213607_x_at	NADK	3.19315	3.84737e-05		806	235329_at	NOXO1	-2.67711	4.74731e-05
807	1555829_at	ESYT2	3.19312	0.000846691		807	230560_at	STXBP6	-2.67694	8.867e-06
808	200808_s_at	ZYX	3.19085	0.00270934		808	203522_at	CCS	-2.67569	0.000630842
809	1559167_x_at	MPV17L	3.18809	3.7529e-06		809	219718_at	FGGY	-2.67321	8.15603e-05
810	208420_x_at	SUPT6H	3.18752	1.25349e-05		810	234701_at	ANKRD11	-2.67308	0.000930651
811	234992_x_at	ECT2	3.18591	5.20462e-05		811	231275_at	LINC00982	-2.67229	0.000239697
812	224580_at	SLC38A1	3.18567	2.20569e-05		812	212959_s_at	GNPTAB	-2.67126	0.0187409
813	232490_s_at	PRUNE	3.18543	2.2639e-05		813	208338_at	P2RX3	-2.67076	0.000197846
814	213771_at	IRF2BP1	3.18348	4.75888e-05		814	1559616_x_at	ZNF626	-2.67042	2.28963e-05
815	207051_at	SLC17A4	3.18298	5.51838e-05		815	212917_x_at	RECQL	-2.66981	0.00234749
816	222998_at	MAF1	3.1821	5.43599e-06		816	242273_at	LLPH	-2.66978	0.000453263
817	218720_x_at	SEZ6L2	3.18084	1.68766e-05		817	226708_at	RP11-661A12.9	-2.66927	8.94576e-06
818	213146_at	KDM6B	3.17931	0.00208813		818	215259_s_at	CADM4	-2.66864	1.70513e-05
819	208744_x_at	HSPH1	3.17769	1.75901e-05		819	213555_at	RWDD2A	-2.66858	2.15784e-05
820	223057_s_at	XPO5	3.17609	1.75117e-05		820	244834_at	RSG1	-2.66626	2.03417e-05
821	237241_at	ECT2	3.16882	0.000448306		821	203767_s_at	STS	-2.6643	0.00304777
822	208425_s_at	TANC2	3.16469	0.00101448		822	239473_x_at	MAP6D1	-2.66142	3.52871e-05
823	219946_x_at	MYH14	3.16205	0.000404711		823	244874_at	CHST15	-2.66093	8.36666e-05
824	1565149_at	DYNC2H1	3.16151	4.97852e-05		824	202289_s_at	TACC2	-2.66008	0.00283232
825	225727_at	PLEKHH1	3.16147	9.89553e-06		825	239839_at	ZNF555	-2.65931	0.000462418
826	225937_at	CUX1	3.15731	0.00347098		826	210116_at	SH2D1A	-2.65834	0.000315834
827	1553725_s_at	ZNF644	3.15722	9.31684e-05		827	237284_at	DNAJB8	-2.65752	1.89629e-05
828	210804_x_at	SLC8A1	3.15639	6.34402e-05		828	222317_at	PDE3B	-2.6574	2.31478e-05
829	238443_at	TFAM	3.15577	0.000156848		829	215978_x_at	ZNF721	-2.65734	0.000218348
830	214750_at	PLAC4	3.15576	2.33179e-05		830	218863_s_at	TNS1	-2.6564	0.000281926
831	203841_x_at	MAPRE3	3.15572	0.000202992		831	203391_at	FKBP2	-2.65635	5.60218e-05
832	1564308_a_at	MPP7	3.15267	0.000207965		832	225438_at	NUDCD1	-2.6552	0.000421632
833	1555894_s_at	MTSS1L	3.15009	0.000211869		833	204037_at	LPAR1	-2.65488	3.57141e-05
834	1562378_s_at	PROM2	3.14908	2.24147e-05		834	226568_at	FAM102B	-2.65362	0.00871145
835	222413_s_at	KMT2C	3.14859	5.56894e-05		835	238550_at	RUFY2	-2.65332	0.000721089
836	1556994_at	RP11-1078H9.6	3.14857	1.34268e-05		836	222108_at	AMIGO2	-2.65268	0.00906892
837	215064_at	SC5D	3.14737	8.78827e-05		837	239710_at	FIGN	-2.65233	0.000859029
838	201874_at	MPZL1	3.14242	3.48745e-05		838	213745_at	ATRNL1	-2.65085	0.000131026
839	232403_at	SPG11	3.14073	8.60735e-06		839	202506_at	SSFA2	-2.65051	0.0134559
840	238761_at	ELK4	3.13834	5.84582e-05		840	210623_at	UBXN1	-2.65041	8.11007e-05
841	212194_s_at	TM9SF4	3.1358	0.0024823		841	236835_at	FUT8-AS1	-2.64904	2.21669e-05
842	207348_s_at	LIG3	3.12975	2.6709e-06		842	202095_s_at	BIRC5	-2.64862	0.000401048
843	1555989_at	DAAM1	3.12897	0.00953011		843	228185_at	ZNF25	-2.64856	0.00351506
844	71933_at	WNT6	3.12885	1.3237e-06		844	228291_s_at	KIZ	-2.64802	0.00266358
845	222641_s_at	FAM222B	3.12822	5.35545e-06		845	238613_at	ZAK	-2.64727	0.00151873
846	211574_s_at	CD46	3.12713	0.000146181		846	230075_at	RAB39B	-2.64716	0.000221395
847	241723_at	IQGAP2	3.12693	0.000117237		847	221773_at	ELK3	-2.64671	0.00754698
848	223888_s_at	LARS	3.12661	0.000209049		848	203468_at	CDK10	-2.6443	1.92343e-05
849	1555401_at	SOHLH2	3.12538	2.46072e-05		849	219301_s_at	CNTNAP2	-2.64418	8.64117e-05
850	224868_at	ZDHHC5	3.12485	8.67356e-05		850	238949_at	RNF145	-2.64414	0.00952023
851	212595_s_at	DAZAP2	3.124	7.14034e-07		851	206974_at	CXCR6	-2.64312	9.84878e-06
852	203933_at	RAB11FIP3	3.12018	8.74168e-05		852	244707_at	RP11-272D12.1	-2.64312	0.000859767
853	1558733_at	ZBTB38	3.11996	2.25191e-05		853	216263_s_at	NGDN	-2.6429	0.000145833
854	224505_s_at	PLCD4	3.11904	0.000322451		854	205116_at	LAMA2	-2.64241	6.90646e-06
855	243534_at	CC2D2B	3.11867	0.00128115		855	217573_at	GRIN2C	-2.64192	4.24606e-06
856	213815_x_at	CACTIN	3.11573	0.000597426		856	244024_at	ZNF182	-2.64104	1.98489e-05
857	215735_s_at	TSC2	3.11064	0.000296094		857	214769_at	CLCN4	-2.6406	0.000127198
858	1561263_at	C1QTNF3	3.11024	7.45929e-06		858	215093_at	NSDHL	-2.64043	0.000402917
859	201332_s_at	STAT6	3.109	3.7839e-06		859	230221_at	ABHD16A	-2.63808	0.000294444
860	1553346_a_at	TNRC6A	3.1077	0.00354934		860	228893_at	CTB-31O20.9	-2.63763	5.89209e-06
861	1569149_at	PDLIM7	3.10742	1.68806e-05		861	239138_at	NAA50	-2.63619	0.00105616
862	1566138_at	DQ583756	3.10725	0.000129134		862	210074_at	CTSV	-2.63608	0.00237598
863	203683_s_at	VEGFB	3.10083	0.000778584		863	208221_s_at	SLIT1	-2.63598	0.0010601
864	217149_x_at	TNK1	3.09781	1.50413e-05		864	238263_at	EPHA1-AS1	-2.63558	1.33945e-05
865	241736_at	FBXW2	3.09576	0.00184283		865	221961_at	CLCN7	-2.6347	0.000150967
866	238848_at	OTUD4	3.09543	0.000127465		866	236798_at	LINC00888	-2.6347	0.0119511
867	218260_at	DDA1	3.09478	2.07528e-05		867	1558692_at	C1orf85	-2.63335	0.00276545
868	216025_x_at	CYP2C9	3.09477	1.29905e-06		868	212334_at	GNS	-2.63297	0.00023575
869	230437_s_at	PRKCB	3.08814	0.000451068		869	1559125_at	PAGR1	-2.63251	0.000109615
870	230236_at	TDRG1	3.0874	6.51086e-07		870	204379_s_at	FGFR3	-2.632	0.0110214
871	225115_at	HIPK2	3.08626	0.0016872		871	218675_at	SLC22A17	-2.63126	0.000432255
872	201050_at	PLD3	3.08566	0.00165309		872	1555495_a_at	CWC27	-2.63089	5.1173e-05
873	91952_at	DCAF15	3.08511	2.35446e-06		873	223611_s_at	LNX1	-2.62974	0.00699097
874	223103_at	STARD10	3.08274	5.80646e-06		874	228718_at	ZNF44	-2.62918	0.00149546
875	242765_at	MOBP	3.08257	8.2683e-06		875	242566_at	VASH1	-2.62786	0.0015814
876	224404_s_at	FCRL5	3.08113	0.00087061		876	240595_at	CTD-2287O16.5	-2.62764	0.000146348
877	205426_s_at	HIP1	3.07938	6.1185e-05		877	203566_s_at	AGL	-2.62734	7.74998e-05
878	1553336_a_at	MIER3	3.0738	0.000296493		878	208590_x_at	GJA3	-2.62586	9.43226e-05
879	201360_at	CST3	3.07305	8.46653e-05		879	237765_at	SLC25A47	-2.62528	4.76525e-05
880	220707_s_at	FOXRED2	3.07067	2.45744e-05		880	219785_s_at	C16orf95	-2.62511	0.000535111
881	211934_x_at	GANAB	3.07008	3.50824e-05		881	236102_at	LOC100126784	-2.62505	0.000661017
882	213318_s_at	BAG6	3.06979	0.000185243		882	235736_at	SMKR1	-2.62464	0.0146761
883	240258_at	ENO1	3.0692	6.13609e-06		883	230650_at	SLCO5A1	-2.62463	3.40121e-05
884	231791_at	ASAH2B	3.0682	5.09678e-05		884	224729_s_at	ATPAF1	-2.62443	0.000195653
885	1562228_s_at	PDE5A	3.06665	1.64053e-05		885	228648_at	LRG1	-2.62364	0.000246055
886	207484_s_at	EHMT2	3.06054	0.000489834		886	213331_s_at	NEK1	-2.62349	0.00410276
887	202621_at	IRF3	3.05809	1.61028e-05		887	1557174_a_at	IRAK1BP1	-2.62202	0.000204535
888	1552863_a_at	CACNG6	3.05584	3.38437e-05		888	232272_at	ZNF624	-2.6219	0.000461324
889	38707_r_at	E2F4	3.05479	3.71044e-06		889	1568126_at	ANXA2	-2.62128	9.55534e-05
890	212008_at	UBXN4	3.05383	1.33418e-05		890	229824_at	SHC3	-2.62087	1.16371e-06
891	210077_s_at	SRSF5	3.05359	0.000293123		891	207826_s_at	ID3	-2.62016	0.00573029
892	201085_s_at	SON	3.05313	3.83592e-05		892	210758_at	PSIP1	-2.61981	0.00247375
893	212272_at	LPIN1	3.05179	0.000538112		893	233524_at	LINC00475	-2.61965	2.75847e-05
894	235060_at	LOC100190986	3.05098	0.000303627		894	209288_s_at	CDC42EP3	-2.61944	0.000954667
895	222916_s_at	HDLBP	3.05066	0.000526762		895	229047_at	PLEKHB1	-2.61869	1.6099e-06
896	235003_at	UHMK1	3.05064	0.000176776		896	239920_at	UBTF	-2.61844	8.15861e-05
897	218148_at	CENPT	3.04796	0.000106811		897	241689_at	METTL14	-2.61466	0.000181819
898	222897_s_at	ZFP64	3.04547	0.000279478		898	204612_at	PKIA	-2.61439	0.00924353
899	212311_at	SEL1L3	3.04352	0.0250779		899	235343_at	VASH2	-2.61429	0.00511613
900	242226_at	GS1-279B7.1	3.04284	8.40416e-05		900	210705_s_at	TRIM5	-2.61383	0.0115216
901	216661_x_at	CYP2C9	3.04127	4.84191e-05		901	209814_at	ZNF330	-2.61359	0.00017632
902	201282_at	OGDH	3.04096	0.000283658		902	1569365_a_at	KIAA1656	-2.61345	0.000187094
903	208000_at	GML	3.03926	0.000631494		903	243444_at	SRD5A3	-2.61276	0.00505837
904	242850_at	HMBOX1	3.03753	6.86669e-05		904	220030_at	STYK1	-2.61123	0.0014665
905	236957_at	CDCA2	3.03738	0.0001182		905	207257_at	EPO	-2.61074	0.00124461
906	1570219_at	LOXL4	3.03594	2.52392e-07		906	1553726_s_at	TBC1D32	-2.61072	0.00130801
907	201702_s_at	PPP1R10	3.03526	0.000412162		907	229077_at	KATNB1	-2.60925	9.21063e-05
908	217543_s_at	MBTPS1	3.03525	4.90363e-07		908	226402_at	CYP2U1	-2.60809	2.88102e-05
909	200671_s_at	SPTBN1	3.03459	3.60697e-06		909	209662_at	CETN3	-2.60768	0.000286517
910	1557616_at	ZNF496	3.03397	4.52063e-06		910	203710_at	ITPR1	-2.60758	2.84926e-05
911	1555106_a_at	CTDSPL2	3.03325	1.22349e-05		911	204121_at	GADD45G	-2.60648	6.34748e-05
912	212035_s_at	EXOC7	3.03197	9.183e-05		912	217427_s_at	HIRA	-2.60503	0.0241772
913	235101_at	FNBP4	3.03181	0.000272068		913	244763_at	MTRF1	-2.60473	0.00107018
914	237552_at	LOC100505817	3.03015	3.319e-05		914	233587_s_at	SIPA1L2	-2.60379	0.00286474
915	209832_s_at	CDT1	3.02996	3.83028e-05		915	235244_at	CCDC58	-2.6029	0.000843129
916	1559607_s_at	GBP6	3.02895	3.04622e-05		916	215863_at	TFR2	-2.60177	0.000158887
917	217710_x_at	ITPK1	3.02878	1.49472e-06		917	213272_s_at	TMEM159	-2.60169	0.00305236
918	230057_at	LOC285178	3.02861	0.000623984		918	224698_at	ESYT2	-2.60116	0.00446928
919	218169_at	VAC14	3.02767	7.9897e-06		919	230836_at	ST8SIA4	-2.59885	0.0487081
920	1552264_a_at	MAPK1	3.02509	8.40739e-05		920	210576_at	CYP4F8	-2.59885	0.00210357
921	212553_at	RPRD2	3.02244	0.00020699		921	219166_at	DNAAF2	-2.59804	0.0245649
922	1554691_a_at	PACSIN2	3.01967	1.18346e-05		922	235863_at	JSRP1	-2.59753	5.03116e-06
923	227994_x_at	PPDPF	3.01863	6.90787e-05		923	224352_s_at	CFL2	-2.59733	0.0275974
924	222115_x_at	GLYR1	3.01834	0.00372529		924	223340_at	ATL1	-2.59637	0.000595673
925	206473_at	MBTPS2	3.01522	1.5771e-06		925	234716_at	ZIC1	-2.59597	0.000774995
926	207821_s_at	PTK2	3.01484	4.73155e-05		926	235977_at	LONRF2	-2.59471	1.46531e-05
927	211599_x_at	MET	3.01475	6.00537e-05		927	209266_s_at	SLC39A8	-2.59425	0.000188092
928	215236_s_at	PICALM	3.01376	6.65957e-06		928	223647_x_at	HSCB	-2.59396	0.00585367
929	216579_at	GJB4	3.01374	3.11488e-06		929	226529_at	TMEM106B	-2.59376	0.000667087
930	232170_at	S100A7A	3.01198	0.00155503		930	206857_s_at	FKBP1B	-2.59287	0.000120177
931	208721_s_at	ANAPC5	3.01106	4.78357e-06		931	201623_s_at	DARS	-2.59264	0.00155248
932	218903_s_at	NABP2	3.01052	0.00174002		932	226642_s_at	NUDCD2	-2.59193	0.00093949
933	221440_s_at	RBBP9	3.0084	1.48765e-05		933	222560_at	LANCL2	-2.59165	5.41176e-06
934	226791_at	KIFC2	3.00736	0.000265846		934	205552_s_at	OAS1	-2.59037	0.00154236
935	229538_s_at	IQGAP3	3.00623	0.000730988		935	235611_at	SREK1	-2.59026	0.000272929
936	211106_at	SUPT3H	3.00438	1.7528e-05		936	205474_at	CRLF3	-2.58977	0.0133907
937	201638_s_at	CPSF1	3.00316	0.000549472		937	214105_at	SOCS3	-2.58973	2.31859e-05
938	238505_at	ADPRH	3.00193	2.51868e-05		938	229761_at	LOC440173	-2.58901	0.00339617
939	217373_x_at	MDM2	3.00192	0.000113075		939	236595_at	LOC101928152	-2.58844	0.0343452
940	220043_s_at	MFI2	3.00044	1.3998e-05		940	227665_at	BC062753	-2.58839	1.29187e-05
941	1559052_s_at	PAK2	2.99678	0.000374102		941	229281_at	NPAS3	-2.58822	0.000246881
942	213593_s_at	TRA2A	2.99335	0.00245795		942	227095_at	LEPROT	-2.5875	0.000324244
943	209427_at	SMTN	2.99186	5.15304e-05		943	223342_at	RRM2B	-2.58653	0.000472023
944	209339_at	SIAH2	2.99184	4.79454e-07		944	225997_at	MOB1B	-2.58634	0.000371688
945	212279_at	TMEM97	2.99046	8.40567e-06		945	219371_s_at	KLF2	-2.58436	6.98481e-05
946	201203_s_at	RRBP1	2.98971	8.2616e-06		946	230852_at	STAC3	-2.58383	0.000126638
947	204560_at	FKBP5	2.98952	0.00412979		947	227306_at	RP11-363E7.4	-2.58353	0.000996503
948	215989_at	CBX2	2.98657	0.0003419		948	219346_at	LRFN3	-2.58339	0.000101836
949	220192_x_at	SPDEF	2.98494	0.00165656		949	222957_at	NEU4	-2.58287	8.48935e-06
950	1569325_at	ARPC5	2.98443	9.66556e-06		950	227289_at	PCDH17	-2.58267	0.00401232
951	220701_at	LINC00216	2.98173	4.50732e-05		951	205477_s_at	AMBP	-2.58188	0.00180192
952	242131_at	ATP6	2.9816	1.81182e-05		952	240557_at	TSC22D2	-2.58165	0.00323782
953	238933_at	IRS1	2.97926	1.05571e-05		953	1553111_a_at	KBTBD6	-2.58153	0.0135842
954	220368_s_at	SMEK1	2.97805	8.03437e-05		954	219986_s_at	ACAD10	-2.58138	4.97785e-06
955	212776_s_at	OBSL1	2.97801	3.03908e-06		955	212779_at	KIAA1109	-2.581	0.00945202
956	1557918_s_at	SLC16A1	2.97794	0.00224277		956	209819_at	HABP4	-2.58045	0.000251158
957	212816_s_at	CBS	2.97772	0.000476436		957	213148_at	C2orf72	-2.57965	0.000284403
958	223024_at	AP1M1	2.97716	0.000230096		958	222391_at	TMEM30A	-2.57918	0.000130459
959	236372_at	PANX1	2.97632	2.57786e-05		959	215127_s_at	RBMS1	-2.57912	0.00220615
960	238490_at	KIAA2026	2.97556	5.40117e-06		960	210332_at	ACHE	-2.57692	3.11599e-05
961	219608_s_at	FBXO38	2.97537	7.08745e-05		961	219534_x_at	CDKN1C	-2.57456	0.000244722
962	221335_x_at	SMG9	2.9732	1.25517e-06		962	240210_at	ATAD3C	-2.57413	4.30918e-05
963	208853_s_at	CANX	2.97298	5.11897e-05		963	233462_at	TBC1D28	-2.57345	0.00059275
964	238921_at	LOC644794	2.97168	1.10107e-05		964	214848_at	YWHAZ	-2.57331	0.0025675
965	242336_at	GSK3B	2.97157	0.000742042		965	211901_s_at	PDE4A	-2.57305	5.7612e-05
966	212080_at	KMT2A	2.96931	0.0001226		966	219845_at	BARX1	-2.57178	0.000290016
967	1553153_at	ATP6V0D2	2.969	8.4022e-05		967	230946_at	FMN2	-2.57162	6.55837e-05
968	1559021_at	C3orf52	2.96792	0.00011128		968	215949_x_at	IGHM	-2.57014	8.82026e-05
969	64899_at	LPPR2	2.9658	2.10627e-05		969	210683_at	NRTN	-2.56983	0.000519089
970	1553137_s_at	KLF11	2.96335	0.000319702		970	243029_at	KREMEN1	-2.56923	0.00135659
971	208824_x_at	CDK16	2.96333	0.000324237		971	218362_s_at	DIS3	-2.56888	0.00270595
972	211849_s_at	RNGTT	2.96264	1.78914e-05		972	225946_at	RASSF8	-2.56804	0.00132307
973	234626_at	OR51I1	2.9621	6.13775e-06		973	217413_s_at	TNXB	-2.56799	1.62215e-05
974	223069_s_at	EML4	2.96168	6.30891e-06		974	205087_at	RWDD3	-2.56714	0.000966271
975	226108_at	ZC3H18	2.96161	0.000174359		975	231161_x_at	TRIM8	-2.56488	2.75311e-05
976	205740_s_at	RBM42	2.9598	5.05174e-06		976	238912_x_at	C9orf85	-2.56482	0.000296752
977	238194_at	DGKK	2.95967	7.65722e-07		977	222059_at	ZNF335	-2.56441	0.000162231
978	1560334_at	MEGF11	2.95697	6.40313e-06		978	225583_at	UXS1	-2.56399	0.000464332
979	212320_at	TUBB	2.95396	6.73664e-07		979	202087_s_at	CTSL	-2.56293	0.000103564
980	208973_at	ERI3	2.94724	9.49865e-07		980	207214_at	SPINK4	-2.56179	0.000280376
981	208149_x_at	DDX11	2.94529	2.79183e-06		981	207836_s_at	RBPMS	-2.56169	0.0479624
982	1559148_at	LOC101060609	2.94529	6.4386e-05		982	228095_at	PHF14	-2.56121	0.000484618
983	203676_at	GNS	2.94518	1.369e-06		983	230423_at	FOXD3-AS1	-2.56089	0.000114185
984	226983_at	ZNF777	2.94436	0.00134259		984	227210_at	SFMBT2	-2.56055	0.00228183
985	1438_at	EPHB3	2.94392	0.000848679		985	225912_at	TP53INP1	-2.5598	0.0106671
986	233571_x_at	PPDPF	2.94163	1.12981e-06		986	230643_at	WNT9A	-2.55892	0.00249947
987	211572_s_at	SLC23A2	2.94127	0.000155601		987	222803_at	PRTFDC1	-2.55809	0.0167011
988	223344_s_at	MS4A7	2.94055	3.06673e-06		988	226469_s_at	GGT7	-2.55759	0.00140475
989	211507_s_at	MTMR3	2.93806	2.72726e-05		989	220634_at	TBX4	-2.55709	2.52642e-05
990	206064_s_at	PPIL2	2.93752	8.07704e-06		990	211673_s_at	MOCS1	-2.55683	7.5176e-05
991	223743_s_at	MRPL4	2.93697	0.000603947		991	214055_x_at	PRRC2C	-2.55556	0.00611697
992	205137_x_at	USH1C	2.93666	3.13952e-06		992	239125_at	SLC25A5-AS1	-2.55438	1.35398e-05
993	1560707_at	LOC283856	2.93621	0.000163401		993	213701_at	C12orf29	-2.55414	0.000140285
994	212336_at	EPB41L1	2.9358	0.00116029		994	203003_at	MEF2D	-2.55399	0.000125776
995	200922_at	KDELR1	2.93439	0.000105047		995	226765_at	SPTBN1	-2.55392	0.0102578
996	209830_s_at	SLC9A3R2	2.9335	0.000334426		996	226435_at	PAPLN	-2.55369	0.000713577
997	1567081_x_at	CLN6	2.93319	4.5e-06		997	205807_s_at	TUFT1	-2.55351	0.00175373
998	1553553_at	TAS2R39	2.93257	1.83757e-07		998	239650_at	NCKAP5	-2.5521	0.00314179
999	225979_at	PLEKHG2	2.93221	1.09004e-05		999	1556872_s_at	IQSEC3	-2.55142	2.82693e-05
1000	1562751_at	RP1-58B11.1	2.93066	0.000569793		1000	214097_at	RPS21	-2.55119	4.46915e-05
1001	214956_at	AAK1	2.92887	0.00227019		1001	204811_s_at	CACNA2D2	-2.55025	2.80711e-05
1002	1569150_x_at	PDLIM7	2.92826	1.99148e-06		1002	229747_x_at	LOC146880	-2.54968	0.000116071
1003	205017_s_at	MBNL2	2.92613	0.00491428		1003	218197_s_at	OXR1	-2.54931	0.00220645
1004	201835_s_at	PRKAB1	2.92415	2.91204e-07		1004	212792_at	DPY19L1	-2.54915	0.000105403
1005	218554_s_at	ASH1L	2.92257	4.68522e-05		1005	236115_at	HTR7P1	-2.54888	0.00246265
1006	217991_x_at	SSBP3	2.92241	0.0001954		1006	210933_s_at	FSCN1	-2.54864	0.0400431
1007	238730_at	ARHGEF11	2.92234	0.000296215		1007	236596_at	RP11-1277A3.3	-2.5477	0.000497174
1008	208134_x_at	PSG2	2.92207	2.81886e-05		1008	213301_x_at	TRIM24	-2.547	0.0111754
1009	33148_at	ZFR	2.92146	0.000235196		1009	1554328_at	STXBP4	-2.54697	0.00679062
1010	1564229_at	LOC729173	2.92069	2.28921e-06		1010	229708_at	TOR4A	-2.54628	0.0011251
1011	230318_at	SERPINA1	2.92027	0.000205398		1011	244751_at	PCP2	-2.54611	0.000470662
1012	1569464_at	PPFIBP1	2.92022	3.18289e-06		1012	238174_at	FBXL17	-2.54605	0.000388337
1013	201797_s_at	VARS	2.91935	0.000566096		1013	230007_at	JMJD1C	-2.54599	0.000525483
1014	210541_s_at	TRIM27	2.91773	0.000279332		1014	232018_at	LENG1	-2.5458	2.52673e-05
1015	233469_at	TPTEP1	2.91478	1.86018e-06		1015	227989_at	LTBP4	-2.54476	1.10228e-05
1016	223383_at	ZNRF1	2.91406	0.0099682		1016	1554251_at	HP1BP3	-2.54437	0.000341772
1017	1555735_a_at	BAP1	2.91198	0.000139574		1017	238697_at	LINC00086	-2.5435	0.00369499
1018	208308_s_at	GPI	2.91023	3.60632e-07		1018	227288_at	SREK1IP1	-2.54334	0.00165257
1019	1555215_a_at	HRH3	2.90915	4.26299e-06		1019	208343_s_at	NR5A2	-2.54312	0.0104365
1020	214008_at	TWF1	2.90613	0.00343685		1020	223317_at	ALKBH7	-2.54307	1.87173e-05
1021	214631_at	ZBTB33	2.90459	0.000533012		1021	219251_s_at	WDR60	-2.54282	0.000452134
1022	219704_at	YBX2	2.9042	2.34917e-05		1022	210728_s_at	CALCA	-2.54257	3.02598e-06
1023	222827_s_at	KLHL41	2.90251	5.44815e-05		1023	221193_s_at	ZCCHC10	-2.54247	0.000581684
1024	219505_at	CECR1	2.9005	3.85846e-05		1024	229450_at	IFIT3	-2.54223	0.000593533
1025	202924_s_at	PLAGL2	2.89941	1.33916e-05		1025	224509_s_at	RTN4IP1	-2.54168	0.000767526
1026	36554_at	ASMTL	2.89918	1.04169e-05		1026	238733_at	MDM2	-2.54006	0.00228153
1027	230028_at	KIAA0907	2.89795	0.000253797		1027	226115_at	AHCTF1	-2.53992	9.98467e-05
1028	37793_r_at	RAD51D	2.89733	0.000964717		1028	1562537_at	FCER1A	-2.5397	0.000655276
1029	215910_s_at	FNDC3A	2.89673	1.38272e-05		1029	229961_x_at	YJEFN3	-2.53884	0.000134258
1030	221981_s_at	WDR59	2.89513	5.82378e-05		1030	216076_at	L3MBTL1	-2.53862	0.000218377
1031	234671_at	KRTAP4-2	2.89501	1.05738e-05		1031	236261_at	OSBPL6	-2.53829	0.000143032
1032	221444_at	TAS2R16	2.89384	1.79126e-05		1032	224514_x_at	IL17RC	-2.5381	0.000518521
1033	220202_s_at	RC3H2	2.89305	0.000168272		1033	212457_at	TFE3	-2.53711	1.75652e-05
1034	1555189_a_at	TAT	2.89078	3.01574e-05		1034	213591_at	ALDH7A1	-2.53528	0.000127051
1035	202608_s_at	NDST1	2.89038	9.21286e-06		1035	206889_at	PDIA2	-2.53484	3.05854e-05
1036	1554417_s_at	APH1A	2.88977	0.00184236		1036	230860_at	CEP19	-2.53451	0.00502525
1037	208502_s_at	PITX1	2.88913	0.000778938		1037	212641_at	HIVEP2	-2.53341	0.00559794
1038	215065_at	PHF8	2.88898	0.000281		1038	203232_s_at	ATXN1	-2.53209	0.00416951
1039	87100_at	ABHD2	2.88857	1.1947e-05		1039	201449_at	TIA1	-2.53207	0.000805443
1040	211269_s_at	IL2RA	2.88811	1.74582e-05		1040	214331_at	TSFM	-2.53121	0.000580799
1041	232637_at	SEPT2	2.88594	5.97842e-06		1041	227092_at	LOC101927752	-2.53058	0.00387006
1042	206225_at	ZNF507	2.88294	1.28242e-05		1042	234846_at	LOC100130370	-2.53019	0.000393143
1043	224821_at	ABHD14B	2.88083	0.00104973		1043	219756_s_at	POF1B	-2.53016	0.0364917
1044	203088_at	FBLN5	2.88055	1.67899e-05		1044	221968_s_at	ZNF771	-2.52902	0.0001613
1045	211392_s_at	PATZ1	2.88053	0.000356045		1045	233772_at	POU6F2-AS2	-2.52811	0.0326948
1046	235167_at	LOC100190986	2.88006	0.0010267		1046	224308_s_at	INTS2	-2.52795	9.53631e-05
1047	217903_at	STRN4	2.87792	0.000142538		1047	230840_at	SMIM1	-2.52691	0.000438581
1048	212253_x_at	DST	2.8759	0.000117303		1048	205231_s_at	EPM2A	-2.52685	0.000273575
1049	239486_at	REL	2.87291	0.0191594		1049	205981_s_at	ING2	-2.52646	0.0207605
1050	205313_at	HNF1B	2.87205	2.2872e-05		1050	1556301_at	LOC100287015	-2.52543	0.000440494
1051	229783_at	AKAP13	2.87155	1.79694e-05		1051	225922_at	FNIP2	-2.52538	3.12054e-05
1052	1562664_at	LOC286009	2.8715	2.89623e-06		1052	243259_at	ATXN7	-2.52517	0.000328098
1053	1558300_at	EFCAB5	2.87106	0.000272079		1053	1558292_s_at	PIGW	-2.52462	0.000140287
1054	232645_at	LOC153684	2.86985	4.45776e-06		1054	218409_s_at	DNAJC1	-2.52408	0.000394424
1055	241950_at	WWC1	2.86829	0.000459068		1055	1555363_s_at	LINC00663	-2.52384	2.5311e-05
1056	231755_at	IL36B	2.86489	0.000738304		1056	224503_s_at	ZCCHC2	-2.52384	5.63561e-05
1057	1566302_at	PPP1R11	2.86475	0.00291664		1057	210867_at	CNOT4	-2.52362	0.0018904
1058	243857_at	MORF4L2	2.86347	0.000134304		1058	242123_at	PAQR7	-2.52338	0.000365202
1059	221718_s_at	AKAP13	2.86219	0.00078781		1059	234970_at	TC2N	-2.52311	3.33604e-05
1060	217821_s_at	WBP11	2.86112	1.13428e-07		1060	204971_at	CSTA	-2.52234	0.000877335
1061	1560589_a_at	LOC101928132	2.86052	1.12415e-06		1061	221368_at	NEU2	-2.52168	2.47274e-05
1062	226053_at	MAP2K7	2.85856	0.00622033		1062	225921_at	NIN	-2.52159	0.014538
1063	208793_x_at	SMARCA4	2.85855	0.000545332		1063	214274_s_at	ACAA1	-2.5208	6.35754e-05
1064	206695_x_at	ZNF43	2.85742	0.00106155		1064	210946_at	PPAP2A	-2.52071	0.000763212
1065	1553025_at	GPR126	2.8565	3.8265e-06		1065	203097_s_at	RAPGEF2	-2.52065	0.00464426
1066	219868_s_at	ANKFY1	2.85407	1.99376e-05		1066	207959_s_at	DNAH9	-2.52061	0.000121387
1067	218540_at	THTPA	2.85387	5.92455e-05		1067	236594_at	LLGL1	-2.52034	0.000464413
1068	210052_s_at	TPX2	2.85355	7.2227e-05		1068	239362_at	NAPA-AS1	-2.5202	0.000159237
1069	1569775_at	RNF157	2.85293	1.60882e-05		1069	236265_at	SP4	-2.52016	0.00377578
1070	1553313_s_at	SLC5A3	2.85226	1.56587e-05		1070	225136_at	PLEKHA2	-2.51985	0.00673654
1071	221814_at	GPR124	2.85203	0.000198564		1071	226784_at	TWISTNB	-2.5195	0.00010254
1072	243376_at	TANK	2.85155	2.85168e-05		1072	230704_s_at	ITGB4	-2.51915	0.000133214
1073	203611_at	TERF2	2.8513	8.2568e-06		1073	207339_s_at	LTB	-2.519	0.000465471
1074	202518_at	BCL7B	2.85048	0.00077546		1074	218179_s_at	TRAPPC11	-2.51861	0.0122789
1075	235179_at	ZNF641	2.84992	9.37248e-06		1075	1552740_at	C2orf15	-2.51744	0.00351732
1076	240983_s_at	CARS	2.84967	6.2799e-07		1076	228272_at	DNLZ	-2.5173	0.000438648
1077	232675_s_at	UCKL1	2.84819	2.34852e-05		1077	232969_at	CARD8	-2.51713	0.000226787
1078	1554863_s_at	DOK5	2.84779	0.00147347		1078	213026_at	ATG12	-2.51594	9.4131e-05
1079	206351_s_at	PEX10	2.84721	0.000234001		1079	1557285_at	AREG	-2.51593	0.00570964
1080	1565254_s_at	ELL	2.84586	1.99686e-05		1080	231472_at	FBXO15	-2.51573	4.5125e-06
1081	1569127_at	RP11-876N24.5	2.84555	8.78907e-06		1081	236268_at	SEC22C	-2.51523	0.00305684
1082	217418_x_at	MS4A1	2.84351	0.000436827		1082	231462_at	TMEM114	-2.51344	0.000399513
1083	232751_at	RBBP9	2.84202	0.000336226		1083	235615_at	PGGT1B	-2.5125	0.000575406
1084	1559538_at	LOC101929549	2.83929	3.19798e-05		1084	241525_at	LOC200772	-2.51213	4.19775e-05
1085	221837_at	KLHL22	2.83616	0.00353574		1085	225820_at	JADE1	-2.51182	0.00069741
1086	220485_s_at	SIRPG	2.83278	0.000537062		1086	225306_s_at	SLC25A29	-2.51166	0.00121775
1087	201159_s_at	NMT1	2.83058	2.626e-05		1087	203974_at	HDHD1	-2.51096	0.00900662
1088	229110_at	SLC24A2	2.83024	2.64045e-05		1088	238346_s_at	TGS1	-2.51003	0.00180912
1089	210644_s_at	LAIR1	2.83004	1.85112e-05		1089	228423_at	MAP9	-2.50918	0.000455949
1090	216153_x_at	RECK	2.82954	0.00502186		1090	204916_at	RAMP1	-2.50913	0.0488194
1091	244752_at	ZNF438	2.82954	6.7589e-05		1091	1557166_at	PDCD4	-2.50885	0.000284173
1092	200918_s_at	SRPR	2.82776	0.000204166		1092	226366_at	SHPRH	-2.50736	0.00800648
1093	207746_at	POLQ	2.82741	8.18331e-05		1093	214551_s_at	CD7	-2.50696	6.47796e-05
1094	201169_s_at	BHLHE40	2.82663	0.000152264		1094	222662_at	PPP1R3B	-2.5055	0.0336634
1095	1555278_a_at	CKAP5	2.82526	0.000512395		1095	213381_at	VSTM4	-2.5053	3.36062e-06
1096	1558603_at	PLGLB2	2.82477	0.000138494		1096	229603_at	BBS12	-2.5048	0.000426907
1097	206520_x_at	SIGLEC6	2.82402	6.97136e-06		1097	219174_at	IFT74	-2.50459	0.000473259
1098	235000_at	LPP	2.82177	2.08026e-06		1098	1559103_s_at	RP11-73K9.2	-2.50417	0.000761659
1099	32540_at	PPP3CC	2.82112	1.47216e-05		1099	237065_s_at	LAMTOR5-AS1	-2.50268	0.00060529
1100	208565_at	MC5R	2.81974	0.0477536		1100	209688_s_at	CCDC93	-2.50148	6.9692e-05
1101	230566_at	MORC2-AS1	2.8182	3.53295e-06		1101	1569129_s_at	C3orf38	-2.50009	0.000940121
1102	202134_s_at	WWTR1	2.81705	2.49422e-05		1102	205620_at	F10	-2.50002	0.000182013
1103	214270_s_at	MAPRE3	2.81545	0.00035881		1103	1556630_at	CASC2	-2.49999	0.000199373
1104	1569871_at	LMF1	2.81382	6.19863e-06		1104	225950_at	SAMD8	-2.49887	0.000194582
1105	1557523_at	ATP6AP1L	2.81338	7.00722e-06		1105	213092_x_at	DNAJC9	-2.49885	1.35947e-05
1106	1553395_a_at	CD200R1	2.8124	1.12751e-05		1106	226615_at	XPR1	-2.49787	0.00241588
1107	219153_s_at	THSD4	2.81216	8.32523e-06		1107	225465_at	MAGI1	-2.49756	0.000203844
1108	224907_s_at	SH3GLB2	2.81201	1.73295e-05		1108	229457_at	ANKHD1	-2.4971	1.48397e-05
1109	1563005_at	LOC101929441	2.81092	3.79789e-05		1109	207761_s_at	METTL7A	-2.49705	0.00599534
1110	223921_s_at	GBA2	2.81027	4.20251e-05		1110	226736_at	CHURC1	-2.49665	0.00436338
1111	222546_s_at	EPS8L2	2.80866	0.0028727		1111	219852_s_at	MORN1	-2.49601	0.000125765
1112	235372_at	FCRLA	2.80714	0.000553356		1112	232860_x_at	RBM41	-2.49542	0.000108673
1113	221112_at	IL1RAPL2	2.80707	0.00010925		1113	223294_at	PBDC1	-2.49528	5.42702e-06
1114	211117_x_at	ESR2	2.80569	8.05877e-07		1114	207030_s_at	CSRP2	-2.49464	0.0101462
1115	235526_at	SOX6	2.80499	0.000115363		1115	211301_at	KCND3	-2.49305	8.7505e-05
1116	229966_at	EWSR1	2.80423	0.000153611		1116	1556316_s_at	LOC284889	-2.49277	0.00057893
1117	223635_s_at	SSBP3	2.80363	0.000922294		1117	238703_at	FAM207A	-2.49181	0.000623072
1118	206665_s_at	BCL2L1	2.80344	0.000722323		1118	238723_at	ATXN3	-2.49169	0.0140567
1119	243683_at	MORF4L2	2.8031	0.0053888		1119	1560695_at	QTRTD1	-2.49157	0.000147795
1120	206684_s_at	ATF7	2.80253	5.42352e-05		1120	218085_at	CHMP5	-2.49146	0.000813226
1121	230391_at	CD84	2.80117	8.31441e-06		1121	213579_s_at	EP300	-2.49131	0.00315936
1122	200861_at	CNOT1	2.79934	6.47414e-06		1122	226750_at	LARP1B	-2.49093	0.00220925
1123	226655_at	STX17	2.79895	0.000134859		1123	226588_at	CWC22	-2.49082	5.13126e-05
1124	1569616_at	GMNC	2.79802	3.24841e-06		1124	202839_s_at	NDUFB7	-2.48994	0.00112057
1125	1565677_at	PRSS23	2.79777	6.63456e-06		1125	226730_s_at	USP37	-2.48986	0.000116402
1126	211000_s_at	IL6ST	2.79767	0.000486694		1126	221721_s_at	LZTS1	-2.48958	0.0001102
1127	201831_s_at	USO1	2.79712	2.43798e-06		1127	219938_s_at	PSTPIP2	-2.48948	0.0200915
1128	1564401_at	LOC400748	2.7953	0.00190823		1128	208180_s_at	HIST1H4H	-2.48897	0.0261785
1129	217859_s_at	SLC39A9	2.79519	1.2864e-05		1129	235675_at	DHFRL1	-2.48891	0.00393103
1130	204624_at	ATP7B	2.79499	0.000724046		1130	222129_at	FAM134A	-2.48883	0.00210696
1131	225025_at	IGSF8	2.79471	0.000121476		1131	230070_at	CNIH2	-2.48859	7.73123e-06
1132	208591_s_at	PDE3B	2.79413	7.07964e-05		1132	223428_s_at	ISY1	-2.48854	9.87813e-06
1133	211950_at	UBR4	2.79365	0.000333053		1133	205609_at	ANGPT1	-2.48854	0.00465627
1134	221161_at	ASCL3	2.79312	2.08507e-07		1134	230029_x_at	UBR3	-2.48839	0.00334416
1135	1553117_a_at	STK38	2.79277	0.00020115		1135	224315_at	DDX20	-2.48525	0.000228286
1136	233917_s_at	MOV10	2.79161	0.00105166		1136	214220_s_at	ALMS1	-2.48504	6.59549e-05
1137	1560001_at	LOC100131581	2.79115	3.63583e-05		1137	231092_s_at	RP11-252E2.1	-2.48493	9.64508e-05
1138	221612_at	LRTM1	2.7903	0.000407514		1138	219375_at	CEPT1	-2.48473	0.000650536
1139	208685_x_at	BRD2	2.78952	0.000292253		1139	211363_s_at	MTAP	-2.48397	0.00143091
1140	1566507_a_at	FBXO9	2.78902	0.000177626		1140	225641_at	MEF2D	-2.48314	0.000691713
1141	206223_at	LMTK2	2.7882	0.000270461		1141	217763_s_at	RAB31	-2.48257	0.0467457
1142	217310_s_at	FOXJ3	2.78754	3.53293e-05		1142	235352_at	MR1	-2.48234	0.000150313
1143	1560043_at	CYB5R1	2.78678	0.000147862		1143	217696_at	FUT7	-2.48221	1.05737e-05
1144	208159_x_at	DDX11	2.78608	1.91086e-06		1144	207697_x_at	LILRB2	-2.48213	0.00013685
1145	204338_s_at	RGS4	2.78537	2.9191e-06		1145	221478_at	BNIP3L	-2.48158	0.000879944
1146	242183_at	IRGQ	2.78497	0.00117057		1146	205819_at	MARCO	-2.48119	0.000126228
1147	211255_x_at	DEDD	2.78457	2.77332e-05		1147	227904_at	AZI2	-2.48118	0.000980998
1148	243786_at	ZDHHC20	2.7843	0.000546044		1148	231543_at	PLEKHA8	-2.48082	0.000251388
1149	212514_x_at	DDX3X	2.7842	2.59759e-05		1149	204639_at	ADA	-2.48028	0.00776857
1150	1559224_at	LCE1E	2.78418	3.47038e-05		1150	231046_at	LINC01023	-2.48021	0.000158112
1151	81737_at	LOC100505915	2.78303	0.00890682		1151	227685_at	TMF1	-2.48021	0.000632994
1152	216985_s_at	STX3	2.78109	0.000349124		1152	216088_s_at	PSMA7	-2.47969	9.47653e-05
1153	222175_s_at	MED15	2.78108	0.000949624		1153	239300_at	PIK3C3	-2.47965	1.37384e-05
1154	219139_s_at	CROCCP3	2.78094	0.000136557		1154	209285_s_at	FAM208A	-2.47955	0.013446
1155	229334_at	RUFY3	2.78092	0.000509778		1155	204285_s_at	PMAIP1	-2.47912	0.020841
1156	1564872_at	AC002064.5	2.77961	8.00735e-05		1156	223248_at	HSDL1	-2.47803	8.15508e-05
1157	226967_at	FIZ1	2.77946	4.89478e-07		1157	234920_at	ZNF7	-2.47697	2.79333e-05
1158	1564413_at	LINC01356	2.77904	5.99035e-05		1158	216386_at	LOC220077	-2.47682	0.000209725
1159	224980_at	LEMD2	2.77833	0.00160611		1159	236222_at	MAATS1	-2.47673	4.53989e-05
1160	212210_at	INTS1	2.77643	0.000565807		1160	211341_at	POU4F1	-2.47568	0.000202325
1161	209352_s_at	SIN3B	2.7738	0.000291531		1161	242810_x_at	LOC101930026	-2.47504	5.1487e-05
1162	205520_at	STRN	2.77343	4.25821e-05		1162	228780_at	POU3F3	-2.47397	0.00276961
1163	237345_at	RP11-349E4.1	2.77197	0.000128405		1163	233644_at	KATNAL2	-2.47363	0.000340679
1164	233928_at	LOC101929335	2.77055	6.33247e-05		1164	243477_at	ATG10	-2.47354	0.00054673
1165	236692_at	RP11-686D22.8	2.77014	0.000124989		1165	244085_at	ZNF653	-2.47333	0.000957619
1166	201673_s_at	GYS1	2.77007	1.63145e-06		1166	218294_s_at	NUP50	-2.47318	0.000182793
1167	244321_at	PGAP1	2.76903	0.000319415		1167	230952_at	RP11-426C22.5	-2.47233	0.000378099
1168	239580_at	GUCY1A3	2.76766	8.36621e-05		1168	213049_at	RALGAPA1	-2.47218	0.000309152
1169	202525_at	PRSS8	2.76743	0.00195686		1169	209684_at	RIN2	-2.47118	0.017327
1170	77508_r_at	RABEP2	2.76698	2.44296e-05		1170	219372_at	IFT81	-2.47097	0.00279085
1171	1570040_at	RP11-748H22.1	2.76624	3.27309e-05		1171	1552834_at	B3GNT6	-2.47097	5.92497e-06
1172	226400_at	CDC42	2.76595	0.000438021		1172	218769_s_at	ANKRA2	-2.4709	0.00100408
1173	219850_s_at	EHF	2.7647	0.023634		1173	223412_at	KBTBD7	-2.47088	0.00573195
1174	1556579_s_at	IGSF10	2.76431	0.0287678		1174	212205_at	H2AFV	-2.47046	5.66428e-05
1175	210859_x_at	CLN3	2.7641	0.000627679		1175	218432_at	FBXO3	-2.4698	0.00104965
1176	223699_at	CNDP1	2.76388	0.000567293		1176	241990_at	RHOV	-2.46944	0.0059802
1177	1559038_at	SEPT2	2.76332	5.08408e-05		1177	222122_s_at	THOC2	-2.46902	2.26464e-05
1178	202452_at	ZER1	2.76293	6.08083e-05		1178	221787_at	C6orf120	-2.4687	2.92982e-05
1179	37652_at	CABIN1	2.76283	0.000301677		1179	219237_s_at	DNAJB14	-2.46783	0.000318468
1180	242857_at	FARP2	2.7624	0.000367765		1180	218923_at	CTBS	-2.46782	0.0154071
1181	208367_x_at	CYP3A4	2.7609	1.31104e-05		1181	201990_s_at	CREBL2	-2.46752	0.00136103
1182	1570266_x_at	ERVH-1	2.76039	4.45707e-06		1182	224733_at	CMTM3	-2.46547	0.0413606
1183	1569269_s_at	SRGAP1	2.7599	0.000759702		1183	203624_at	AKAP17A	-2.46459	3.22289e-06
1184	217592_at	ZSWIM1	2.75902	1.29639e-05		1184	213559_s_at	ZNF467	-2.46446	5.12874e-05
1185	200778_s_at	SEPT2	2.75855	0.00335702		1185	36552_at	C2CD3	-2.46351	0.000964793
1186	218756_s_at	DHRS11	2.75745	1.8786e-06		1186	228876_at	BAIAP2L2	-2.46348	2.67903e-05
1187	218659_at	ASXL2	2.75563	0.00644145		1187	226462_at	STXBP6	-2.46302	0.000432047
1188	1552670_a_at	PPP1R3B	2.75277	0.00772555		1188	1554176_a_at	C3orf33	-2.46249	0.0318374
1189	201234_at	ILK	2.75269	3.03626e-05		1189	216831_s_at	RUNX1T1	-2.46182	5.16036e-06
1190	227722_at	RPS23	2.75258	1.07305e-06		1190	224454_at	ETNK1	-2.46131	0.00196713
1191	238779_at	DCP2	2.75257	0.000995863		1191	243135_x_at	SNX8	-2.46033	0.00168434
1192	1558641_at	SPATA24	2.75148	5.83568e-05		1192	233072_at	NTNG2	-2.46024	0.000347571
1193	238626_at	ANKS6	2.7509	5.70857e-06		1193	226850_at	SUMF1	-2.46007	2.06773e-05
1194	233803_s_at	MYBBP1A	2.75044	5.31647e-05		1194	223093_at	ANKH	-2.45989	0.00734266
1195	1554616_at	SERPINB8	2.7493	0.000232966		1195	221363_x_at	GPR25	-2.45958	5.59912e-05
1196	244396_at	G3BP1	2.74922	0.00222469		1196	225488_at	DERL1	-2.45932	4.01654e-06
1197	1569688_at	FMO5	2.74876	8.45898e-06		1197	212328_at	LIMCH1	-2.45892	0.00884651
1198	203456_at	PRAF2	2.74697	3.71218e-05		1198	218703_at	SEC22A	-2.45882	0.000537687
1199	1555378_at	DBF4B	2.74571	0.000100443		1199	234747_at	TRAPPC11	-2.45798	0.000334773
1200	232591_s_at	TMEM30A	2.74447	0.000441846		1200	213345_at	NFATC4	-2.45722	0.000802731
1201	244132_x_at	ZNF518A	2.74362	0.00136365		1201	205483_s_at	ISG15	-2.45683	0.00136743
1202	1553101_a_at	ALKBH5	2.7431	0.00023244		1202	203303_at	DYNLT3	-2.45644	0.016254
1203	218345_at	TMEM176A	2.74132	0.000183002		1203	243198_at	TEX9	-2.45616	0.000671066
1204	232229_at	SETX	2.7412	1.46618e-05		1204	206270_at	PRKCG	-2.45596	5.25758e-05
1205	220869_at	UBA6	2.74095	0.000771753		1205	223398_at	C9orf89	-2.45452	5.87553e-05
1206	210625_s_at	AKAP1	2.74092	0.000361481		1206	218404_at	SNX10	-2.45449	0.00172807
1207	205367_at	SH2B2	2.74059	0.00089514		1207	240834_at	OTULIN	-2.45433	6.66756e-05
1208	201775_s_at	EFCAB14	2.74044	0.000501827		1208	228141_at	GPX8	-2.45415	0.00549542
1209	217234_s_at	EZR	2.73983	1.62791e-05		1209	244653_at	SETD7	-2.45407	0.000503069
1210	1553453_at	ASB14	2.73827	2.96115e-06		1210	205194_at	PSPH	-2.45251	0.00395048
1211	1560921_at	ZNF169	2.73766	0.000167265		1211	239111_at	PRDM8	-2.4519	4.78053e-05
1212	1556203_a_at	SRGAP2	2.73728	0.0023354		1212	203038_at	PTPRK	-2.45162	0.004926
1213	225175_s_at	SLC44A2	2.73648	0.0111879		1213	236089_at	HECW2	-2.45161	0.000135424
1214	206075_s_at	CSNK2A1	2.73593	4.14375e-06		1214	1557008_at	LOC340107	-2.45143	0.00399396
1215	48030_i_at	FAXDC2	2.73436	7.74421e-07		1215	226352_at	JMY	-2.45124	0.0039959
1216	1563742_at	LINC00842	2.73407	1.99107e-05		1216	226030_at	ACADSB	-2.44988	0.000425303
1217	235540_at	GNRH1	2.7335	0.00079653		1217	238470_at	SYS1	-2.44971	0.000100866
1218	207564_x_at	OGT	2.73299	3.25101e-05		1218	228511_s_at	RP11-998D10.7	-2.44924	0.000534118
1219	226102_at	ZKSCAN8	2.73028	1.13862e-05		1219	220761_s_at	TAOK3	-2.44921	0.0141773
1220	218850_s_at	LIMD1	2.73021	0.00149394		1220	237882_at	AC008753.4	-2.44895	5.88342e-05
1221	202058_s_at	KPNA1	2.72983	0.00135272		1221	39966_at	CSPG5	-2.44895	0.00163501
1222	204632_at	RPS6KA4	2.72916	8.8391e-07		1222	1554283_at	CCRN4L	-2.44876	0.000202648
1223	1560958_s_at	LOC101928516	2.72891	0.000375392		1223	209717_at	EVI5	-2.44859	0.00172053
1224	211614_at	ERVH-6	2.72815	5.67911e-07		1224	243681_at	SHANK2	-2.44776	0.00153739
1225	1559485_at	ATG2B	2.72674	0.000200476		1225	216889_s_at	HNF4A	-2.4472	1.8278e-06
1226	218245_at	TSKU	2.72656	0.00185108		1226	235195_at	FBXW2	-2.44716	0.0014958
1227	1557450_s_at	WHAMMP2	2.7254	0.000155807		1227	226345_at	ARL5B	-2.44694	0.000823787
1228	215025_at	NTRK3	2.72509	0.000471008		1228	222733_x_at	RRP1	-2.44649	1.8841e-05
1229	1554950_at	ACAN	2.72488	0.000410765		1229	223878_at	INPP4B	-2.44571	1.76528e-05
1230	224149_x_at	SLMAP	2.72405	5.75597e-07		1230	224797_at	ARRDC3	-2.44563	0.0324159
1231	1556919_at	LEPR	2.72344	8.10928e-05		1231	209118_s_at	TUBA1A	-2.44554	0.00368407
1232	210405_x_at	TNFRSF10B	2.72305	0.00634114		1232	207125_at	ZNF225	-2.44537	0.00130395
1233	233230_s_at	SLAIN2	2.72232	0.000935335		1233	225171_at	ARHGAP18	-2.4451	0.0143033
1234	210739_x_at	SLC4A4	2.72219	0.000713751		1234	235767_x_at	PHAX	-2.44509	0.0016254
1235	203692_s_at	E2F3	2.72165	0.0017895		1235	217529_at	ORAI2	-2.44468	0.0187723
1236	208784_s_at	KLHDC3	2.72102	1.76898e-05		1236	244193_at	DNAJC22	-2.44462	8.73143e-05
1237	232566_at	NOL6	2.72089	0.00029145		1237	228452_at	GID4	-2.44438	0.00546121
1238	206997_s_at	HS6ST1	2.72083	4.53721e-05		1238	1559045_at	LOC100128288	-2.44419	0.00202362
1239	227383_at	LOC727820	2.72062	0.000516568		1239	228191_at	FLVCR1	-2.44418	0.000316491
1240	210441_at	CDC14A	2.72056	9.19668e-06		1240	227703_s_at	SYTL4	-2.44368	0.0372951
1241	1555827_at	CCNL1	2.71921	7.16685e-05		1241	201560_at	CLIC4	-2.44366	0.00775307
1242	213059_at	CREB3L1	2.71909	0.000532685		1242	204271_s_at	EDNRB	-2.44319	7.50697e-05
1243	212555_at	PRKAR1B	2.71788	0.000702287		1243	214960_at	API5	-2.44313	0.000116023
1244	209594_x_at	PSG9	2.71649	4.26814e-05		1244	232007_at	AGPAT5	-2.44202	0.0315912
1245	233141_s_at	ST7L	2.71558	0.000259659		1245	209691_s_at	DOK4	-2.44129	0.00759241
1246	1567623_at	ABLIM2	2.71364	2.03074e-05		1246	237764_at	LOC101928111	-2.44031	0.00542454
1247	47069_at	PRR5	2.71349	0.000237822		1247	242472_x_at	FNBP4	-2.44024	0.000419331
1248	211405_x_at	IFNA17	2.71312	9.79749e-06		1248	223977_s_at	LINC00470	-2.44015	0.000900399
1249	209653_at	KPNA4	2.71262	0.00057802		1249	225574_at	RWDD4	-2.44005	0.00520065
1250	216855_s_at	HNRNPU	2.71194	0.000817394		1250	214534_at	HIST1H1B	-2.43978	0.000381872
1251	1558996_at	FOXP1	2.71038	0.000265701		1251	225491_at	SLC1A2	-2.43905	0.018541
1252	202958_at	PTPN9	2.71024	0.00012066		1252	233939_at	REXO1	-2.43856	1.13532e-05
1253	220657_at	KLHL11	2.71018	0.000707645		1253	203335_at	PHYH	-2.43855	0.0014153
1254	212316_at	NUP210	2.70972	6.75939e-06		1254	207792_at	OPRD1	-2.43839	6.76978e-05
1255	243862_at	RASEF	2.70815	0.00434455		1255	204956_at	MTAP	-2.43774	0.000149566
1256	1554677_s_at	CMTM4	2.70741	9.1205e-06		1256	219214_s_at	NT5C	-2.43773	9.7415e-07
1257	1555092_at	VASH2	2.70694	0.000153359		1257	227639_at	PIGK	-2.43737	0.00172237
1258	235639_at	CDH19	2.7065	8.5916e-05		1258	202186_x_at	PPP2R5A	-2.43661	4.34287e-06
1259	210988_s_at	PRUNE	2.70523	0.000177575		1259	232184_at	ALS2	-2.43653	0.000325022
1260	201864_at	GDI1	2.70428	1.6096e-05		1260	212613_at	BTN3A2	-2.43616	3.10651e-05
1261	1552677_a_at	DIP2A	2.70407	0.000324679		1261	209790_s_at	CASP6	-2.43572	0.000723297
1262	210325_at	CD1A	2.70384	8.73282e-06		1262	226585_at	NEIL2	-2.43512	0.0449089
1263	1558486_at	ZNF493	2.70373	0.00148773		1263	234948_at	SLC27A5	-2.43512	0.000453716
1264	215923_s_at	PSD4	2.70176	1.6377e-05		1264	229503_at	SLC15A4	-2.43463	2.44e-05
1265	200752_s_at	CAPN1	2.70157	0.000374292		1265	205056_s_at	GPR162	-2.43454	0.00105302
1266	1552931_a_at	PDE8A	2.70138	5.07008e-05		1266	235800_at	RP11-539I5.1	-2.43451	0.000212414
1267	227412_at	PPP1R3E	2.70114	0.000291796		1267	1562655_at	LOC101927447	-2.43415	0.000460774
1268	225935_at	CUX1	2.70013	0.00120671		1268	241792_x_at	LUC7L3	-2.43377	0.000145479
1269	1562267_s_at	ZNF709	2.69799	4.76099e-05		1269	238871_at	MLLT4	-2.43367	0.00163062
1270	1554410_a_at	WBSCR16	2.69752	0.000353927		1270	222359_x_at	KDSR	-2.43255	0.000167354
1271	217441_at	USP33	2.69715	3.65462e-05		1271	211315_s_at	CACNA1G	-2.43209	0.000600045
1272	230494_at	SLC20A1	2.6959	0.00032		1272	1556911_at	ALMS1-IT1	-2.43036	1.91423e-05
1273	1559226_x_at	LCE1E	2.6954	8.24016e-06		1273	222549_at	CLDN1	-2.43011	0.000508242
1274	1554761_a_at	HEATR2	2.69477	0.000109267		1274	236451_at	LOC100996579	-2.42998	0.00526304
1275	211532_x_at	KIR2DS2	2.69469	2.14614e-07		1275	238496_at	WHSC1L1	-2.42978	0.00667444
1276	203954_x_at	CLDN3	2.69445	2.88133e-06		1276	219450_at	C4orf19	-2.42915	0.000547581
1277	242217_s_at	FBRS	2.69351	0.000990057		1277	238167_at	C17orf51	-2.42851	8.68707e-05
1278	207213_s_at	USP2	2.69332	1.625e-05		1278	222788_s_at	RSBN1	-2.42825	0.00040974
1279	201983_s_at	EGFR	2.69254	0.000514826		1279	205664_at	KIN	-2.42792	6.18773e-05
1280	208178_x_at	TRIO	2.69236	0.00152954		1280	207476_at	LOC100507630	-2.42733	0.00106566
1281	208703_s_at	APLP2	2.69064	0.000116792		1281	208961_s_at	KLF6	-2.42719	0.000577285
1282	1559864_at	LCN6	2.69043	3.29273e-07		1282	226394_at	MARCH5	-2.42371	0.000303649
1283	223797_at	PRO2852	2.69023	0.00279861		1283	240624_x_at	RP1-170O19.17	-2.42338	6.06713e-05
1284	201264_at	COPE	2.69003	6.13566e-06		1284	208232_x_at	NRG1	-2.42323	5.50709e-05
1285	1553584_at	CXorf36	2.68971	2.23676e-05		1285	218643_s_at	CRIPT	-2.42256	0.00113494
1286	220309_at	TTC22	2.68943	3.3263e-05		1286	226302_at	ATP8B1	-2.42254	2.32218e-05
1287	214969_at	MAP3K9	2.68865	0.000136274		1287	214312_at	FOXA2	-2.42211	8.9593e-07
1288	239193_at	FUBP3	2.68751	2.41608e-05		1288	226000_at	CTTNBP2NL	-2.42128	0.00303348
1289	200601_at	ACTN4	2.68685	0.000573825		1289	203065_s_at	CAV1	-2.42115	0.0114845
1290	235709_at	GAS2L3	2.68668	0.000192721		1290	203324_s_at	CAV2	-2.42096	0.0311683
1291	242146_at	SNRPA1	2.68662	0.000481272		1291	1555049_at	TSPEAR	-2.42027	5.12323e-05
1292	37462_i_at	SF3A2	2.68633	0.000250574		1292	234733_s_at	FANCM	-2.41867	0.0158398
1293	1570131_at	LOC285847	2.68461	6.25199e-05		1293	240886_at	CASR	-2.41807	0.000234563
1294	1554794_a_at	UBE3C	2.68398	0.0011162		1294	200947_s_at	GLUD1	-2.41792	0.000232225
1295	238420_at	TAOK1	2.68392	4.98197e-05		1295	228063_s_at	NAP1L5	-2.41734	0.000392903
1296	36004_at	IKBKG	2.68311	1.73592e-05		1296	207186_s_at	BPTF	-2.41667	0.00180566
1297	201108_s_at	THBS1	2.6821	0.0139196		1297	207002_s_at	PLAGL1	-2.41646	0.00181292
1298	220108_at	GNA14	2.68168	4.4675e-05		1298	225318_at	WHSC1L1	-2.41571	0.000241866
1299	1561531_at	PLCH1-AS1	2.68124	6.38742e-05		1299	222226_at	SAA3P	-2.41543	0.000165915
1300	1555450_a_at	NAA16	2.68018	0.000383371		1300	216485_s_at	TPSAB1	-2.41508	1.40858e-05
1301	230397_at	SAR1B	2.67955	0.000296973		1301	201416_at	SOX4	-2.41495	0.000692573
1302	222597_at	SNAP29	2.67872	0.00130358		1302	224436_s_at	NIPSNAP3A	-2.4148	0.00329118
1303	210787_s_at	CAMKK2	2.67825	7.65311e-05		1303	228168_at	ATP5G3	-2.41432	0.000602083
1304	209381_x_at	SF3A2	2.67785	8.75596e-05		1304	223908_at	HDAC8	-2.4136	0.000134397
1305	233077_at	NAV2-AS4	2.67715	2.40039e-05		1305	234319_at	STOX2	-2.4134	3.7265e-05
1306	217711_at	TEK	2.67621	0.00014535		1306	229766_at	ZNF445	-2.41324	0.000408414
1307	210996_s_at	YWHAE	2.67609	0.000437864		1307	221319_at	PCDHB8	-2.4131	0.0158047
1308	221347_at	CHRM5	2.67548	8.61642e-06		1308	228459_at	FAM84A	-2.41157	7.36924e-05
1309	1554518_at	GSTCD	2.67535	0.00120304		1309	223335_at	TMEM69	-2.4114	0.00723072
1310	229195_at	MESP1	2.67309	0.000216241		1310	214779_s_at	SGSM3	-2.41095	4.48881e-05
1311	209062_x_at	NCOA3	2.67292	8.22619e-06		1311	242415_at	FBRSL1	-2.41011	0.000129468
1312	213807_x_at	MET	2.67253	9.65553e-05		1312	235273_at	DYX1C1	-2.40892	0.0178606
1313	227511_at	SAMD4B	2.67243	2.83787e-05		1313	212923_s_at	PXDC1	-2.40772	0.00105929
1314	232219_x_at	USP21	2.67234	3.90476e-05		1314	236849_at	VTI1A	-2.40764	3.16556e-05
1315	229010_at	CBL	2.67112	0.000221234		1315	227866_at	TIAM2	-2.40702	0.00673842
1316	214245_at	RPS14	2.67032	0.000146436		1316	217597_x_at	RAB40B	-2.40682	0.000440582
1317	230343_at	CST3	2.67028	0.000545685		1317	235787_at	CDC37L1	-2.40649	0.000855589
1318	216352_x_at	PCDHGA3	2.67008	0.00632587		1318	218846_at	MED23	-2.40544	0.00267443
1319	221173_at	USH1C	2.6688	2.69408e-06		1319	218958_at	C19orf60	-2.40447	0.0005536
1320	1560472_at	LINC00705	2.66819	0.000757349		1320	204824_at	ENDOG	-2.4038	4.60307e-06
1321	208885_at	LCP1	2.66814	0.0154276		1321	238480_at	TTC39C	-2.40375	9.29869e-05
1322	39835_at	SBF1	2.66718	3.72944e-05		1322	220471_s_at	MYCT1	-2.40368	0.000253285
1323	1553141_at	LACC1	2.66698	1.66728e-05		1323	232328_at	ZNF552	-2.40364	3.2829e-05
1324	219798_s_at	MEPCE	2.66659	8.75656e-06		1324	204517_at	PPIC	-2.40197	0.0132615
1325	205397_x_at	SMAD3	2.66638	0.00322939		1325	223404_s_at	TRMT1L	-2.40168	0.00063538
1326	215135_at	DNPEP	2.66558	6.63865e-05		1326	203102_s_at	MGAT2	-2.40101	0.00469171
1327	1559674_at	ZNF333	2.66518	0.0013856		1327	213118_at	UHRF1BP1L	-2.39999	0.000205036
1328	201353_s_at	BAZ2A	2.66502	0.000163842		1328	212936_at	FAM172A	-2.39982	0.0017741
1329	220813_at	CYSLTR2	2.66463	0.000113456		1329	220562_at	CYP2W1	-2.39904	0.00146536
1330	1555565_s_at	TAPBP	2.66443	7.23064e-05		1330	202165_at	PPP1R2	-2.39846	0.000143794
1331	224088_at	NMUR2	2.66425	1.79908e-05		1331	227504_s_at	MED28	-2.39769	0.0013019
1332	225536_at	TMEM54	2.66389	4.89726e-05		1332	227373_at	ATXN1L	-2.3975	0.000156344
1333	219273_at	CCNK	2.66386	0.00645392		1333	232276_at	HS6ST3	-2.39748	0.000588018
1334	1562981_at	HBB	2.66314	8.23065e-06		1334	210921_at	LOC101929078	-2.397	0.00131789
1335	217307_at	ACO2	2.6594	3.99642e-06		1335	210561_s_at	WSB1	-2.39669	3.40062e-06
1336	217025_s_at	DBN1	2.65821	0.00195207		1336	236193_at	HIST1H2BC	-2.39655	0.0002581
1337	224046_s_at	PDE7A	2.65796	0.00037073		1337	228108_at	PPM1L	-2.39583	0.0104546
1338	224282_s_at	AGPAT3	2.65795	0.00257135		1338	207451_at	NKX2-8	-2.39572	0.000780189
1339	1552923_a_at	PITPNM2	2.65762	0.00012305		1339	241671_x_at	CASC15	-2.39551	5.79793e-05
1340	235160_at	ATF7	2.65674	0.000217075		1340	239922_at	CCDC142	-2.39533	0.00147784
1341	220413_at	SLC39A2	2.65634	6.05886e-07		1341	207850_at	CXCL3	-2.39467	0.00200774
1342	1555843_at	HNRNPM	2.65559	0.000288857		1342	219842_at	ARL15	-2.39432	0.00110296
1343	234526_at	OR51B6	2.65484	1.54997e-05		1343	244591_x_at	RNF207	-2.39409	0.000139943
1344	1554637_a_at	CBFA2T2	2.65472	1.07124e-05		1344	212798_s_at	ANKMY2	-2.39388	5.72822e-05
1345	204178_s_at	RBM14	2.65392	7.53166e-06		1345	214464_at	CDC42BPA	-2.39381	0.00122055
1346	227340_s_at	RGMB	2.65222	0.00102082		1346	1565406_a_at	LHX9	-2.39314	0.000115861
1347	239512_at	SRSF4	2.65076	0.000382852		1347	1555746_at	CD79B	-2.3931	3.43711e-05
1348	217289_s_at	SLC37A4	2.6504	1.07294e-05		1348	201513_at	TSN	-2.39258	0.000143026
1349	1569122_at	BC033241	2.64987	0.0105171		1349	202499_s_at	SLC2A3	-2.3925	0.000685064
1350	228782_at	SCGB3A2	2.64951	3.99139e-05		1350	1556916_a_at	LOC101928651	-2.39242	6.7397e-05
1351	207740_s_at	NUP62	2.64651	0.000190026		1351	230069_at	SFXN1	-2.39205	0.000347789
1352	218273_s_at	PDP1	2.64609	1.07346e-06		1352	225406_at	TWSG1	-2.39178	0.00989961
1353	219969_at	TXLNG	2.64588	8.99077e-05		1353	212063_at	CD44	-2.39167	0.00695402
1354	1566471_at	LOC100996506	2.64499	2.13095e-05		1354	222656_at	UBE2W	-2.39166	0.000566025
1355	234290_x_at	MYH14	2.64441	0.00107679		1355	202840_at	TAF15	-2.3915	0.0015119
1356	1553396_a_at	CCDC13	2.64329	0.000819328		1356	238529_at	RP11-196G18.23	-2.39081	0.000599307
1357	242042_s_at	HAGLR	2.6425	7.41745e-05		1357	242255_at	WDR37	-2.38921	0.00297588
1358	1566514_at	CWF19L2	2.63972	8.73147e-06		1358	235386_at	RP11-774O3.3	-2.38887	0.00166396
1359	205462_s_at	HPCAL1	2.63905	0.00284938		1359	206675_s_at	SKIL	-2.38846	0.0150446
1360	233559_s_at	WDFY1	2.63712	2.40198e-05		1360	214269_at	MFSD7	-2.38826	0.000135847
1361	203718_at	PNPLA6	2.63692	0.00442835		1361	223088_x_at	ECHDC1	-2.38785	1.93178e-05
1362	234759_at	LOC100287497	2.63687	0.0030169		1362	204697_s_at	CHGA	-2.38782	0.0127557
1363	208947_s_at	UPF1	2.63674	0.000492608		1363	215676_at	BRF1	-2.38777	0.000143679
1364	1553348_a_at	NFX1	2.63634	0.00103261		1364	229046_s_at	PLEKHB1	-2.38669	3.35612e-05
1365	202715_at	CAD	2.63496	6.85562e-05		1365	238776_x_at	OBSL1	-2.38625	3.82791e-05
1366	210457_x_at	HMGA1	2.63476	0.00386771		1366	241742_at	PRAM1	-2.38617	2.04564e-05
1367	229207_x_at	RNF187	2.63405	6.46349e-05		1367	208111_at	AVPR2	-2.38489	8.74932e-05
1368	208285_at	OR7A5	2.63381	6.6359e-05		1368	227551_at	ABHD17B	-2.38479	0.0021326
1369	235588_at	ESCO2	2.6338	6.33836e-05		1369	243133_at	TSC22D1	-2.38456	0.00117526
1370	1559582_at	RHOQ	2.63334	8.88722e-06		1370	238484_s_at	SSBP2	-2.38425	0.00018932
1371	218251_at	MID1IP1	2.63311	0.00124547		1371	1564474_at	ZBED3-AS1	-2.38353	0.00085019
1372	208452_x_at	MYO9B	2.63234	0.000145535		1372	1556175_at	MTSS1L	-2.38322	0.000228916
1373	206263_at	FMO4	2.63139	0.00048095		1373	207448_at	POFUT2	-2.38261	0.000183132
1374	217240_at	SIRPB1	2.63083	8.03908e-05		1374	211048_s_at	PDIA4	-2.38247	0.00107784
1375	1555181_a_at	ST3GAL3	2.62989	2.78504e-05		1375	225176_at	LNPEP	-2.38244	0.00066607
1376	41386_i_at	KDM6B	2.62989	0.000234854		1376	217954_s_at	PHF3	-2.38225	0.000487803
1377	229703_at	DLG1	2.62888	4.78316e-05		1377	220989_s_at	AMN	-2.38217	1.43475e-05
1378	212152_x_at	ARID1A	2.62726	3.19775e-05		1378	218513_at	TMA16	-2.38215	0.0238838
1379	202424_at	MAP2K2	2.62605	1.34943e-06		1379	211760_s_at	VAMP4	-2.38198	0.016717
1380	203834_s_at	TGOLN2	2.62301	0.000691691		1380	214221_at	ALMS1	-2.38148	0.000456792
1381	1566908_at	C9orf173	2.62106	2.29972e-05		1381	221608_at	WNT6	-2.3813	4.5627e-06
1382	216971_s_at	PLEC	2.62086	0.00358023		1382	220550_at	FBXO4	-2.38065	0.000416036
1383	240435_at	LOC101928635	2.62072	0.000336529		1383	219208_at	FBXO11	-2.38038	0.000450585
1384	209178_at	DHX38	2.61944	1.15626e-05		1384	212263_at	QKI	-2.38014	0.000261809
1385	1557049_at	BTBD19	2.61813	0.00111329		1385	223476_s_at	C12orf65	-2.38006	0.000201756
1386	1552672_a_at	IGSF3	2.61764	1.08687e-05		1386	201324_at	EMP1	-2.38005	0.000703637
1387	217349_s_at	PRICKLE3	2.617	0.000141893		1387	225999_at	RIMKLB	-2.37999	0.000301932
1388	210828_s_at	ARNT	2.61615	3.9122e-05		1388	222685_at	HAUS6	-2.37979	0.000559351
1389	229849_at	WIPF3	2.61595	0.000372844		1389	226250_at	ZBTB20	-2.37969	2.04352e-06
1390	224284_x_at	FKSG49	2.61555	4.58531e-05		1390	213400_s_at	TBL1X	-2.37962	0.000144002
1391	234938_at	BACH1	2.615	2.49975e-05		1391	230080_at	HOXA-AS2	-2.37948	0.000318898
1392	1553679_s_at	VKORC1L1	2.61485	0.00359907		1392	213694_at	RSBN1	-2.37861	0.000234289
1393	1553003_at	PKHD1	2.61427	0.00123368		1393	224443_at	LINC00467	-2.37821	0.000629661
1394	230849_at	KCNA1	2.61346	0.000889965		1394	227052_at	SMIM14	-2.37755	0.0011776
1395	1558995_at	ZNF547	2.61318	3.65425e-05		1395	1564426_x_at	LOC729732	-2.3772	0.0005627
1396	1554052_at	CNOT1	2.61292	0.000269993		1396	218128_at	NFYB	-2.37662	0.00232728
1397	236533_at	ASAP1	2.61138	0.0104468		1397	233883_at	SNX24	-2.37631	3.79476e-05
1398	234685_x_at	KRTAP4-9	2.61018	0.000236956		1398	231505_s_at	SFXN4	-2.37604	9.12126e-05
1399	201683_x_at	TOX4	2.6089	2.41055e-06		1399	1555461_at	TXNL4A	-2.37556	0.0274255
1400	212777_at	SOS1	2.60783	0.000181347		1400	1555904_at	FRY	-2.37554	6.61453e-06
1401	1555754_s_at	ATN1	2.60724	0.000796934		1401	224434_s_at	WDR83	-2.37502	1.10976e-06
1402	203610_s_at	TRIM38	2.6056	0.00147559		1402	244499_at	THAP2	-2.37456	3.86568e-05
1403	217365_at	PRAMEF11	2.60396	3.73359e-05		1403	227803_at	ENPP5	-2.37453	0.00222696
1404	1554958_at	ZNF641	2.60356	6.57238e-05		1404	204786_s_at	IFNAR2	-2.37448	0.00016485
1405	231252_at	KANSL1L	2.60353	0.000401047		1405	228474_s_at	KLF9	-2.37415	0.000509591
1406	1560928_at	LOC151657	2.60323	1.47907e-05		1406	204659_s_at	GFER	-2.37372	0.000219664
1407	239151_at	BMS1P5	2.60323	0.00108884		1407	1554841_at	MTHFD2L	-2.37308	0.000100439
1408	235891_at	DNM3OS	2.60304	2.05009e-05		1408	212111_at	STX12	-2.37268	0.000330649
1409	223893_at	ENAM	2.60244	0.0013147		1409	226326_at	PCGF5	-2.37197	0.000727051
1410	207511_s_at	CNPPD1	2.60178	0.000885025		1410	219192_at	UBAP2	-2.3719	1.30019e-05
1411	213167_s_at	SLC5A3	2.60075	0.000865792		1411	223345_at	HDAC8	-2.37182	1.91051e-05
1412	1567028_s_at	SH3GL1P2	2.59933	0.000215395		1412	244007_at	ZNF462	-2.37128	0.00166476
1413	229905_at	RAP1GDS1	2.59929	0.0189137		1413	213725_x_at	XYLT1	-2.37107	0.00715265
1414	220542_s_at	BPIFA1	2.59892	2.19687e-05		1414	224614_at	DYNC1LI2	-2.37106	0.00103808
1415	236235_at	ITCH	2.59838	0.0104681		1415	229287_at	PCNX	-2.37049	0.0136845
1416	207782_s_at	PSEN1	2.59808	0.000403088		1416	209972_s_at	AIMP2	-2.36976	0.000432394
1417	221393_at	TAAR3	2.59806	4.65061e-05		1417	237069_s_at	TRPM1	-2.3697	1.38766e-05
1418	211814_s_at	CCNE2	2.59788	0.000741959		1418	218699_at	RAB29	-2.36946	0.00023723
1419	221496_s_at	TOB2	2.59745	0.000305698		1419	206864_s_at	HRK	-2.36886	0.000387425
1420	226716_at	PRR12	2.59669	8.68939e-07		1420	240264_at	LOC101927150	-2.36874	0.000138899
1421	1562741_at	UBXN4	2.59638	4.45046e-05		1421	210678_s_at	AGPAT2	-2.36866	0.00219403
1422	209367_at	STXBP2	2.59553	0.000110398		1422	218135_at	ERGIC2	-2.36851	0.000116335
1423	1564351_at	RP11-52A20.2	2.59542	0.000132703		1423	1558345_a_at	LOC439911	-2.3681	0.00320598
1424	210256_s_at	PIP5K1A	2.59509	0.00121124		1424	228451_at	FAM229A	-2.3677	2.57858e-05
1425	229946_at	FAM168B	2.59481	7.6243e-05		1425	65438_at	TLDC1	-2.36765	0.000245385
1426	201151_s_at	MBNL1	2.59427	6.09616e-05		1426	236634_at	C8orf48	-2.36758	0.00210741
1427	210671_x_at	MAPK8	2.59378	0.000709834		1427	204801_s_at	DHRS12	-2.3663	2.0452e-05
1428	223793_at	PRRC2B	2.59181	0.000847518		1428	229320_at	KIAA1211L	-2.36594	8.28268e-05
1429	236941_at	PRR14L	2.59164	5.75471e-05		1429	206759_at	FCER2	-2.36573	0.00047216
1430	244649_at	LOC646484	2.59075	0.000921258		1430	207582_at	PIN1P1	-2.36572	0.000419418
1431	1560631_at	CALCOCO2	2.59073	0.000138459		1431	242864_at	ZNF554	-2.36545	8.60316e-06
1432	1564164_at	DENND1B	2.59068	6.0108e-05		1432	222702_x_at	CRIPT	-2.36526	0.00214587
1433	1555122_at	GPR125	2.58985	0.00280671		1433	203224_at	RFK	-2.36446	0.00123408
1434	242210_at	ZNF24	2.58974	0.00060511		1434	235648_at	ZNF567	-2.36441	0.000781629
1435	233245_at	UHRF1BP1	2.58955	1.67753e-05		1435	201603_at	PPP1R12A	-2.36415	0.000458824
1436	216721_at	SLC25A30	2.5889	7.97557e-05		1436	231002_s_at	RABEP1	-2.36414	0.000377436
1437	206406_at	SMCP	2.58838	7.93141e-06		1437	234338_s_at	ZBTB47	-2.36366	1.08536e-08
1438	244427_at	KIF23	2.58835	0.00938357		1438	230124_at	PRKCH	-2.36365	3.28546e-05
1439	202556_s_at	MCRS1	2.58803	9.53082e-06		1439	222354_at	F11R	-2.36334	0.000414674
1440	204418_x_at	GSTM2	2.58763	0.00045124		1440	225399_at	TSEN15	-2.36276	2.83839e-05
1441	208426_x_at	KIR2DL4	2.587	3.25745e-05		1441	209985_s_at	ASCL1	-2.36273	0.000311427
1442	1557477_at	STIM1	2.5867	7.14912e-06		1442	222323_at	CRYGEP	-2.36271	5.02384e-05
1443	220029_at	ELOVL2	2.58649	0.00722085		1443	217542_at	MDM2	-2.36182	4.44405e-05
1444	204498_s_at	ADCY9	2.58645	6.65703e-06		1444	222369_at	NAA40	-2.36177	3.96593e-05
1445	203330_s_at	STX5	2.58642	4.96928e-05		1445	228631_s_at	ZNF688	-2.36134	0.000775134
1446	202873_at	ATP6V1C1	2.58633	0.000136486		1446	239888_at	UBQLN2	-2.36131	0.00121288
1447	1562509_at	TMEM108-AS1	2.58596	0.000172778		1447	221518_s_at	USP47	-2.36034	0.000101809
1448	212849_at	AXIN1	2.58592	0.00022456		1448	228670_at	TEP1	-2.36	0.000976638
1449	1569730_at	MROH2B	2.58432	0.00011762		1449	224894_at	YAP1	-2.35872	0.0143984
1450	208701_at	APLP2	2.58266	0.000869065		1450	1559331_x_at	CTD-2035E11.5	-2.35872	6.15681e-05
1451	215818_at	NUDT7	2.58205	0.000113028		1451	236684_at	RQCD1	-2.35825	0.00219378
1452	211804_s_at	CDK2	2.58065	3.16542e-06		1452	218102_at	DERA	-2.3573	5.56726e-05
1453	221629_x_at	HGH1	2.58037	0.00219564		1453	209935_at	ATP2C1	-2.35713	0.0218503
1454	216058_s_at	CYP2C19	2.58021	0.000319684		1454	225332_at	OIP5-AS1	-2.35651	0.00974491
1455	211195_s_at	TP63	2.5796	3.09681e-05		1455	229253_at	THEM4	-2.35627	0.000143504
1456	218218_at	APPL2	2.57915	0.000712944		1456	234379_at	FLT4	-2.35621	1.46997e-05
1457	222234_s_at	DBNDD1	2.57913	0.000511457		1457	235143_at	SLC10A7	-2.35615	0.000744995
1458	209842_at	SOX10	2.57862	4.96283e-05		1458	211486_s_at	KCNQ2	-2.35504	3.07322e-05
1459	235017_s_at	CSRNP3	2.57736	0.000259255		1459	231950_at	ZNF658	-2.35459	0.00270416
1460	206988_at	CCL25	2.57633	7.32232e-05		1460	202341_s_at	TRIM2	-2.35391	0.000296155
1461	238759_at	CCDC88A	2.57633	0.000280949		1461	235574_at	GBP4	-2.35363	0.000121131
1462	1556163_a_at	IGSF3	2.57557	4.20905e-05		1462	37577_at	ARHGAP19	-2.35276	4.57792e-05
1463	224218_s_at	TRPS1	2.57529	3.62109e-05		1463	242882_at	RNF207	-2.35214	8.81363e-06
1464	214671_s_at	ABR	2.57497	9.72538e-05		1464	217468_at	CYP2D6	-2.35171	2.41729e-06
1465	205701_at	IPO8	2.57323	2.80552e-05		1465	1556308_at	PRRT3	-2.35166	0.00010558
1466	208331_at	BPY2	2.57212	4.01082e-05		1466	238286_at	SPG7	-2.35148	0.000379424
1467	1554591_at	PCAT4	2.5718	8.73805e-06		1467	212367_at	FEM1B	-2.35049	0.000294883
1468	219916_s_at	RNF39	2.56973	1.80574e-05		1468	237046_x_at	IL34	-2.35035	8.10803e-06
1469	222217_s_at	SLC27A3	2.56899	1.10522e-05		1469	230379_x_at	NDUFAF7	-2.35005	0.00091141
1470	240456_at	LOC101928419	2.5675	1.29915e-05		1470	207154_at	DIO3	-2.34988	1.73664e-06
1471	1557666_s_at	AK8	2.56572	0.000327575		1471	213238_at	ATP10D	-2.34971	0.0162322
1472	207082_at	CSF1	2.56572	5.7633e-06		1472	218313_s_at	GALNT7	-2.34953	0.00701331
1473	1554493_s_at	THADA	2.56541	1.46026e-05		1473	227680_at	ZNF326	-2.34807	0.00132627
1474	220421_at	BTNL8	2.56435	0.000148582		1474	1556672_a_at	RBM6	-2.34798	0.000494168
1475	214928_at	OBSL1	2.56375	2.04905e-05		1475	213473_at	BRAP	-2.34772	0.00839187
1476	201401_s_at	ADRBK1	2.56353	0.000186503		1476	201963_at	ACSL1	-2.3471	0.0419186
1477	202354_s_at	GTF2F1	2.56206	0.00487072		1477	238402_s_at	ENDOV	-2.3468	3.48212e-05
1478	230207_s_at	DOCK5	2.56095	0.0025314		1478	221068_at	KANK2	-2.34648	5.01613e-05
1479	208719_s_at	DDX17	2.55958	0.00159041		1479	226087_at	LZIC	-2.34629	4.5713e-05
1480	201538_s_at	DUSP3	2.55946	2.05447e-05		1480	209927_s_at	CHTOP	-2.34619	0.000460151
1481	211805_s_at	SLC8A1	2.55937	0.000196534		1481	225838_at	EPC2	-2.34578	0.000849322
1482	213386_at	TMEM246	2.55931	9.46511e-05		1482	226689_at	CISD2	-2.34494	0.00600781
1483	211494_s_at	SLC4A4	2.55813	6.57219e-05		1483	204333_s_at	AGA	-2.34473	0.00325888
1484	211235_s_at	ESR1	2.55694	0.000359894		1484	242323_at	PLA2G12A	-2.34469	0.00746099
1485	202175_at	CHPF	2.55623	0.00873004		1485	225681_at	CTHRC1	-2.34396	0.00437149
1486	230106_at	ZXDC	2.55551	1.30233e-05		1486	203124_s_at	SLC11A2	-2.34349	0.006296
1487	207964_x_at	IFNA4	2.5555	6.43408e-05		1487	226320_at	ALYREF	-2.34327	0.0213701
1488	1562458_at	UBE2W	2.55461	1.29108e-05		1488	202814_s_at	HEXIM1	-2.34316	0.00134096
1489	203061_s_at	MDC1	2.55421	0.000132557		1489	220626_at	SERPINA10	-2.34313	0.000114703
1490	235043_at	FAM122A	2.55403	1.17077e-05		1490	225040_s_at	RPE	-2.34286	0.000153942
1491	228509_at	SPHKAP	2.55374	9.83943e-05		1491	1562098_at	BC062763	-2.34238	0.000992674
1492	202438_x_at	IDS	2.55313	0.0123238		1492	235347_at	LRCH3	-2.34208	0.00114687
1493	40850_at	FKBP8	2.5522	1.11822e-05		1493	220321_s_at	CCDC121	-2.34164	0.00707913
1494	218161_s_at	CLN6	2.55182	0.00399382		1494	221641_s_at	ACOT9	-2.34081	0.000443263
1495	1555372_at	BCL2L11	2.55142	0.0047358		1495	231875_at	KIF21A	-2.34024	0.000327018
1496	242583_at	STON2	2.55138	0.000971687		1496	222409_at	CORO1C	-2.33987	0.00192793
1497	221330_at	CHRM2	2.55133	1.46701e-05		1497	235259_at	PACRGL	-2.33981	0.0005407
1498	1570273_at	LOC101927907	2.55128	5.99342e-08		1498	222668_at	KCTD15	-2.33893	5.11526e-06
1499	1553555_at	TAS2R38	2.55096	9.04658e-06		1499	235779_at	ZNF790-AS1	-2.33887	3.14495e-05
1500	1563997_at	CEP41	2.55079	9.98697e-06		1500	214827_at	PARD6B	-2.33882	0.0139935
1501	1558135_at	TAF11	2.5506	0.00199428		1501	228650_at	RP5-935K16.1	-2.3388	0.000298153
1502	214070_s_at	ATP10B	2.54969	5.90625e-05		1502	201384_s_at	NBR1	-2.33822	0.00292364
1503	226123_at	CHD7	2.54933	0.00135726		1503	207927_at	HTR7	-2.33818	0.000786748
1504	228671_at	TMEM201	2.54931	0.000207939		1504	205229_s_at	COCH	-2.33807	0.0110709
1505	201182_s_at	CHD4	2.54757	0.000103792		1505	227499_at	FZD3	-2.33742	0.00106407
1506	218105_s_at	MRPL4	2.54754	0.000988728		1506	212745_s_at	BBS4	-2.33729	0.00215071
1507	238701_x_at	COLCA1	2.54651	0.00856399		1507	1568689_at	LOC100631378	-2.33626	2.29269e-05
1508	242260_at	MATR3	2.54639	5.50554e-05		1508	223995_at	SLC12A9	-2.33617	0.000914726
1509	1554259_at	GPSM1	2.54374	0.00109632		1509	1557176_a_at	C14orf37	-2.33555	4.9689e-05
1510	233590_at	LOC100506457	2.54339	0.000131762		1510	229827_at	BUB3	-2.33504	1.83864e-05
1511	220853_at	GTDC1	2.54306	3.81085e-07		1511	209460_at	ABAT	-2.33489	0.00612229
1512	204267_x_at	PKMYT1	2.54267	7.22894e-06		1512	1554329_x_at	STXBP4	-2.33455	0.00101871
1513	201802_at	SLC29A1	2.54199	0.00076686		1513	235132_at	NIFK-AS1	-2.33441	0.00831301
1514	236707_at	DAPP1	2.54194	1.49858e-06		1514	238845_at	SLC30A4	-2.33424	0.00468396
1515	226304_at	HSPB6	2.54117	0.000161844		1515	240318_at	AFMID	-2.334	2.98304e-06
1516	201742_x_at	SRSF1	2.54071	1.87818e-05		1516	227195_at	ZNF503	-2.33386	0.0420054
1517	242707_at	MED23	2.54041	0.00105113		1517	231752_at	NPBWR1	-2.33377	0.000273278
1518	211543_s_at	GRK6	2.53993	0.0032491		1518	244725_at	DMRTA1	-2.33366	0.00115915
1519	208013_s_at	ACRV1	2.53906	4.6442e-05		1519	238719_at	PPP2CA	-2.33363	0.000116595
1520	238777_x_at	ATMIN	2.53902	7.9496e-05		1520	235184_at	AEBP2	-2.33326	0.0002358
1521	201255_x_at	BAG6	2.53895	0.000662957		1521	205720_at	POMC	-2.33283	0.000370587
1522	213363_at	CA5BP1	2.53889	5.20331e-05		1522	223782_s_at	TINAG	-2.33266	0.000635545
1523	1555202_a_at	RPRD1A	2.53879	3.85893e-05		1523	225338_at	ZYG11B	-2.33263	0.00126431
1524	202773_s_at	SFSWAP	2.53853	0.000912388		1524	1558193_at	ANKRD54	-2.33227	5.04057e-05
1525	1566646_at	LINC01225	2.538	8.56636e-07		1525	228345_at	CHIC1	-2.33189	0.000930147
1526	219723_x_at	AGPAT3	2.53787	0.00152303		1526	229093_at	NOS3	-2.33164	0.000386809
1527	236969_at	GART	2.53688	0.0016939		1527	225725_at	ZMAT3	-2.33059	0.00680489
1528	1568836_at	CLK4	2.53533	0.000618003		1528	234979_at	BCDIN3D	-2.32933	0.000561601
1529	1564444_at	LOC100130264	2.53526	0.000411285		1529	228832_at	FLJ20021	-2.32923	0.000330623
1530	201879_at	ARIH1	2.53525	0.000182675		1530	225663_at	ACBD5	-2.32827	0.00405512
1531	227735_s_at	C10orf99	2.5351	0.000360276		1531	227053_at	PACSIN1	-2.32801	2.94744e-05
1532	228836_at	SLC25A35	2.5344	4.42532e-05		1532	1554770_x_at	ZNF785	-2.32715	0.000224798
1533	220461_at	PCNXL2	2.53249	5.70555e-06		1533	228240_at	AGAP1	-2.32706	7.85699e-06
1534	1555131_a_at	PER3	2.53243	3.57531e-07		1534	202307_s_at	TAP1	-2.32694	0.000681632
1535	217924_at	C6orf106	2.53182	0.00421388		1535	243629_x_at	MFI2-AS1	-2.32675	2.04165e-05
1536	1555000_at	OK/SW-CL.36	2.53146	0.000484945		1536	203886_s_at	FBLN2	-2.32591	4.14595e-06
1537	210658_s_at	GGA2	2.53118	6.26561e-06		1537	236529_at	SRCRB4D	-2.32502	6.76875e-05
1538	223494_at	MGEA5	2.53107	9.04028e-05		1538	226155_at	FAM160B1	-2.32475	0.000723198
1539	1560495_at	LOC101929741	2.53027	0.000360552		1539	234732_s_at	EFCAB6	-2.32463	0.000328091
1540	214699_x_at	WIPI2	2.52818	5.06314e-06		1540	203375_s_at	TPP2	-2.3244	0.000566259
1541	201815_s_at	TBC1D5	2.52794	0.000105929		1541	230693_at	ATP2A1	-2.32414	0.00080748
1542	203194_s_at	NUP98	2.52785	3.27428e-07		1542	203072_at	MYO1E	-2.32382	9.93835e-06
1543	206468_s_at	METTL13	2.5277	1.23651e-05		1543	229145_at	ANAPC16	-2.32347	0.000353475
1544	215898_at	TTLL5	2.52768	0.000691285		1544	208559_at	PDX1	-2.32296	0.00015561
1545	227450_at	ERP27	2.52718	0.000100953		1545	214296_x_at	IZUMO4	-2.32262	5.09196e-05
1546	220892_s_at	PSAT1	2.52656	0.000442249		1546	206660_at	IGLL1	-2.32233	0.00012638
1547	1553647_at	CDYL2	2.52651	0.000425635		1547	227601_at	METTL14	-2.32212	0.000691544
1548	229977_at	RTDR1	2.52632	0.000383142		1548	241434_at	IPP	-2.3221	2.4983e-07
1549	200954_at	ATP6V0C	2.52602	1.34641e-05		1549	208994_s_at	PPIG	-2.32178	0.000759202
1550	229707_at	ZNF606	2.52552	9.53012e-05		1550	229553_at	PGM2L1	-2.32127	0.0015988
1551	238434_at	SMCR8	2.52545	0.00184291		1551	223045_at	EGLN1	-2.32122	0.00228863
1552	1554208_at	MEI1	2.52506	5.91116e-05		1552	203285_s_at	HS2ST1	-2.32102	0.000151603
1553	201766_at	ELAC2	2.52505	0.000353284		1553	1562112_at	BC045788	-2.32098	6.68577e-05
1554	205142_x_at	ABCD1	2.52497	0.00134013		1554	236661_at	IQCF6	-2.3206	0.00299585
1555	208408_at	PTN	2.5243	0.000135476		1555	213984_at	PDS5A	-2.32	0.000705168
1556	1556508_s_at	LINC01210	2.52419	0.000222966		1556	208572_at	HIST3H3	-2.31992	0.00195549
1557	33768_at	DMWD	2.52348	0.000120654		1557	230575_at	MSRB2	-2.3194	0.00141434
1558	205396_at	SMAD3	2.52327	0.00227078		1558	202490_at	IKBKAP	-2.31938	0.000197838
1559	217187_at	MUC5AC	2.52229	4.94347e-05		1559	238027_at	SPATA24	-2.31927	0.000714191
1560	240054_at	LOC101929668	2.52208	5.76086e-06		1560	219479_at	KDELC1	-2.3185	0.00229188
1561	221705_s_at	SIKE1	2.52194	0.0194719		1561	203395_s_at	HES1	-2.31812	0.00381157
1562	1557131_at	SSSCA1-AS1	2.5207	2.20372e-05		1562	223457_at	COPG2	-2.317	0.00123551
1563	234324_at	NHSL1	2.52058	0.000169032		1563	216344_at	NPHP4	-2.31647	0.000183691
1564	1554469_at	ZBTB44	2.52021	0.0032137		1564	224722_at	MIB1	-2.31634	0.0203006
1565	224790_at	ASAP1	2.51923	0.00885932		1565	225502_at	DOCK8	-2.31585	0.00519313
1566	206748_s_at	SPAG9	2.51877	3.6625e-05		1566	220593_s_at	CCDC40	-2.31544	0.000185451
1567	240518_at	LOC729291	2.51794	0.00105005		1567	237510_at	MYNN	-2.31471	0.000261237
1568	218084_x_at	FXYD5	2.51653	1.00819e-05		1568	213902_at	ASAH1	-2.31425	0.000418274
1569	208874_x_at	PPP2R4	2.51644	2.83659e-05		1569	228874_at	PHLDB3	-2.31394	0.000306812
1570	231044_at	C1orf194	2.51639	0.000414004		1570	212943_at	C2CD5	-2.31389	7.65774e-05
1571	243937_x_at	AGAP6	2.51637	0.000954945		1571	232038_at	TBC1D32	-2.31389	0.00424057
1572	1556717_at	MIR194-2	2.51583	2.06901e-05		1572	219157_at	KLHL2	-2.31323	0.00167021
1573	214673_s_at	HUWE1	2.51538	0.000204716		1573	219687_at	HHAT	-2.3132	0.00049199
1574	239187_at	DCAF16	2.51496	0.000495568		1574	244360_at	FBXL17	-2.3128	0.000390751
1575	203220_s_at	TLE1	2.51489	0.000727513		1575	1557177_at	LOC100506258	-2.31277	0.00214977
1576	244046_at	URGCP	2.51487	5.84956e-05		1576	223490_s_at	EXOSC3	-2.31256	1.43332e-05
1577	1556116_s_at	TNPO1	2.5141	0.000386796		1577	243199_at	LOC102724975	-2.31203	0.00107795
1578	221082_s_at	NDRG3	2.51401	0.000149296		1578	223177_at	NT5DC1	-2.31199	1.31856e-05
1579	223645_s_at	TXLNGY	2.51343	0.0024321		1579	214316_x_at	CTC-425F1.4	-2.31182	0.00107599
1580	219199_at	AFF4	2.51305	0.00176921		1580	209533_s_at	PLAA	-2.31146	0.000756827
1581	222238_s_at	POLM	2.51298	0.000786812		1581	212900_at	SEC24A	-2.31144	0.000248156
1582	201309_x_at	NREP	2.51196	1.61605e-05		1582	230679_at	DCAF10	-2.31135	0.0020355
1583	204972_at	OAS2	2.51181	0.000261118		1583	224602_at	C4orf3	-2.31132	0.00506083
1584	217030_at	LOC101929550	2.51168	4.58807e-05		1584	218637_at	IMPACT	-2.31105	0.000317032
1585	200727_s_at	ACTR2	2.50978	0.0254414		1585	225527_at	CEBPG	-2.31064	0.000233762
1586	224258_at	DBIL5P2	2.50978	0.000398026		1586	210340_s_at	CSF2RA	-2.31056	0.000211593
1587	206749_at	CD1B	2.50954	5.22379e-05		1587	203079_s_at	CUL2	-2.31046	1.55553e-06
1588	228086_at	STK33	2.5092	0.000227383		1588	211049_at	TLX2	-2.31041	0.000127304
1589	212772_s_at	ABCA2	2.50835	0.00280367		1589	222818_at	OSBPL10	-2.30956	0.00206463
1590	229871_at	SAMD4B	2.50729	0.000122481		1590	214764_at	RRP15	-2.3094	0.000123598
1591	239201_at	CDK15	2.50692	0.000252251		1591	241247_at	LINC01213	-2.30935	0.00181093
1592	1569001_at	BMP1	2.50678	7.71869e-06		1592	211733_x_at	SCP2	-2.30897	0.00262704
1593	205809_s_at	WASL	2.50526	2.1264e-05		1593	225462_at	TMEM128	-2.30838	0.00187246
1594	214135_at	CLDN18	2.50516	4.40323e-05		1594	1566339_at	SNORD8	-2.30798	0.0127762
1595	220128_s_at	NIPAL2	2.50429	0.000531023		1595	244571_s_at	TTC12	-2.30779	0.000273045
1596	213472_at	HNRNPH1	2.50358	0.00502287		1596	1552767_a_at	HS6ST2	-2.30749	0.0175803
1597	226182_s_at	WISP3	2.50197	0.000212917		1597	211163_s_at	TNFRSF10C	-2.30723	0.000188368
1598	1555651_at	OR10A5	2.50144	3.56729e-05		1598	1553301_a_at	TMEM182	-2.3061	0.0265902
1599	207608_x_at	CYP1A2	2.50129	6.89189e-06		1599	1566991_at	ARID1B	-2.30585	0.0175181
1600	1561346_at	LOC101927166	2.49827	3.63496e-05		1600	227398_s_at	MIDN	-2.30568	0.000320138
1601	1552978_a_at	SCAMP1	2.49731	0.000109724		1601	228577_x_at	ODF2L	-2.30525	0.000958034
1602	201790_s_at	DHCR7	2.49698	1.35017e-05		1602	219431_at	ARHGAP10	-2.30472	0.00223745
1603	220815_at	CTNNA3	2.49544	0.000350648		1603	219530_at	PALB2	-2.30466	4.52707e-05
1604	211900_x_at	CD6	2.49379	0.000219634		1604	227116_at	MON1B	-2.30465	0.000319635
1605	1568718_at	SLC22A23	2.49368	2.12496e-05		1605	211111_at	HGC6.3	-2.30411	0.00130929
1606	207973_x_at	ACRV1	2.49367	1.12191e-05		1606	228341_at	NUDT16	-2.30351	0.000106627
1607	214885_at	KAT8	2.49157	2.46596e-05		1607	226134_s_at	MSI2	-2.30331	0.00102904
1608	212005_at	SZRD1	2.49155	7.0368e-06		1608	211915_s_at	TUBB7P	-2.30321	4.98247e-05
1609	231448_at	ADAD1	2.49149	8.21916e-05		1609	223592_s_at	RNF135	-2.30301	0.0258485
1610	1555270_a_at	WFS1	2.49094	0.00885399		1610	217585_at	NEBL	-2.30238	0.000138816
1611	228522_at	FBRSL1	2.49051	0.000682255		1611	237880_at	LOC100506457	-2.30216	0.000123259
1612	1552477_a_at	IRF6	2.49033	1.08131e-05		1612	228902_at	NUP214	-2.3019	5.15e-05
1613	209294_x_at	TNFRSF10B	2.48931	0.0178837		1613	1556653_at	ANKAR	-2.30182	0.000155024
1614	227149_at	TNRC6C	2.48925	0.000605544		1614	209759_s_at	ECI1	-2.3017	0.000467369
1615	244050_at	PTPLAD2	2.48804	0.000938152		1615	1557167_at	HCG11	-2.30167	0.0105102
1616	215366_at	SNX13	2.48778	0.000466085		1616	1556194_a_at	HSPA4L	-2.30148	0.00482281
1617	206074_s_at	HMGA1	2.48681	5.71946e-05		1617	244512_at	HOXB-AS1	-2.30143	0.00136361
1618	201768_s_at	CLINT1	2.48475	1.59056e-05		1618	222604_at	GTF3C3	-2.3009	0.000369411
1619	203254_s_at	TLN1	2.48407	0.00280714		1619	235967_at	RP11-448A19.1	-2.30039	0.000326105
1620	1553655_at	CDC20B	2.4837	0.000548118		1620	212886_at	CCDC69	-2.30031	0.00043265
1621	236693_at	MIR124-2HG	2.48345	3.024e-05		1621	239154_at	RP11-212P7.2	-2.29909	0.00123258
1622	1569296_a_at	GS1-124K5.11	2.48325	1.06843e-05		1622	230989_s_at	TSSK6	-2.29902	1.78142e-05
1623	1566987_s_at	LINC00674	2.48304	3.50844e-05		1623	241908_at	BROX	-2.2986	0.00768126
1624	1555497_a_at	CYP4B1	2.48287	1.88019e-05		1624	226420_at	MECOM	-2.29851	0.000812088
1625	201525_at	APOD	2.48244	2.13668e-05		1625	204518_s_at	PPIC	-2.2985	0.00159991
1626	239259_at	ZNF557	2.48244	7.04814e-05		1626	227252_at	LRP10	-2.29841	0.000717706
1627	1570202_a_at	MKL2	2.48205	0.000472531		1627	221729_at	COL5A2	-2.29779	0.000356789
1628	238469_at	OGFRL1	2.48161	0.0021409		1628	219788_at	PILRA	-2.29771	0.000561831
1629	206088_at	LRRC37A3	2.48085	0.000296822		1629	209969_s_at	STAT1	-2.29766	5.41406e-05
1630	1557059_at	NIFK-AS1	2.48081	1.87113e-06		1630	227719_at	SMAD9	-2.29744	0.000338799
1631	239012_at	RNF144B	2.48061	7.77784e-05		1631	202121_s_at	CHMP2A	-2.29531	0.000205925
1632	1562557_at	LOC101928144	2.47984	9.64522e-05		1632	234530_s_at	ZNRD1	-2.29528	1.78793e-05
1633	1566093_at	ARHGEF12	2.47975	0.000328388		1633	210783_x_at	CLEC11A	-2.2943	5.24843e-06
1634	240111_at	RHOBTB3	2.47936	0.0301195		1634	212585_at	OSBPL8	-2.29415	0.000121003
1635	214900_at	ZKSCAN1	2.47884	0.000148545		1635	225194_at	PLRG1	-2.29382	0.00109266
1636	207184_at	SLC6A13	2.47879	3.78345e-06		1636	241370_at	LOC286052	-2.29373	0.000320451
1637	212171_x_at	VEGFA	2.47878	2.33829e-05		1637	225086_at	FAM98B	-2.29275	0.000246765
1638	228658_at	MIAT	2.47848	0.000788896		1638	226971_at	CCDC136	-2.29263	5.59139e-06
1639	206765_at	KCNJ2	2.47816	0.000275295		1639	221021_s_at	CTNNBL1	-2.29247	1.22482e-05
1640	227924_at	INO80D	2.47644	1.34231e-05		1640	204736_s_at	CSPG4	-2.29227	0.00145616
1641	202358_s_at	SNX19	2.47625	0.00018636		1641	217069_at	KMT2B	-2.29165	0.000242719
1642	207099_s_at	CHM	2.47619	0.00120107		1642	215021_s_at	NRXN3	-2.29093	0.000216715
1643	239584_at	LOC101927653	2.47617	0.000118026		1643	230307_at	SLC25A21-AS1	-2.2909	0.00405245
1644	207858_s_at	PKLR	2.47612	1.80392e-05		1644	227247_at	PLEKHA8	-2.29025	0.000369547
1645	201783_s_at	RELA	2.47593	9.59805e-05		1645	201186_at	LRPAP1	-2.28978	5.88686e-05
1646	1555269_a_at	ANO1	2.47537	2.36244e-05		1646	225711_at	ARL6IP6	-2.28971	3.26382e-06
1647	1566134_at	CARHSP1	2.47511	2.01304e-06		1647	229958_at	CLN8	-2.28931	0.00379654
1648	239378_at	PITRM1	2.47511	9.22972e-06		1648	225692_at	CAMTA1	-2.28928	0.00255456
1649	221703_at	BRIP1	2.47391	4.12683e-05		1649	226210_s_at	MEG3	-2.28898	0.00624921
1650	1562409_s_at	CTD-2008P7.1	2.47387	8.04735e-06		1650	220487_at	SNTG2	-2.2883	2.09857e-05
1651	212472_at	MICAL2	2.47356	0.0011919		1651	231522_at	C20orf144	-2.28822	1.10015e-05
1652	218215_s_at	NR1H2	2.47345	3.38589e-05		1652	227814_at	WDR53	-2.2867	0.000600658
1653	206366_x_at	XCL1	2.47328	2.41965e-05		1653	238063_at	TMEM154	-2.28617	0.00297912
1654	228747_at	SEC61A2	2.47262	0.000643167		1654	243263_at	LINC00482	-2.28617	7.02734e-05
1655	215481_s_at	PEX5	2.47136	0.00280371		1655	203810_at	DNAJB4	-2.28594	6.05443e-05
1656	1563069_at	AP001605.4	2.47122	0.00483741		1656	205180_s_at	ADAM8	-2.28591	3.82974e-05
1657	201224_s_at	SRRM1	2.47092	4.91765e-05		1657	1558163_at	PEX13	-2.28571	0.00129024
1658	223427_s_at	EPB41L4B	2.47045	0.002467		1658	216424_at	CD4	-2.28561	6.85558e-05
1659	1555742_at	ERVH-6	2.47028	4.3196e-05		1659	204870_s_at	PCSK2	-2.28558	0.000858233
1660	1553163_at	ADPRHL1	2.46966	7.37565e-05		1660	235686_at	TYW5	-2.28526	0.000219541
1661	33646_g_at	GM2A	2.46948	0.00014393		1661	217545_at	MYH14	-2.28499	2.11457e-06
1662	1569481_s_at	SNX22	2.46913	2.38718e-07		1662	207612_at	WNT8B	-2.28482	3.3005e-05
1663	232213_at	PELI1	2.46865	5.00592e-06		1663	203169_at	RGP1	-2.28464	0.000669645
1664	1568663_a_at	PWRN2	2.46863	0.000760346		1664	214993_at	ASPHD1	-2.28462	4.34728e-05
1665	205902_at	KCNN3	2.46693	4.0079e-06		1665	227416_s_at	ZCRB1	-2.28455	0.000243619
1666	225742_at	MDM4	2.46566	2.10321e-05		1666	203897_at	LYRM1	-2.28404	6.08836e-05
1667	210523_at	BMPR1B	2.4647	0.0016137		1667	240336_at	HBM	-2.28396	1.663e-05
1668	215090_x_at	LOC440434	2.46463	0.000254411		1668	232394_at	RP11-517C16.2	-2.28337	0.00010812
1669	1554468_s_at	FBF1	2.46456	2.51253e-05		1669	223537_s_at	WNT5B	-2.28277	8.80155e-05
1670	1559471_s_at	D21S2088E	2.46412	2.25207e-05		1670	202620_s_at	PLOD2	-2.28225	0.0215533
1671	201635_s_at	FXR1	2.46375	1.24193e-06		1671	209654_at	ICE1	-2.28176	0.00962074
1672	226201_at	DOT1L	2.46319	0.00403507		1672	228624_at	TMEM144	-2.28113	0.0138497
1673	1552295_a_at	SLC39A13	2.46277	2.54718e-06		1673	205741_s_at	DTNA	-2.28092	0.00408086
1674	213514_s_at	DIAPH1	2.4611	0.000831305		1674	230677_at	EXOC3L4	-2.28085	9.00493e-05
1675	1557091_at	MAMSTR	2.46041	8.49437e-06		1675	227933_at	LINGO1	-2.28055	0.0156803
1676	215364_s_at	SZT2	2.46028	8.35599e-05		1676	1557118_a_at	INTS6-AS1	-2.27976	0.00043768
1677	1556510_at	NFIA-AS2	2.45906	1.08024e-05		1677	218174_s_at	TMEM254	-2.27962	0.00312892
1678	215053_at	SRCAP	2.45905	4.828e-05		1678	1569245_at	C8orf74	-2.2795	6.39776e-05
1679	1558329_at	TONSL	2.45904	0.00152356		1679	236124_at	LOC153546	-2.27947	0.00253018
1680	229009_at	SIX5	2.459	0.000294342		1680	209983_s_at	NRXN2	-2.2794	9.17032e-05
1681	241747_s_at	CUL7	2.45781	0.000998028		1681	214145_s_at	SPTB	-2.27932	0.000506075
1682	204081_at	NRGN	2.45702	1.23057e-05		1682	229494_s_at	PHLDA2	-2.27931	0.00273904
1683	211438_at	TRHR	2.45701	1.91265e-06		1683	231017_at	STK11	-2.27881	0.000409188
1684	1566647_s_at	LINC01225	2.45664	8.7106e-07		1684	226441_at	MAP3K2	-2.27855	0.0123298
1685	243841_at	SYNE2	2.4558	0.00209706		1685	201141_at	GPNMB	-2.27787	0.0401556
1686	211312_s_at	WISP1	2.45537	0.000207987		1686	230487_at	C6orf99	-2.27786	9.72218e-05
1687	216933_x_at	APC	2.45493	0.00185386		1687	217074_at	SMOX	-2.27763	0.00118512
1688	1564336_at	AC009502.4	2.45443	3.87943e-05		1688	229409_s_at	RP11-436D10.3	-2.27736	4.98991e-05
1689	237257_at	RAB4B	2.45425	0.000496507		1689	204880_at	MGMT	-2.27704	7.06875e-05
1690	224932_at	CHCHD10	2.45416	0.004898		1690	227765_at	OTUD6B-AS1	-2.27657	7.01968e-05
1691	240643_at	TTBK1	2.45416	0.000892975		1691	208474_at	CLDN6	-2.27643	8.23549e-05
1692	209457_at	DUSP5	2.45147	0.00508995		1692	243747_at	ZNF599	-2.27626	0.000505455
1693	217007_s_at	ADAM15	2.45091	4.55831e-05		1693	227772_at	LATS1	-2.27609	0.00044985
1694	242662_at	PCSK6	2.45074	0.000420538		1694	231969_at	STOX2	-2.27581	0.000113969
1695	220953_s_at	MTMR12	2.45019	0.000332617		1695	238089_at	MAN2C1	-2.27572	0.0001592
1696	211842_s_at	SLC24A1	2.44993	0.00324836		1696	64418_at	SYNRG	-2.27558	2.82017e-06
1697	1558120_at	DDX3X	2.44988	0.000384663		1697	238609_at	FAM200A	-2.27491	0.00181128
1698	203258_at	DRAP1	2.44971	2.90848e-05		1698	210241_s_at	TP53TG1	-2.2748	0.000369184
1699	223438_s_at	PPARA	2.44963	0.00148801		1699	203502_at	BPGM	-2.27478	0.0121217
1700	226266_at	PGS1	2.44939	0.00514264		1700	227669_at	MPC2	-2.27426	0.00121317
1701	235669_at	PHYKPL	2.44879	0.000276222		1701	235606_at	LINC00883	-2.27418	0.00457059
1702	1555834_at	UCHL1	2.44837	0.00478347		1702	235466_s_at	LOC102724017	-2.27406	0.000160784
1703	201052_s_at	PSMF1	2.44829	9.17866e-05		1703	230347_at	ORAI2	-2.2738	1.28788e-05
1704	242970_at	DIP2B	2.44803	0.000167698		1704	243845_at	HSPD1	-2.273	4.75008e-05
1705	227129_x_at	LINC01000	2.4477	2.13578e-05		1705	219587_at	TTC12	-2.27271	0.00229008
1706	208164_s_at	IL9R	2.44744	3.56047e-05		1706	222924_at	SLMAP	-2.27261	0.00158838
1707	235641_at	TRIB1	2.44709	0.000131203		1707	201262_s_at	BGN	-2.27233	2.52734e-05
1708	207793_s_at	EPB41	2.44689	0.000217108		1708	224329_s_at	CNFN	-2.27227	0.00028691
1709	227400_at	NFIX	2.44654	0.00231297		1709	239083_at	ZNF786	-2.27162	0.00303647
1710	1569029_at	METAP1D	2.44627	0.00237337		1710	211948_x_at	PRRC2C	-2.27153	0.0329946
1711	220009_at	LONRF3	2.44544	0.000669393		1711	243744_at	FTCDNL1	-2.27141	0.00221167
1712	1558306_at	THADA	2.44509	2.46231e-05		1712	221843_s_at	TLDC1	-2.2714	0.000359539
1713	207439_s_at	SLC35A2	2.445	0.00561671		1713	239141_at	LOC100126784	-2.27125	3.35943e-05
1714	223326_s_at	LOC80154	2.44468	6.38868e-05		1714	203455_s_at	SAT1	-2.27074	0.000145036
1715	220158_at	LGALS14	2.44453	0.000279751		1715	207468_s_at	SFRP5	-2.2695	4.09648e-06
1716	1558230_at	SF3B2	2.44441	0.000674432		1716	208199_s_at	ZBTB14	-2.26917	0.000276252
1717	237781_at	HORMAD2	2.44313	9.63711e-05		1717	224171_at	LSM14B	-2.26874	3.21176e-05
1718	160020_at	MMP14	2.4419	1.54503e-05		1718	222090_at	NDUFB2-AS1	-2.2684	0.000132747
1719	224283_x_at	IL18BP	2.44183	8.28546e-05		1719	228322_at	NAA30	-2.26739	0.00151782
1720	1553549_at	VN1R2	2.44134	0.000128382		1720	241084_x_at	DYNC1H1	-2.26729	0.000368942
1721	200656_s_at	P4HB	2.44068	4.98925e-06		1721	235432_at	NPHP3	-2.26644	0.0115185
1722	208025_s_at	HMGA2	2.43929	0.000116727		1722	211191_at	CD84	-2.26592	0.000946669
1723	222645_s_at	KCTD5	2.43812	0.00114384		1723	222423_at	NDFIP1	-2.26573	1.09453e-05
1724	1555821_a_at	AKT1S1	2.43711	0.00140499		1724	240549_at	LOC100507459	-2.26558	0.000135018
1725	210796_x_at	SIGLEC6	2.43684	7.5735e-05		1725	229126_at	TMEM19	-2.26555	0.000842601
1726	222206_s_at	NCLN	2.43613	0.00642867		1726	202890_at	MAP7	-2.26532	0.00511359
1727	236652_at	LOC149703	2.43606	0.000588152		1727	242503_at	CHST13	-2.26477	0.000108701
1728	224451_x_at	ARHGAP9	2.43512	0.00382476		1728	217119_s_at	CXCR3	-2.26465	0.000185756
1729	222871_at	KLHDC8A	2.43511	3.95473e-05		1729	205375_at	MDFI	-2.26443	4.04403e-05
1730	217176_s_at	ZFX	2.43497	0.000221335		1730	226490_at	NHSL1	-2.26395	0.00300759
1731	214588_s_at	MFAP3	2.43434	0.000541743		1731	225228_at	DRAM2	-2.26386	0.00230418
1732	1568828_at	TRY2P	2.43364	2.45939e-05		1732	212406_s_at	PCMTD2	-2.26365	0.00246775
1733	241343_at	RNASEH1	2.43358	0.00064592		1733	221219_s_at	KLHDC4	-2.26358	2.52569e-05
1734	211159_s_at	PPP2R5D	2.43335	0.000136064		1734	215181_at	CDH22	-2.26332	0.000123631
1735	1552496_a_at	COBL	2.43307	0.00308315		1735	219631_at	LRP12	-2.26311	0.00354341
1736	224455_s_at	ADPGK	2.43237	0.000291572		1736	243777_at	RAB29	-2.26289	0.000107421
1737	223789_s_at	GTPBP2	2.43237	0.000571564		1737	217661_x_at	SIX5	-2.26264	0.000147337
1738	237899_at	LOC100506374	2.43235	7.86021e-07		1738	231978_at	TPCN2	-2.26264	5.38799e-05
1739	227058_at	MEDAG	2.43189	3.05841e-06		1739	206085_s_at	CTH	-2.26261	7.84969e-05
1740	1560292_a_at	TMCO4	2.4316	0.00111241		1740	243809_at	HELQ	-2.26259	0.000287471
1741	224988_at	C6orf89	2.43157	0.000272521		1741	227747_at	MPZL3	-2.2617	0.00272118
1742	202459_s_at	LPIN2	2.43133	0.000240494		1742	201952_at	ALCAM	-2.2616	0.0432504
1743	215337_at	MED24	2.43118	1.23345e-06		1743	214978_s_at	PPFIA4	-2.26112	0.00498719
1744	219189_at	FBXL6	2.43075	0.000217071		1744	202729_s_at	LTBP1	-2.26085	0.0321619
1745	206379_at	EYA3	2.43074	0.000158166		1745	234327_at	RP11-1007O24.3	-2.2601	1.15387e-06
1746	1567065_at	OR1Q1	2.43039	4.73473e-06		1746	201960_s_at	MYCBP2	-2.26009	0.000202712
1747	220353_at	FAM86C1	2.43017	0.000401164		1747	204163_at	EMILIN1	-2.26001	0.00017177
1748	229328_at	ZNF571-AS1	2.4301	0.00137783		1748	243302_at	RP11-250B2.6	-2.25986	0.00112377
1749	212249_at	PIK3R1	2.42838	0.000578263		1749	213320_at	PRMT3	-2.25963	0.000189009
1750	228268_at	FMO2	2.4248	0.000579047		1750	218577_at	LRRC40	-2.25958	0.000136192
1751	228986_at	OSBPL8	2.42376	0.000369094		1751	1570044_at	LOC101927126	-2.25946	0.00150482
1752	1554302_s_at	LHFPL3-AS1	2.42337	3.94393e-05		1752	213728_at	LAMP1	-2.25944	1.57457e-05
1753	213570_at	EIF4E2	2.42333	3.10125e-05		1753	208527_x_at	HIST1H2BE	-2.25935	0.00869189
1754	1557669_at	LOC100132005	2.42324	9.81488e-05		1754	236859_at	RUNX2	-2.25935	0.00233897
1755	211584_s_at	NPAT	2.42319	0.000252556		1755	228909_at	LOC642852	-2.25909	4.43935e-05
1756	201399_s_at	TRAM1	2.42304	0.00236318		1756	213483_at	PPWD1	-2.25892	5.45582e-05
1757	201259_s_at	SYPL1	2.42298	4.50796e-05		1757	229040_at	ITGB2-AS1	-2.25887	7.9343e-05
1758	215813_s_at	PTGS1	2.42292	0.000100263		1758	204920_at	CPS1	-2.25868	0.00235645
1759	211874_s_at	KAT6B	2.42255	0.00346225		1759	227375_at	ANKRD13C	-2.25848	0.003198
1760	219020_at	HS1BP3	2.42235	4.21889e-05		1760	239380_at	C5orf27	-2.25809	8.36217e-05
1761	218086_at	NPDC1	2.42204	0.00191612		1761	1559449_a_at	ZNF254	-2.2578	0.000102233
1762	214539_at	SERPINB10	2.42186	0.000104577		1762	1555910_at	PTCD2	-2.2573	0.000132402
1763	206872_at	SLC17A1	2.42139	0.00138005		1763	215454_x_at	SFTPC	-2.25723	6.40033e-06
1764	205410_s_at	ATP2B4	2.42138	0.00111525		1764	230738_at	RP11-196G18.23	-2.25683	0.000279678
1765	241366_at	RBAK	2.42064	0.000253239		1765	214098_at	KIAA1107	-2.25622	0.00113078
1766	223660_at	ADORA3	2.42051	0.00137674		1766	238345_at	SLC38A10	-2.25581	0.00233012
1767	1554091_a_at	TIRAP	2.4203	0.000113188		1767	210782_x_at	GRIN1	-2.25574	1.12073e-06
1768	229389_at	ATG16L2	2.42023	0.000437513		1768	238739_at	IPMK	-2.25561	0.000176287
1769	209908_s_at	TGFB2	2.42012	0.0127875		1769	229017_s_at	DSTYK	-2.25559	0.00107034
1770	1554113_a_at	SLC4A8	2.41979	0.00203528		1770	223213_s_at	ZHX1	-2.25525	0.0010967
1771	209727_at	GM2A	2.41933	0.00119514		1771	225561_at	SELT	-2.2549	3.13817e-05
1772	226085_at	CBX5	2.41879	0.00475221		1772	228867_at	TATDN3	-2.25481	0.0315925
1773	208120_x_at	FKSG49	2.41872	9.25608e-06		1773	228397_at	TUG1	-2.25377	0.000718967
1774	235883_at	LOC101928068	2.41853	4.62098e-05		1774	236018_at	ADAL	-2.25358	0.00105347
1775	209629_s_at	NXT2	2.41725	0.000101437		1775	226119_at	PCMTD1	-2.25279	0.0290217
1776	210816_s_at	CYB561	2.41627	0.00127763		1776	207965_at	NEUROG3	-2.25262	0.00318031
1777	1553218_a_at	ZNF512	2.41621	0.000311327		1777	228569_at	PAPOLA	-2.2512	0.00409835
1778	212021_s_at	MKI67	2.41472	6.04533e-05		1778	209130_at	SNAP23	-2.251	0.00396169
1779	227460_at	FAM208A	2.41431	0.00235882		1779	227689_at	ZNF227	-2.25083	0.0173244
1780	217889_s_at	CYBRD1	2.41333	0.00178632		1780	224043_s_at	UPB1	-2.25056	3.4381e-05
1781	242935_at	SBF2	2.41284	0.00145574		1781	202305_s_at	FEZ2	-2.25029	5.31865e-05
1782	201439_at	GBF1	2.41235	0.000710975		1782	224838_at	FOXP1	-2.25	0.00937211
1783	206132_at	MCC	2.41228	8.45768e-06		1783	228768_at	FNIP1	-2.24987	0.000807552
1784	221602_s_at	FAIM3	2.41212	0.00023521		1784	239824_s_at	TMEM107	-2.24963	0.0011499
1785	208791_at	CLU	2.41103	1.38599e-06		1785	203687_at	CX3CL1	-2.2493	0.000704203
1786	201959_s_at	MYCBP2	2.41044	0.000557793		1786	219163_at	ZNF562	-2.24918	0.00141979
1787	238804_at	AC024560.2	2.4103	0.00135376		1787	200821_at	LAMP2	-2.24869	0.000172253
1788	215267_s_at	SLC8A2	2.40962	2.74129e-05		1788	207378_at	TREH	-2.2485	0.000197571
1789	239807_at	LOC102724165	2.40942	0.000378134		1789	1556121_at	NAP1L1	-2.24805	0.000182032
1790	211234_x_at	ESR1	2.40842	0.000281291		1790	241378_at	MIB2	-2.24793	4.53359e-05
1791	1555377_at	OR4D2	2.408	0.000119239		1791	221013_s_at	APOL2	-2.24774	4.30538e-05
1792	212201_at	ANKLE2	2.40741	0.000469413		1792	226195_at	IFT43	-2.24771	0.000393582
1793	235341_at	DNAJC3	2.40694	0.00145188		1793	240069_at	LOC102724880	-2.24755	0.000177031
1794	217448_s_at	TOX4	2.4068	0.000191465		1794	220628_s_at	SDK2	-2.24751	0.000134998
1795	238579_at	C9orf85	2.40675	6.03039e-06		1795	242386_x_at	LOC101927608	-2.24737	2.5424e-05
1796	201313_at	ENO2	2.40665	0.00068242		1796	207307_at	HTR2C	-2.24731	0.00296591
1797	211120_x_at	ESR2	2.40614	2.86199e-06		1797	241389_at	CHRNB2	-2.24723	9.60984e-05
1798	1563528_at	RAPGEF4-AS1	2.40593	1.6806e-05		1798	209898_x_at	ITSN2	-2.24721	0.000273855
1799	210761_s_at	GRB7	2.40549	7.05906e-05		1799	220480_at	HAND2	-2.24705	0.000680956
1800	206051_at	ELAVL4	2.40529	9.34668e-05		1800	230576_at	BLOC1S3	-2.24633	3.44386e-07
1801	215177_s_at	ITGA6	2.40493	0.00693118		1801	218590_at	C10orf2	-2.24622	4.61439e-05
1802	215888_at	PDS5B	2.40461	0.000966823		1802	231718_at	SLU7	-2.24563	0.000141981
1803	215891_s_at	GM2A	2.40455	0.00113815		1803	226559_at	IER5L	-2.24547	9.0515e-06
1804	204494_s_at	C15orf39	2.40452	8.09967e-05		1804	224831_at	CPEB4	-2.24532	0.0300461
1805	206119_at	BHMT	2.40417	0.000540599		1805	226317_at	PPP4R2	-2.24524	0.0020575
1806	1553436_at	MUC19	2.40388	0.000200143		1806	210780_at	ESR2	-2.24498	1.43186e-05
1807	207834_at	FBLN1	2.40328	8.88854e-06		1807	211538_s_at	HSPA2	-2.24484	0.00992352
1808	217765_at	NRBP1	2.40254	0.000663408		1808	231102_at	CROT	-2.2445	0.00736072
1809	1552610_a_at	JAK1	2.40247	0.0195185		1809	238404_x_at	SEZ6L2	-2.24397	0.000194301
1810	36564_at	RNF19B	2.40231	2.27488e-05		1810	224837_at	FOXP1	-2.24352	0.0105839
1811	219333_s_at	CAPN10	2.40225	0.000162506		1811	210677_at	SOAT2	-2.24283	0.00021295
1812	1569679_at	CDH22	2.40204	4.22323e-05		1812	202336_s_at	PAM	-2.24227	0.000124018
1813	206713_at	NTNG1	2.40203	2.84881e-05		1813	218422_s_at	RBM26	-2.24201	0.000159232
1814	1555443_at	CCDC172	2.40179	5.88038e-06		1814	229872_s_at	LOC100996740	-2.24181	0.0492838
1815	219611_s_at	CEP85	2.40093	3.85443e-05		1815	238926_at	LOC101928399	-2.2418	0.000126127
1816	221039_s_at	ASAP1	2.40051	0.0311818		1816	241650_x_at	HMCN2	-2.24162	2.72582e-06
1817	209591_s_at	BMP7	2.40016	0.0397622		1817	234002_at	ABHD16B	-2.24106	0.000233593
1818	239270_at	PLCXD3	2.39928	0.000173987		1818	218568_at	AGK	-2.24038	0.000842704
1819	221870_at	EHD2	2.39889	0.00249078		1819	221007_s_at	FIP1L1	-2.24014	0.000150018
1820	209179_s_at	MBOAT7	2.3988	0.000244878		1820	1552391_at	CCDC185	-2.23997	2.90917e-05
1821	1559785_at	TPPP2	2.39851	0.000662632		1821	203130_s_at	KIF5C	-2.23963	0.0069836
1822	220138_at	HAND1	2.39791	0.00127182		1822	202903_at	LSM5	-2.23895	0.00489509
1823	1567055_at	OR1C1	2.3976	0.000480435		1823	205028_at	TRO	-2.23889	0.00202726
1824	227616_at	BCL9L	2.39673	0.000989204		1824	233898_s_at	FGFR1OP2	-2.23826	0.000243936
1825	209346_s_at	PI4K2A	2.39609	0.000129135		1825	240889_at	CDRT15L2	-2.2381	0.000136556
1826	228665_at	CYYR1	2.39472	0.00291378		1826	1570210_x_at	PPP6R2	-2.23805	0.000123597
1827	1558330_x_at	TONSL	2.39404	0.000581815		1827	218613_at	PSD3	-2.23724	0.000676346
1828	1559268_at	ADAM23	2.39395	0.000592676		1828	236406_at	ZNF324B	-2.23689	8.71069e-05
1829	231957_s_at	DPP9	2.39395	0.0039945		1829	223925_s_at	MTPN	-2.23683	0.0131976
1830	230052_s_at	NFKBID	2.3923	1.19556e-05		1830	230728_at	FKBP14	-2.23663	0.0035404
1831	1555004_a_at	RBL1	2.39229	5.18761e-05		1831	237240_at	RP11-245J9.5	-2.2357	0.0343997
1832	220946_s_at	SETD2	2.39218	5.67436e-05		1832	235014_at	ILF3-AS1	-2.23566	0.00699128
1833	226047_at	MRVI1	2.39159	0.000235559		1833	205105_at	MAN2A1	-2.23564	0.000168825
1834	219168_s_at	PRR5	2.39137	8.35588e-05		1834	212308_at	CLASP2	-2.23528	0.0110369
1835	207029_at	KITLG	2.3911	0.00114044		1835	208246_x_at	RP11-403P17.4	-2.23508	8.82831e-05
1836	204454_at	LDOC1	2.39088	0.000566679		1836	205089_at	ZNF7	-2.23503	0.00180284
1837	207238_s_at	PTPRC	2.39087	0.0066642		1837	210998_s_at	HGF	-2.23367	1.9318e-05
1838	1553691_at	B3GALNT2	2.39027	3.28502e-05		1838	200616_s_at	MLEC	-2.23354	0.000818415
1839	1555467_a_at	CELF1	2.39004	0.000517316		1839	201887_at	IL13RA1	-2.23327	0.000738779
1840	207319_s_at	CDK13	2.38891	1.6211e-05		1840	220849_at	LOC79999	-2.23203	1.21658e-05
1841	1553972_a_at	CBS	2.38797	0.00111865		1841	238867_at	TMEM182	-2.23192	0.0172204
1842	201537_s_at	DUSP3	2.38778	3.25508e-05		1842	230938_x_at	ATF5	-2.23188	2.87042e-06
1843	232785_at	RGAG1	2.38733	4.44308e-05		1843	225782_at	MSRB3	-2.23177	0.00457959
1844	227842_at	RAB30	2.3871	3.1424e-07		1844	229478_x_at	BIVM	-2.23142	0.00141395
1845	240699_at	SEC14L3	2.38699	0.000338759		1845	205406_s_at	SPA17	-2.23092	6.38522e-06
1846	220722_s_at	SLC5A7	2.38633	5.05932e-05		1846	218840_s_at	NADSYN1	-2.23088	0.000964226
1847	217684_at	TYMS	2.38625	8.81595e-05		1847	242153_at	LARP1B	-2.23058	7.03351e-05
1848	205574_x_at	BMP1	2.38589	0.0016382		1848	207281_x_at	VCX2	-2.22989	1.4208e-05
1849	221388_at	OR1A1	2.38583	0.00222715		1849	230774_at	PTGR2	-2.22979	0.0161421
1850	219579_at	RAB3IL1	2.3855	0.000111329		1850	237041_x_at	RCOR1	-2.22978	0.000138463
1851	241781_at	C9orf41	2.38535	0.000166488		1851	224827_at	UBTD2	-2.22957	0.002974
1852	220369_at	SMEK1	2.38493	0.000142058		1852	228751_at	CLK4	-2.22892	0.0106191
1853	1558336_at	LOC101928157	2.38424	0.000227926		1853	209566_at	INSIG2	-2.22833	0.0244563
1854	1555523_a_at	FYCO1	2.38362	7.71074e-06		1854	218232_at	C1QA	-2.22718	4.05313e-05
1855	208077_at	C9orf38	2.38327	0.000478593		1855	205222_at	EHHADH	-2.22712	0.0185694
1856	220347_at	SMG6	2.38276	0.00113479		1856	244037_at	LOC100507520	-2.22653	0.00136417
1857	1555913_at	GON4L	2.38225	0.000331709		1857	239394_at	SLC6A2	-2.22594	4.03322e-06
1858	216013_at	ZXDB	2.38156	0.000204766		1858	227738_s_at	ARMC5	-2.22582	0.00010811
1859	1553112_s_at	CDK8	2.38155	1.0754e-06		1859	214819_at	IQSEC2	-2.22553	2.28365e-05
1860	1557158_s_at	KMT2C	2.38083	1.55108e-05		1860	238950_at	TNFRSF9	-2.22511	0.000410123
1861	211582_x_at	LST1	2.37998	6.4112e-05		1861	235320_at	ARL6	-2.2249	0.0046303
1862	218062_x_at	CDC42EP4	2.37962	3.21698e-06		1862	210364_at	SCN2B	-2.22451	0.000672341
1863	1561555_at	LINC00970	2.37913	0.00123591		1863	218588_s_at	FAM114A2	-2.22426	0.0011885
1864	1557394_at	DLGAP4	2.37895	1.4234e-06		1864	1552691_at	ARL11	-2.22407	0.0259222
1865	241282_at	AC010145.4	2.37894	9.77521e-06		1865	221760_at	MAN1A1	-2.22354	0.000159937
1866	204828_at	RAD9A	2.37703	0.000201165		1866	224897_at	WDR26	-2.22341	0.000475161
1867	218425_at	RNF216	2.37647	0.000983033		1867	205320_at	APC2	-2.22272	0.000349042
1868	209494_s_at	PATZ1	2.37624	0.00060123		1868	223535_at	NUDT12	-2.22216	0.00216762
1869	1564203_at	LOC147004	2.37596	9.35605e-05		1869	204979_s_at	SH3BGR	-2.22216	1.31787e-05
1870	239718_at	LOC654342	2.3759	1.24986e-05		1870	201915_at	SEC63	-2.22172	3.72199e-05
1871	1554962_a_at	FGFR4	2.37547	0.047649		1871	201007_at	HADHB	-2.2217	0.00259141
1872	1558688_at	LOC441461	2.37542	9.98684e-06		1872	238525_at	DDX56	-2.22145	8.1513e-05
1873	241124_at	LOC101928702	2.37469	0.000191356		1873	240382_at	LOC101928076	-2.22045	0.00114389
1874	212198_s_at	TM9SF4	2.37443	2.47867e-05		1874	233085_s_at	NABP1	-2.22036	0.00337127
1875	220740_s_at	SLC12A6	2.37415	0.000134964		1875	213568_at	OSR2	-2.22004	0.0314898
1876	229593_at	H2AFY	2.37376	0.000601866		1876	203186_s_at	S100A4	-2.21994	0.0361448
1877	211865_s_at	FZR1	2.37367	0.00374185		1877	215001_s_at	GLUL	-2.21989	0.0460517
1878	211110_s_at	AR	2.3726	0.000713682		1878	229042_s_at	DYNC1H1	-2.2193	0.000134585
1879	230609_at	CLINT1	2.37168	0.00254765		1879	204578_at	PPIP5K1	-2.21871	0.0002204
1880	1553371_at	EPHA10	2.37142	5.09644e-05		1880	211413_s_at	PADI4	-2.21832	0.00320175
1881	204723_at	SCN3B	2.37125	0.000794756		1881	222043_at	CLU	-2.21753	5.66047e-05
1882	209435_s_at	ARHGEF2	2.37101	4.52647e-05		1882	203552_at	MAP4K5	-2.21711	0.0397482
1883	1562827_at	DIO2-AS1	2.37067	0.000441354		1883	220265_at	GPR107	-2.21703	2.88094e-06
1884	222236_s_at	ASAP3	2.36999	1.3909e-06		1884	235020_at	TAF4B	-2.21635	0.000761198
1885	206832_s_at	SEMA3F	2.36997	0.0027387		1885	227319_at	KLHL36	-2.21614	0.00190482
1886	204223_at	PRELP	2.36971	0.000104574		1886	1566722_a_at	SVEP1	-2.21472	0.000295925
1887	203567_s_at	TRIM38	2.36887	0.0202844		1887	39582_at	CYLD	-2.2145	0.0012133
1888	202547_s_at	ARHGEF7	2.36878	1.99753e-06		1888	229205_at	LOC101927720	-2.21447	5.93315e-05
1889	214959_s_at	API5	2.36878	0.000244113		1889	226944_at	HTRA3	-2.21441	1.33361e-05
1890	209948_at	KCNMB1	2.36861	0.000556783		1890	219767_s_at	CRYZL1	-2.21414	1.08509e-05
1891	237960_at	CEP112	2.36841	0.000142606		1891	218845_at	DUSP22	-2.2141	0.000954158
1892	32699_s_at	PVR	2.36813	3.67471e-05		1892	229165_at	MRPL12	-2.21403	3.52305e-05
1893	243423_at	TNIP1	2.36795	0.000344397		1893	213372_at	PAQR3	-2.21385	0.00917488
1894	203871_at	SENP3	2.36757	4.90344e-06		1894	237400_at	RP11-247L20.4	-2.21368	0.0281792
1895	1554393_a_at	AZIN2	2.36737	2.77501e-05		1895	231748_at	ULBP3	-2.21324	0.000278301
1896	207969_x_at	ACRV1	2.36723	6.67612e-06		1896	1557275_a_at	TLCD2	-2.21304	0.000123227
1897	241513_at	RP11-1152H14.1	2.36707	0.00035297		1897	239454_at	SCARF2	-2.21272	0.000116839
1898	1560665_at	SCPEP1	2.36667	0.000866592		1898	225702_at	C8orf76	-2.21152	0.00110428
1899	1559544_s_at	LINC00441	2.36609	0.000318557		1899	1562048_at	LOC152225	-2.21127	6.42819e-05
1900	214767_s_at	HSPB6	2.36593	0.000595611		1900	202735_at	EBP	-2.21121	4.2807e-05
1901	200672_x_at	SPTBN1	2.3655	4.18228e-05		1901	224803_s_at	MRPL20	-2.21094	0.000295509
1902	235334_at	ST6GALNAC3	2.36504	1.40757e-05		1902	213282_at	APOOL	-2.21079	0.000157881
1903	204805_s_at	H1FX	2.36434	0.000401484		1903	243780_at	CTA-250D10.23	-2.21064	0.000694228
1904	241606_s_at	TRUB1	2.3641	1.84795e-05		1904	201466_s_at	JUN	-2.21053	0.0169859
1905	202600_s_at	NRIP1	2.36317	0.0339154		1905	217647_at	DHODH	-2.21053	2.16037e-05
1906	211631_x_at	B4GALT1	2.36306	0.000401727		1906	236813_at	MORN4	-2.21047	1.23756e-06
1907	216602_s_at	FARSA	2.36298	0.000124252		1907	225845_at	ZBTB44	-2.21025	0.0306969
1908	1558113_at	FAM78B	2.36289	0.000270163		1908	227003_at	RAB28	-2.20914	0.00296382
1909	204948_s_at	FST	2.36224	0.000579821		1909	1559731_x_at	MACROD1	-2.20858	0.000184907
1910	1564921_at	KRTAP13-1	2.36201	0.000591659		1910	206152_at	AGAP2	-2.20819	1.62885e-05
1911	1561408_at	RP11-167H9.3	2.36168	0.000795925		1911	219763_at	DENND1A	-2.20804	0.0244316
1912	203187_at	DOCK1	2.36136	0.000331765		1912	214093_s_at	FUBP1	-2.20784	0.0163776
1913	38487_at	STAB1	2.36044	6.11944e-06		1913	228700_at	CXorf38	-2.20762	4.19813e-05
1914	1564333_a_at	PSAPL1	2.36043	4.50384e-05		1914	242289_at	MRPL42	-2.20752	0.000466476
1915	212087_s_at	ERAL1	2.3604	1.33719e-05		1915	227869_at	FAM104B	-2.20743	1.80836e-05
1916	1555300_a_at	MED12L	2.36008	6.01316e-05		1916	223462_at	TMEM175	-2.20722	0.000240568
1917	208625_s_at	EIF4G1	2.35956	0.000226347		1917	227997_at	IL17RD	-2.20683	0.00333906
1918	1562263_at	LOC100507156	2.35929	9.48376e-06		1918	225229_at	AFF4	-2.20565	1.84991e-05
1919	210543_s_at	PRKDC	2.35872	0.00923555		1919	204100_at	THRA	-2.20521	3.13466e-05
1920	244585_at	IFT140	2.35848	0.000150398		1920	231774_at	KCNIP3	-2.20443	2.82351e-06
1921	225874_at	UBALD1	2.35695	0.000559321		1921	224604_at	C4orf3	-2.2039	0.000346234
1922	216294_s_at	KIAA1109	2.35636	0.000354842		1922	201845_s_at	RYBP	-2.20366	0.000147342
1923	213562_s_at	SQLE	2.35624	0.00289134		1923	225446_at	BRWD1	-2.20324	0.0295328
1924	220428_at	CD207	2.35574	0.00028056		1924	219055_at	SRBD1	-2.203	0.000147665
1925	1553081_at	WFDC12	2.35552	2.84926e-05		1925	206338_at	ELAVL3	-2.20282	2.4042e-05
1926	91703_at	EHBP1L1	2.35392	7.39064e-05		1926	228613_at	RAB11FIP3	-2.20274	0.0180796
1927	224307_x_at	MAGI3	2.35359	0.00040047		1927	213965_s_at	CHD5	-2.20263	0.00138352
1928	211442_x_at	CYP3A43	2.35235	7.2939e-06		1928	218158_s_at	APPL1	-2.20216	0.00314196
1929	1555977_at	MYL12A	2.35191	0.00294677		1929	212990_at	SYNJ1	-2.20178	0.0101105
1930	1558081_at	SNORA65	2.35185	6.65601e-05		1930	206752_s_at	DFFB	-2.20128	0.00164092
1931	1554973_a_at	ZBTB26	2.35183	1.70895e-05		1931	220183_s_at	NUDT6	-2.201	0.00744755
1932	219853_at	FKRP	2.35179	0.00605042		1932	214356_s_at	KIAA0368	-2.20074	1.6074e-05
1933	218714_at	PRR14	2.35007	1.38217e-05		1933	214400_at	INSL3	-2.20071	0.00068676
1934	216149_at	LRRC37BP1	2.35005	6.7178e-05		1934	229354_at	AHRR	-2.20026	0.000114118
1935	234665_x_at	HHLA3	2.34998	5.66551e-06		1935	201924_at	AFF1	-2.2002	3.65924e-06
1936	220944_at	PGLYRP4	2.3499	3.15918e-06		1936	226099_at	ELL2	-2.19966	0.00289383
1937	204424_s_at	LMO3	2.34897	2.09382e-05		1937	218428_s_at	REV1	-2.19952	5.62864e-05
1938	224323_s_at	MRO	2.34872	8.86472e-06		1938	228211_at	ERCC6L2	-2.19944	0.00307744
1939	206607_at	CBL	2.34863	3.04807e-05		1939	1569107_s_at	ZFP69	-2.19929	0.0155591
1940	1554429_a_at	DMWD	2.34851	2.54559e-05		1940	203221_at	TLE1	-2.1988	0.00213193
1941	233043_at	LOC221814	2.34789	0.000134211		1941	238849_at	ACY1	-2.19817	1.23225e-05
1942	242780_at	VAPA	2.34651	2.03694e-05		1942	225989_at	HERC4	-2.19784	1.88356e-05
1943	211665_s_at	SOS2	2.34618	0.0238404		1943	207914_x_at	EVX1	-2.1978	0.000351718
1944	216676_x_at	KIR3DL3	2.34554	3.91656e-05		1944	207264_at	KDELR3	-2.19771	0.00864885
1945	229768_at	OR51E1	2.34428	6.21188e-08		1945	202599_s_at	NRIP1	-2.19746	0.0351165
1946	209677_at	PRKCI	2.34414	0.0003731		1946	232373_at	NOXA1	-2.19734	9.14246e-06
1947	208748_s_at	FLOT1	2.3429	0.00028101		1947	205174_s_at	QPCT	-2.19648	5.28076e-05
1948	206961_s_at	MED20	2.34275	1.28879e-06		1948	235839_at	C22orf34	-2.19633	4.50165e-05
1949	216234_s_at	PRKACA	2.3421	0.0451971		1949	201036_s_at	HADH	-2.19624	0.00734574
1950	1567078_x_at	CLN6	2.34209	0.000920298		1950	231369_at	ZNF333	-2.19566	0.00217799
1951	235356_at	NHLRC2	2.34174	0.000634729		1951	206964_at	NAT8B	-2.19506	0.0033336
1952	201646_at	SCARB2	2.34137	0.0154408		1952	220004_at	DDX43	-2.19487	0.00115565
1953	215503_at	SPINT3	2.34082	0.000164974		1953	202569_s_at	MARK3	-2.19483	1.93831e-05
1954	243343_at	AC002059.10	2.34042	0.00055977		1954	239739_at	SNX24	-2.19401	6.46891e-05
1955	1552543_a_at	STON2	2.34013	0.000323249		1955	228637_at	ZDHHC1	-2.19335	0.000838974
1956	222003_s_at	DOCK6	2.34011	5.62365e-05		1956	238762_at	MTHFD2L	-2.19306	0.000110038
1957	216502_at	ISG20L2	2.33977	5.70665e-06		1957	229460_at	FAM126B	-2.19216	0.00282835
1958	1555040_at	LINC00612	2.33898	0.000605763		1958	1555427_s_at	SYNCRIP	-2.19202	4.64564e-05
1959	222177_s_at	SCAND2P	2.33883	0.001812		1959	204015_s_at	DUSP4	-2.19189	0.0310688
1960	205933_at	SETBP1	2.33777	0.000565047		1960	231525_at	IQCF5	-2.19158	8.78564e-05
1961	207660_at	DMD	2.33774	0.000619508		1961	1552880_at	SEC16B	-2.19113	0.000463746
1962	1561624_at	LOC101927537	2.33763	7.60671e-06		1962	228203_at	B3GNT1	-2.19109	0.000918731
1963	223830_s_at	TRIM5	2.33745	0.000950611		1963	1560848_at	LOC101927490	-2.1902	0.000428663
1964	212808_at	NFATC2IP	2.33727	7.87566e-05		1964	201424_s_at	CUL4A	-2.19018	4.68002e-05
1965	219816_s_at	RBM23	2.33681	9.31289e-06		1965	229423_at	CHEK1	-2.18935	0.00338683
1966	237415_at	RP11-493L12.3	2.33678	0.000161312		1966	224759_s_at	TMEM263	-2.18932	7.45661e-05
1967	214295_at	KIAA0485	2.33674	0.00384167		1967	209914_s_at	NRXN1	-2.18854	0.000255271
1968	219669_at	CD177	2.33619	1.5344e-05		1968	204634_at	NEK4	-2.18843	0.00115459
1969	217042_at	RDH11	2.33589	0.00138966		1969	206083_at	BAI1	-2.18812	0.00110376
1970	1563086_at	LOC101928894	2.3358	0.00031245		1970	222618_at	SMU1	-2.18804	0.000380542
1971	202702_at	TRIM26	2.33549	6.83564e-05		1971	229092_at	NR2F2	-2.18751	0.000433687
1972	229128_s_at	ANP32E	2.33526	0.00234999		1972	213371_at	LDB3	-2.18749	9.71139e-05
1973	214257_s_at	SEC22B	2.33497	0.00290004		1973	227809_at	ZC3H6	-2.18727	0.00262884
1974	1554241_at	COCH	2.33485	0.0210121		1974	242838_at	MAP6D1	-2.1869	0.00544213
1975	218359_at	NRSN2	2.33479	3.35116e-05		1975	218946_at	NFU1	-2.18673	0.00880993
1976	1557605_a_at	LOC401312	2.33466	0.000120978		1976	208560_at	KCNA10	-2.18645	3.63476e-05
1977	1553211_at	ANKFN1	2.33454	0.00102443		1977	235274_at	GABPB1-AS1	-2.18636	0.00104523
1978	203379_at	RPS6KA1	2.33441	2.26901e-05		1978	226633_at	RAB8B	-2.18626	0.00666538
1979	1556362_at	LOC101927531	2.33265	0.000210127		1979	241386_at	LOC100506691	-2.18625	0.00235443
1980	243141_at	SGMS2	2.33189	0.00339053		1980	226571_s_at	PTPRS	-2.18605	2.30168e-05
1981	206776_x_at	ACRV1	2.33149	6.54073e-05		1981	1568739_at	LOC285692	-2.18559	0.000307957
1982	212369_at	ZNF384	2.33137	1.01491e-05		1982	236701_at	GSG1L	-2.18539	2.15797e-05
1983	1559023_a_at	EFCAB14	2.33103	5.28812e-05		1983	212887_at	SEC23A	-2.18491	0.00340009
1984	209708_at	MOXD1	2.33076	6.73464e-06		1984	226834_at	CLMP	-2.18453	0.0170057
1985	201755_at	MCM5	2.32995	1.66354e-05		1985	240373_at	CACTIN	-2.18447	2.68037e-06
1986	232312_at	PPP6R3	2.32993	6.99767e-05		1986	236170_x_at	RP11-379H18.1	-2.18417	0.025475
1987	244317_at	KIAA1324L	2.32972	4.74728e-05		1987	229814_at	TNFAIP8	-2.18371	3.23963e-05
1988	236583_at	GIMAP1	2.329	5.67062e-06		1988	230372_at	HAS2	-2.18362	8.69873e-05
1989	212050_at	WIPF2	2.32887	0.000177542		1989	211148_s_at	ANGPT2	-2.18346	0.00143172
1990	205509_at	CPB1	2.32819	7.61187e-07		1990	226140_s_at	OTUD1	-2.18316	0.000238914
1991	1564029_at	USP49	2.32785	0.000181247		1991	219200_at	FASTKD3	-2.18295	0.0160175
1992	1569696_at	CSMD2-AS1	2.32761	0.00014761		1992	223119_s_at	USP47	-2.18284	1.2469e-05
1993	1562984_at	LOC101928937	2.32731	8.51705e-07		1993	1559705_s_at	PHKA2	-2.18245	1.14292e-05
1994	232082_x_at	SPRR3	2.3269	0.00034077		1994	217870_s_at	CMPK1	-2.18242	0.000487534
1995	229982_at	QSER1	2.32672	8.17443e-05		1995	214742_at	CEP131	-2.18233	0.00383818
1996	224730_at	DCAF7	2.32659	0.000111465		1996	232843_s_at	DOCK8	-2.1819	0.00890841
1997	215820_x_at	SNX13	2.32631	0.00106877		1997	226181_at	TUBE1	-2.18135	0.0366288
1998	220866_at	ADAMTS6	2.32605	0.000107122		1998	204778_x_at	HOXB7	-2.181	0.000244864
[truncated: 5,862 more rows]
