# Supplementary material for: Genomic pathways modulated by Twist in breast cancer
Source: BMC Cancer. 2017 Jan 13;17:52. doi: 10.1186/s12885-016-3033-3 (PMC5237254; doi:10.1186/s12885-016-3033-3)
Supplement: Additional file 10: — Ranked list of significant probe sets up and down-regulated in MCF-7/Twist primary tumors and MCF-7/Twist lung metastases. Probe sets are ranked by fold change. (XLSX 740 kb) [file 12885_2016_3033_MOESM10_ESM.xlsx]

## Sheet: Twist_pri and mets probe sets
			Primary		Metastasis							Primary		Metastasis
No.	4832 up-regulated probe sets	Gene	FC	P-value	FC	P-value	Average FC		No.	4794 down-regulated probe sets	Gene	FC	P-value	FC	P-value	Average FC
1	1569106_s_at	SETD5	31.6644	0.000290108	36.6172	1.27153e-06	34.1408		1	209505_at	NR2F1	-9.29134	0.0055828	-14.9398	3.59645e-05	-12.1156
2	204654_s_at	TFAP2A	23.4563	0.000155197	23.0065	0.000128841	23.2314		2	201667_at	GJA1	-7.03551	0.00617192	-9.6682	0.000438495	-8.35186
3	206917_at	GNA13	22.547	0.0110532	21.65	2.0074e-05	22.0985		3	224567_x_at	MALAT1	-7.72492	0.00626169	-8.02351	0.000969259	-7.87421
4	212105_s_at	DHX9	21.999	0.00135772	21.6945	4.87814e-08	21.8468		4	202203_s_at	AMFR	-7.18443	0.00329149	-8.31429	7.80134e-06	-7.74936
5	233827_s_at	SUPT16H	17.5279	0.000384436	17.81	5.42238e-08	17.6689		5	224559_at	MALAT1	-6.55332	0.0151145	-8.40389	3.58533e-05	-7.4786
6	234990_at	CBX5	20.2575	0.0112633	12.8321	0.000170287	16.5448		6	204506_at	PPP3R1	-6.74821	0.00593419	-8.00119	0.000142159	-7.3747
7	212218_s_at	FASN	13.8948	0.00433973	18.4111	9.71155e-06	16.153		7	235057_at	ITCH	-6.6942	0.00189613	-7.38375	2.45582e-05	-7.03898
8	235281_x_at	AHNAK	18.0151	0.00189684	13.9783	0.00018854	15.9967		8	225762_x_at	RNA45S5	-6.74311	0.00282116	-6.76483	1.80891e-06	-6.75397
9	1559397_s_at	PRR14	13.2348	0.000412338	16.8524	1.4651e-05	15.0436		9	204417_at	GALC	-8.43766	0.000490625	-4.20508	0.0198615	-6.32137
10	237215_s_at	TFRC	11.2568	0.000238396	16.8021	0.000240548	14.0295		10	36711_at	MAFF	-5.54173	0.00247897	-6.24308	0.0013857	-5.89241
11	202046_s_at	ARHGAP35	13.4593	0.00594357	14.395	1.01269e-05	13.9272		11	214311_at	ZFPL1	-5.71031	0.000153203	-6.05227	7.6516e-06	-5.88129
12	211600_at	PTPRO	12.206	0.00163949	15	6.75801e-07	13.603		12	1557759_at	ATP5SL	-5.43072	0.00200262	-6.20524	1.48169e-06	-5.81798
13	1557267_s_at	GEN1	15.4849	0.0191758	11.4515	0.000184504	13.4682		13	226675_s_at	MALAT1	-5.71472	0.0170939	-5.82701	0.00162554	-5.77086
14	215220_s_at	TPR	13.2748	0.00472725	13.395	6.24183e-06	13.3349		14	1563805_a_at	FAM83C	-5.50065	0.00204817	-5.69963	3.0563e-08	-5.60014
15	210649_s_at	ARID1A	11.3826	0.000642887	15.1783	2.71425e-06	13.2805		15	238325_s_at	ODF3B	-5.46709	0.00254969	-5.55829	2.59091e-08	-5.51269
16	206566_at	SLC7A1	12.3966	0.000272982	12.6342	2.76515e-07	12.5154		16	239145_at	ZNF414	-5.68339	0.000425721	-5.26998	1.87014e-07	-5.47668
17	201461_s_at	MAPKAPK2	11.411	0.000664395	13.3398	2.21661e-06	12.3754		17	241346_at	ARHGAP30	-5.36853	0.000670833	-5.54297	5.12779e-07	-5.45575
18	211300_s_at	TP53	11.0999	0.00230839	13.5548	5.69767e-07	12.3273		18	1554376_s_at	PTPLA	-5.63709	0.00394532	-5.18	2.9716e-06	-5.40855
19	222501_s_at	REPIN1	12.2209	0.00154524	12.2444	5.88348e-07	12.2326		19	1562484_at	C17orf104	-5.01506	0.00107222	-5.77196	0.0182239	-5.39351
20	207824_s_at	MAZ	10.9602	0.000655007	12.7886	2.71424e-06	11.8744		20	203373_at	SOCS2	-5.80205	0.00682422	-4.87592	0.016144	-5.33899
21	238795_at	FAM208B	11.8856	0.000945309	11.7082	5.1515e-08	11.7969		21	222831_at	SAP30L	-5.00421	0.00515161	-5.65104	2.02154e-05	-5.32762
22	1558214_s_at	CTNNA1	11.8373	0.00403168	11.635	3.49083e-06	11.7362		22	215695_s_at	GYG2	-4.95043	0.00361931	-5.6735	9.65573e-06	-5.31196
23	1552516_a_at	HIPK1	12.0057	0.00316541	11.1682	3.23985e-05	11.5869		23	203485_at	RTN1	-5.53076	0.000625506	-5.07393	8.97198e-05	-5.30234
24	214908_s_at	TRRAP	11.5757	0.000724253	11.2541	1.18703e-06	11.4149		24	1556851_at	RP11-700H6.1	-5.27362	0.00285868	-5.2917	8.80606e-05	-5.28266
25	1553150_at	KDM1B	8.35775	0.00292897	14.2398	0.000291249	11.2988		25	224973_at	FAM46A	-5.09342	0.000218455	-5.37284	1.78821e-09	-5.23313
26	1555266_a_at	ASXL2	10.9299	0.0195702	11.6127	5.72211e-05	11.2713		26	242548_x_at	ANKRD37	-5.22977	0.0038837	-5.10876	7.52478e-06	-5.16927
27	1554152_a_at	OGDH	10.6224	0.00933236	11.6763	5.01534e-05	11.1494		27	226533_at	HINT3	-4.72753	5.33236e-05	-5.57685	3.35896e-06	-5.15219
28	221220_s_at	SCYL2	10.2825	0.00279132	11.8859	2.22855e-06	11.0842		28	1569341_at	RP3-337H4.8	-5.34848	0.00158005	-4.92197	3.8334e-08	-5.13523
29	211708_s_at	SCD	10.884	0.000780088	11.1596	0.000177986	11.0218		29	1560418_at	CEP57L1	-5.00104	0.00070417	-5.08656	1.01057e-05	-5.0438
30	204188_s_at	RARG	11.8665	0.00280755	10.1331	1.43502e-05	10.9998		30	222890_at	CCDC113	-5.13473	0.0145289	-4.89943	0.000700331	-5.01708
31	210317_s_at	YWHAE	8.71641	0.0022816	12.9964	4.73142e-06	10.8564		31	1556894_at	NT5DC2	-4.92962	0.00432678	-4.84405	2.09573e-06	-4.88683
32	242019_at	CERS6	9.97665	0.00378884	11.5448	0.000103449	10.7607		32	215844_at	TNPO2	-4.72065	0.000370412	-4.99131	5.49792e-07	-4.85598
33	227069_at	CUX1	11.3091	0.00022617	10.0894	1.62331e-05	10.6992		33	211448_s_at	RGS6	-4.80903	0.00203023	-4.85632	7.05508e-06	-4.83268
34	1559954_s_at	DDX42	10.947	0.000107855	10.239	3.57613e-06	10.593		34	208937_s_at	ID1	-4.79649	0.00135726	-4.85143	0.00738217	-4.82396
35	215581_s_at	MCM3AP	8.98195	0.000195942	11.6417	3.1114e-05	10.3118		35	224847_at	CDK6	-5.63594	0.000767033	-3.99394	0.000181516	-4.81494
36	211162_x_at	SCD	10.0672	0.000906019	10.5346	0.000196594	10.3009		36	204939_s_at	PLN	-4.65516	0.0075256	-4.96993	1.15889e-05	-4.81255
37	205867_at	PTPN11	9.05563	0.0107923	11.5136	0.000325677	10.2846		37	217462_at	MYRF	-4.73467	0.00100759	-4.83681	2.44391e-05	-4.78574
38	201130_s_at	CDH1	10.1224	0.000563475	10.2657	9.83372e-08	10.1941		38	216550_x_at	ANKRD12	-4.59031	0.000962546	-4.96279	1.73187e-05	-4.77655
39	212107_s_at	DHX9	10.0096	0.00106968	9.98792	2.15207e-07	9.99876		39	242071_x_at	ITGA8	-4.90619	0.00180047	-4.63567	2.58713e-05	-4.77093
40	235016_at	REEP3	9.48604	0.00194987	10.4822	2.78033e-05	9.98412		40	214314_s_at	EIF5B	-4.23223	0.00212545	-5.19251	0.000424706	-4.71237
41	214975_s_at	MTMR1	8.03621	0.000301632	10.4184	1.05788e-05	9.22731		41	224409_s_at	TSSK6	-4.79185	0.00587694	-4.61304	1.11996e-05	-4.70244
42	206724_at	CBX4	8.41153	0.00236433	9.84454	4.21204e-06	9.12804		42	214149_s_at	ATP6V0E1	-4.88127	0.0136889	-4.47428	0.000110922	-4.67778
43	1555639_a_at	RBM14	10.1159	0.000631305	8.04157	3.85027e-06	9.07873		43	230980_x_at	MIR142	-4.61742	0.00147039	-4.71467	1.84203e-05	-4.66605
44	212797_at	SORT1	8.64935	0.00353183	9.1909	0.000171274	8.92012		44	231516_at	AL022341.3	-4.90281	0.00142851	-4.41615	8.32465e-06	-4.65948
45	232079_s_at	PVRL2	8.56659	0.00195774	9.1122	3.15699e-07	8.83939		45	230998_at	CBX3	-4.56381	0.000536054	-4.68215	7.45433e-05	-4.62298
46	238506_at	LRRC58	8.22916	0.00129314	9.3835	2.88072e-05	8.80633		46	208993_s_at	PPIG	-4.09658	0.00213215	-5.07934	4.24879e-05	-4.58796
47	222155_s_at	SLC52A2	9.12922	0.00571453	8.40042	2.54976e-05	8.76482		47	1554655_a_at	RPRML	-3.99904	0.00192949	-5.15616	0.000273261	-4.5776
48	204540_at	EEF1A2	8.64685	8.68321e-05	8.69044	8.10025e-07	8.66865		48	225041_at	MPHOSPH8	-4.04539	0.00675497	-4.75831	5.3907e-06	-4.40185
49	1553962_s_at	RHOB	7.69306	0.00411797	9.46388	8.96372e-06	8.57847		49	234491_s_at	SAV1	-4.24485	0.00423831	-4.33358	0.00471447	-4.28922
50	231862_at	CBX5	9.97776	0.0126683	6.80548	0.000861309	8.39162		50	1559926_at	LOC728353	-4.3867	0.00453079	-4.14481	0.000101149	-4.26576
51	1557100_s_at	HECTD1	8.37977	0.000195657	8.34917	1.38214e-08	8.36447		51	242211_x_at	WDR90	-4.11438	0.0125034	-4.33855	2.65737e-05	-4.22646
52	244871_s_at	USP32	8.55023	0.00338619	8.16126	1.14744e-06	8.35575		52	238623_at	RP3-428L16.2	-4.25413	0.00413669	-4.18979	0.00812337	-4.22196
53	232078_at	PVRL2	7.6234	0.00336626	8.49497	1.17401e-06	8.05918		53	203763_at	DYNC2LI1	-4.43894	0.0119552	-3.97315	0.000461269	-4.20604
54	1554311_a_at	SUPT6H	7.56367	0.001496	8.55409	3.46437e-06	8.05888		54	1563606_a_at	LOC286359	-4.52516	0.0260367	-3.88119	0.000113677	-4.20317
55	212574_x_at	TMEM259	6.86624	0.00722601	9.2175	0.00014927	8.04187		55	206816_s_at	SPAG8	-4.00459	0.00115471	-4.38763	2.16368e-05	-4.19611
56	1557103_a_at	LMTK3	7.51856	6.08746e-05	8.36023	2.69575e-06	7.93939		56	241670_x_at	CASC14	-4.19649	0.00785468	-4.10426	1.49446e-06	-4.15038
57	238323_at	TEAD2	9.50138	0.000591616	6.3519	0.000388025	7.92664		57	1558236_at	DR1	-3.9089	0.00652368	-4.35462	2.01541e-06	-4.13176
58	211299_s_at	FLOT2	8.42154	0.00183824	7.39864	5.60928e-08	7.91009		58	206416_at	ZNF205	-4.33805	0.00292847	-3.9138	6.36474e-06	-4.12593
59	214216_s_at	LARP4B	8.16612	0.010082	7.52863	3.14346e-05	7.84737		59	224736_at	CCAR1	-3.54628	0.000953597	-4.65644	1.584e-05	-4.10136
60	1554327_a_at	CANT1	7.37957	0.000597156	8.11357	5.02544e-06	7.74657		60	214778_at	MEGF8	-4.03997	0.000575515	-4.16065	3.09682e-05	-4.10031
61	1552737_s_at	WWP2	7.55829	0.00131586	7.93251	2.70745e-07	7.7454		61	214122_at	PDLIM7	-4.23742	0.0150889	-3.9538	3.17732e-06	-4.09561
62	224982_at	AKT1S1	7.71	0.00175743	7.75424	6.0004e-06	7.73212		62	244529_at	RP11-408I18.9	-4.12153	0.00869833	-4.0667	2.17687e-05	-4.09412
63	1553685_s_at	SP1	7.49746	0.00179659	7.90087	4.20703e-07	7.69917		63	243774_at	MUC20	-4.49918	0.00514593	-3.68419	8.95026e-05	-4.09169
64	210125_s_at	BANF1	7.91528	0.00227786	7.41167	4.95803e-07	7.66348		64	226105_at	C1GALT1	-4.05623	0.0227428	-4.12184	0.000512164	-4.08903
65	1554339_a_at	COG3	7.05941	0.00136952	8.08445	1.69484e-05	7.57193		65	216563_at	ANKRD12	-4.01095	0.00265317	-4.14629	2.17405e-06	-4.07862
66	223323_x_at	TRPM7	7.83372	0.00356388	7.2164	1.87595e-05	7.52506		66	232033_at	USP37	-4.03375	0.0087846	-4.10675	1.24325e-05	-4.07025
67	211136_s_at	CLPTM1	7.30568	0.00414297	7.68731	1.86718e-06	7.49649		67	215505_s_at	STRN3	-3.35926	0.0202106	-4.78048	3.95229e-06	-4.06987
68	1566303_s_at	PPP1R11	7.31535	0.00094128	7.61113	1.30607e-06	7.46324		68	1554018_at	GPNMB	-3.28744	0.0149165	-4.81399	0.000505221	-4.05072
69	201378_s_at	UBAP2L	7.07113	0.000371915	7.82411	9.95231e-08	7.44762		69	1557531_a_at	C10orf55	-3.84946	0.00237349	-4.2408	1.1403e-06	-4.04513
70	211622_s_at	ARF3	7.30829	0.000538581	7.49324	3.15277e-06	7.40076		70	238866_at	C19orf68	-4.2262	0.000643592	-3.8324	3.58127e-06	-4.0293
71	34478_at	RAB11B	5.40371	0.00206258	9.20038	0.00104888	7.30204		71	222837_s_at	NAA15	-2.995	0.0482291	-5.03555	0.00299336	-4.01527
72	1554574_a_at	CYB5R3	6.98571	0.000176915	7.37877	2.37244e-06	7.18224		72	219703_at	MNS1	-4.88989	0.00259461	-3.09748	0.0222827	-3.99369
73	213606_s_at	ARHGDIA	5.10075	0.0022479	9.25421	0.000388029	7.17748		73	219973_at	ARSJ	-4.17366	0.0116136	-3.80667	0.000209486	-3.99017
74	201508_at	IGFBP4	8.70534	0.00239637	5.62511	0.00978352	7.16522		74	1570364_at	ZNF709	-4.2898	0.0168875	-3.65343	4.79635e-05	-3.97161
75	208997_s_at	UCP2	6.51217	0.000690648	7.81493	1.38786e-05	7.16355		75	206080_at	PLCH2	-3.79534	0.00136689	-4.12063	1.40449e-07	-3.95798
76	202111_at	SLC4A2	7.35056	0.000592773	6.94979	9.01995e-06	7.15017		76	207204_at	FSCN2	-4.01216	0.0144101	-3.8994	3.15039e-05	-3.95578
77	225473_at	SOGA1	6.67928	0.0473316	7.5957	0.000325139	7.13749		77	239011_at	LOC102724965	-3.99793	0.00300647	-3.87774	1.81782e-05	-3.93784
78	212291_at	HIPK1	7.71469	0.00271697	6.47486	3.90327e-05	7.09478		78	230696_at	LOC100289092	-3.78365	0.00637326	-4.07874	6.23877e-05	-3.93119
79	212142_at	MCM4	7.97258	0.00023963	6.16991	0.000177329	7.07124		79	221935_s_at	EOGT	-4.08329	0.00994478	-3.77754	0.00544492	-3.93041
80	209852_x_at	PSME3	6.48476	0.000368359	7.36758	1.26264e-06	6.92617		80	232570_s_at	ADAM33	-3.74072	0.000615859	-4.10863	1.26879e-05	-3.92467
81	238427_at	GRPEL2	7.01256	0.00893431	6.81904	3.18001e-06	6.9158		81	209928_s_at	MSC	-3.79893	0.00905942	-4.03941	8.73707e-05	-3.91917
82	227556_at	NME7	6.4952	0.0397311	7.31164	0.000376022	6.90342		82	236845_at	TRIM62	-3.76056	0.00389672	-4.07751	1.98306e-05	-3.91904
83	1555730_a_at	CFL1	6.71819	8.29005e-05	7.0784	5.93087e-08	6.8983		83	238046_x_at	PWWP2B	-3.9047	0.00359498	-3.90292	1.87363e-06	-3.90381
84	225869_s_at	UNC93B1	6.53008	0.000174116	7.214	8.98067e-06	6.87204		84	219439_at	C1GALT1	-3.80432	0.0117737	-3.99984	4.15145e-05	-3.90208
85	203239_s_at	CNOT3	6.70012	0.00277416	6.89035	1.96934e-06	6.79523		85	204897_at	PTGER4	-4.81898	0.00821005	-2.97499	0.0268168	-3.89698
86	203085_s_at	TGFB1	7.07344	0.00206725	6.49061	1.99262e-05	6.78202		86	244279_at	SOBP	-4.20725	0.00310796	-3.57444	3.66471e-08	-3.89085
87	200964_at	UBA1	6.41272	0.000513037	7.06548	2.01702e-06	6.7391		87	235354_s_at	RSRC1	-3.63919	0.0429492	-4.12428	0.00409155	-3.88173
88	208751_at	NAPA	6.70783	5.77322e-05	6.7034	2.17886e-07	6.70561		88	211306_s_at	FCAR	-4.06899	0.00320178	-3.66661	6.91416e-06	-3.8678
89	1554757_a_at	INPP5A	6.50323	0.00509328	6.7701	9.73981e-07	6.63667		89	240615_at	PTOV1-AS1	-3.61718	3.2493e-06	-4.11751	1.0258e-05	-3.86735
90	200787_s_at	PEA15	6.21592	0.000781458	6.96046	1.75193e-06	6.58819		90	219612_s_at	FGG	-4.01362	0.0036332	-3.72015	4.27399e-06	-3.86688
91	201367_s_at	ZFP36L2	5.19251	0.00857671	7.96278	0.000527524	6.57765		91	218044_x_at	PTMS	-3.89418	0.00204619	-3.83683	3.04322e-06	-3.8655
92	209872_s_at	PKP3	6.26591	0.00027335	6.86412	4.82637e-07	6.56501		92	236753_at	LINC00689	-3.84377	0.00660704	-3.8536	2.70082e-05	-3.84869
93	242444_at	C1QTNF6	6.86619	0.00728467	6.22094	1.74237e-05	6.54356		93	221009_s_at	ANGPTL4	-4.01182	0.00758599	-3.65223	2.65128e-05	-3.83202
94	209997_x_at	PCM1	6.8995	0.000917952	6.09834	0.000130727	6.49892		94	204286_s_at	PMAIP1	-3.93159	0.0215307	-3.71751	0.00985943	-3.82455
95	234068_s_at	AP2A1	4.80385	0.00791216	8.18068	0.000205903	6.49226		95	208105_at	GIPR	-3.76283	0.00560884	-3.83766	2.58512e-05	-3.80025
96	1564494_s_at	P4HB	6.43529	0.000243192	6.4851	3.28659e-08	6.4602		96	236702_at	RTFDC1	-4.20252	0.000238663	-3.39569	0.000384455	-3.7991
97	1555337_a_at	ZNF317	6.22961	0.00463757	6.67906	2.73555e-05	6.45434		97	236457_at	GTDC1	-3.93048	0.00128012	-3.63619	2.28589e-06	-3.78334
98	239077_at	CSGALNACT2	6.40142	0.00231633	6.50364	9.92246e-07	6.45253		98	210459_at	PSMD4	-3.98519	0.00260703	-3.56596	0.00112826	-3.77557
99	212193_s_at	LARP1	5.67339	0.0306456	7.17599	0.000133162	6.42469		99	244865_at	HAX1	-4.0519	0.00467385	-3.46622	2.20928e-05	-3.75906
100	210023_s_at	PCGF1	5.94646	0.00867225	6.8803	4.66101e-06	6.41338		100	222457_s_at	LIMA1	-4.27598	0.00428865	-3.22993	0.00513859	-3.75296
101	200707_at	PRKCSH	5.92945	0.000300174	6.83296	6.5086e-07	6.3812		101	223924_at	TTC25	-3.40977	0.00383644	-4.07236	5.30841e-05	-3.74106
102	225650_at	SAMD1	5.99977	0.00547765	6.75858	1.28447e-05	6.37918		102	226189_at	ITGB8	-3.98204	0.00323191	-3.48497	1.63952e-06	-3.73351
103	211088_s_at	PLK4	7.22713	0.0256348	5.52672	0.00090563	6.37692		103	212848_s_at	C9orf3	-3.2937	0.00898403	-4.15727	0.0032124	-3.72548
104	209136_s_at	USP10	6.42623	0.00137904	6.29544	1.81888e-06	6.36083		104	203910_at	ARHGAP29	-3.65016	0.00307844	-3.79393	0.00400674	-3.72205
105	1563687_a_at	FRYL	6.82836	0.00161584	5.8398	0.00029207	6.33408		105	221993_s_at	TSR3	-4.02697	0.00106891	-3.41075	3.47842e-05	-3.71886
106	1555784_s_at	IRAK1	6.08672	0.00491252	6.49254	5.07641e-06	6.28963		106	237444_at	KIF13A	-3.5681	0.0170921	-3.83549	0.0002622	-3.70179
107	242647_at	USP34	6.3712	0.000695171	6.19996	6.71766e-06	6.28558		107	1561500_at	CTU2	-3.7894	0.00974314	-3.60217	1.57376e-05	-3.69578
108	238801_at	RBM33	5.8886	0.00229622	6.66569	1.58416e-06	6.27714		108	1558605_at	CTD-2292M16.8	-3.58738	0.0060636	-3.78788	4.19368e-05	-3.68763
109	211205_x_at	PIP5K1A	6.47713	0.000960042	6.03113	0.000314457	6.25413		109	238016_s_at	LOC100507507	-3.77138	0.00896174	-3.595	8.26709e-07	-3.68319
110	228295_at	WDR59	6.68063	0.0041459	5.81015	7.05216e-05	6.24539		110	234536_at	SARDH	-3.54037	0.00678122	-3.81128	0.000209544	-3.67582
111	212220_at	PSME4	6.30192	0.00015557	6.18766	7.77748e-07	6.24479		111	218401_s_at	ZNF281	-3.77938	0.00256272	-3.55481	8.59609e-06	-3.66709
112	211973_at	NUDT3	5.76966	0.00989764	6.65544	0.000235418	6.21255		112	229586_at	CHD9	-3.58243	0.0135324	-3.73397	0.000111441	-3.6582
113	217539_at	C18orf25	6.32921	0.00783376	6.07278	3.09674e-06	6.20099		113	204345_at	COL16A1	-3.2437	0.00948066	-4.06008	2.23785e-05	-3.65189
114	1555831_s_at	LRRC41	6.23996	0.000364867	6.14941	7.57635e-08	6.19468		114	217514_at	ST8SIA5	-3.59341	0.0333439	-3.7035	0.000299537	-3.64846
115	229061_s_at	SLC25A13	6.65998	0.00103899	5.64082	7.06515e-06	6.1504		115	241887_at	UBE2W	-3.46927	0.034001	-3.81653	6.18993e-05	-3.6429
116	230806_s_at	FAM65A	5.95752	0.00497211	6.33036	8.39042e-06	6.14394		116	226222_at	KIAA1432	-3.64984	0.0102392	-3.63177	0.000130557	-3.64081
117	1555786_s_at	LINC00520	5.89564	0.00813823	6.36354	7.28184e-05	6.12959		117	1566557_at	BAIAP2-AS1	-3.27581	0.0216658	-4.00398	0.00067786	-3.6399
118	201039_s_at	RAD23A	6.1022	0.00037974	6.12064	3.83276e-07	6.11142		118	234411_x_at	CD44	-3.81818	0.00562031	-3.44115	6.48886e-05	-3.62967
119	203183_s_at	SMARCD1	5.68915	0.00335052	6.51759	3.44609e-05	6.10337		119	228847_at	EXOC3	-3.65308	0.00327209	-3.592	6.63341e-05	-3.62254
120	223661_at	NUCKS1	7.0492	0.0170836	5.14354	0.000958675	6.09637		120	206986_at	FGF18	-3.28169	0.00571413	-3.96105	3.47849e-05	-3.62137
121	204716_at	CCDC6	6.44299	0.00584099	5.717	7.5972e-06	6.08		121	201024_x_at	EIF5B	-3.54809	0.00131657	-3.67649	0.00021629	-3.61229
122	1562836_at	DDX6	7.16052	0.0100229	4.97451	0.00364533	6.06752		122	230986_at	KLF8	-3.58148	0.00854899	-3.6396	6.09658e-05	-3.61054
123	225294_s_at	TRAPPC1	5.53745	0.00247951	6.55565	2.46584e-05	6.04655		123	207262_at	APOF	-3.62112	0.0208901	-3.59024	0.000102616	-3.60568
124	1555594_a_at	MBNL1	6.18469	0.00366091	5.77916	1.70587e-06	5.98193		124	230195_at	LINC01405	-3.70688	0.0136799	-3.48423	9.04855e-05	-3.59556
125	207722_s_at	BTBD2	5.22571	0.000547456	6.68418	4.27133e-05	5.95495		125	1553613_s_at	FOXC1	-3.21435	0.00782461	-3.96516	3.84052e-05	-3.58976
126	202145_at	LY6E	6.4879	0.000288405	5.31904	0.000246802	5.90347		126	239643_at	LOC100129516	-3.5828	0.00990148	-3.59466	2.63354e-07	-3.58873
127	207239_s_at	CDK16	5.85803	0.00245641	5.89207	3.41853e-05	5.87505		127	244617_at	GPR26	-3.85225	0.000875349	-3.3209	1.37123e-06	-3.58657
128	1552497_a_at	SLAMF6	5.66888	0.0005633	6.06495	6.87537e-06	5.86691		128	206169_x_at	ZC3H7B	-3.74524	0.0145102	-3.42011	5.42968e-06	-3.58268
129	1565483_at	EGFR	5.71401	0.011127	6.01856	0.00115056	5.86628		129	234495_at	KLK15	-3.62633	0.00338273	-3.53793	0.000109158	-3.58213
130	213884_s_at	TRIM3	5.29	0.00167908	6.43926	0.000114328	5.86463		130	222515_x_at	TMEM165	-3.25389	0.00368186	-3.87303	0.000267879	-3.56346
131	237158_s_at	MPHOSPH9	6.03563	0.000596654	5.64363	4.14869e-06	5.83963		131	214174_s_at	PDLIM4	-3.63234	0.00191919	-3.49387	8.10224e-05	-3.56311
132	212619_at	TMEM194A	6.05359	0.000373377	5.61397	1.36743e-07	5.83378		132	237159_x_at	AP1S3	-3.39272	0.011639	-3.72469	0.000177017	-3.5587
133	1563900_at	FAM83B	6.50538	0.00578134	5.14853	0.000766016	5.82695		133	227483_s_at	UNC93B1	-3.56249	0.0018852	-3.5522	5.07131e-05	-3.55734
134	214734_at	EXPH5	5.83801	0.0050629	5.78547	7.09437e-06	5.81174		134	239933_x_at	CCDC176	-3.68641	0.00195883	-3.4087	1.33078e-05	-3.54756
135	216205_s_at	MFN2	5.79897	0.00782732	5.74781	1.32695e-05	5.77339		135	234286_at	PPP1R12C	-3.55991	0.010324	-3.5327	1.83321e-06	-3.54631
136	217097_s_at	PHTF2	5.5894	0.00501512	5.90425	3.09254e-05	5.74683		136	229648_at	ARHGAP32	-3.76258	0.0245386	-3.3142	4.48575e-05	-3.53839
137	211019_s_at	LSS	5.58636	0.0138765	5.88448	4.11925e-05	5.73542		137	237463_at	ZFPM1	-3.39873	0.00428987	-3.674	5.34158e-05	-3.53636
138	1564911_at	SNHG4	6.17447	0.000643438	5.25264	9.43576e-07	5.71356		138	242904_x_at	RP11-489E7.4	-3.60895	0.00404681	-3.46069	2.69026e-05	-3.53482
139	213286_at	ZFR	5.58524	0.0026257	5.7848	1.12503e-05	5.68502		139	203830_at	C17orf75	-3.42956	0.012335	-3.63042	0.00107263	-3.52999
140	240528_s_at	EXOC4	6.07332	0.0046357	5.25986	0.000107713	5.66659		140	236258_at	RBBP8NL	-3.51922	5.03059e-05	-3.5288	3.98309e-05	-3.52401
141	1562966_at	KIAA1217	5.49365	0.0114956	5.83644	0.000130029	5.66504		141	239356_at	DOCK9-AS2	-3.54374	0.00623962	-3.50412	0.000112331	-3.52393
142	214849_at	KCTD20	5.53202	0.000241539	5.77241	0.000168414	5.65221		142	224343_x_at	YME1L1	-3.5087	0.00763775	-3.53726	0.000111207	-3.52298
143	1556551_s_at	SLC39A6	5.54904	0.00225508	5.75327	0.0100443	5.65115		143	223599_at	TRIM6	-3.69559	0.00195167	-3.3493	0.000450843	-3.52245
144	1558015_s_at	ACTR2	6.03514	0.00286171	5.22256	0.00269647	5.62885		144	210000_s_at	SOCS1	-3.54957	0.00611516	-3.47896	0.000123719	-3.51426
145	207117_at	ZNF117	5.15823	0.00225985	6.09215	0.000134158	5.62519		145	236893_at	HOXB-AS3	-3.53447	0.00238563	-3.47136	7.09794e-08	-3.50291
146	225203_at	PPP1R16A	6.70397	0.00187128	4.48781	0.000118286	5.59589		146	208814_at	HSPA4	-3.01658	0.0077677	-3.9892	0.000311969	-3.50289
147	1555434_a_at	SLC39A14	6.20021	0.00292222	4.98366	9.74226e-05	5.59194		147	243722_at	PYDC1	-3.54762	0.0172831	-3.458	0.000126371	-3.50281
148	208466_at	RAB3D	5.41993	0.00607457	5.76047	0.000391926	5.5902		148	213069_at	HEG1	-3.2612	0.0129333	-3.73462	0.000487758	-3.49791
149	212065_s_at	USP34	5.62082	0.00334767	5.55027	9.92291e-06	5.58554		149	229232_at	LRRC57	-3.39074	0.0120317	-3.60273	0.000370214	-3.49674
150	220363_s_at	ELMO2	5.38845	0.00153325	5.68932	8.84919e-07	5.53889		150	240441_at	FAM99B	-3.6022	0.000456255	-3.39098	1.36204e-05	-3.49659
151	212020_s_at	MKI67	5.47491	0.00326768	5.58962	1.8179e-05	5.53227		151	209768_s_at	SEPT5-GP1BB	-3.30859	0.00227644	-3.6717	2.10969e-05	-3.49015
152	200935_at	CALR	3.86343	0.00524459	7.18981	0.00135391	5.52662		152	225886_at	DDX5	-3.15557	0.00589018	-3.81198	0.00270351	-3.48378
153	220236_at	PDPR	5.65693	0.000109577	5.36849	6.71281e-07	5.51271		153	201427_s_at	SEPP1	-3.26161	0.0041501	-3.70337	0.0001303	-3.48249
154	1553139_s_at	PLXNA3	5.79611	0.00167466	5.22113	6.23538e-05	5.50862		154	204264_at	CPT2	-3.24445	0.0120057	-3.71658	5.80106e-05	-3.48052
155	209675_s_at	HNRNPUL1	4.81629	0.0091494	6.19646	6.27939e-05	5.50638		155	243938_x_at	DNAH5	-3.42918	0.012935	-3.51489	0.000106836	-3.47203
156	1553122_s_at	RBAK	5.34407	0.00340683	5.66108	5.75943e-05	5.50258		156	222836_at	NAA15	-3.58715	0.0043768	-3.3564	2.90087e-05	-3.47178
157	50314_i_at	C20orf27	5.59748	0.000758921	5.40598	0.000166479	5.50173		157	220553_s_at	PRPF39	-3.44558	0.0208866	-3.48595	0.0067323	-3.46577
158	233573_s_at	WDR6	5.79433	0.0063689	5.19728	1.11467e-05	5.49581		158	228988_at	ZNF711	-3.32318	0.00973352	-3.59487	0.00300722	-3.45902
159	215037_s_at	BCL2L1	5.4415	0.00363374	5.54924	8.47087e-06	5.49537		159	223168_at	RHOU	-3.48174	0.00306076	-3.43494	1.61913e-10	-3.45834
160	244593_at	HID1	5.14019	9.49056e-05	5.80846	8.40204e-05	5.47433		160	227955_s_at	EFNA5	-3.90401	0.00102871	-3.00347	0.0275261	-3.45374
161	200796_s_at	MCL1	5.27234	0.0102423	5.65615	1.39715e-05	5.46425		161	204720_s_at	DNAJC6	-2.98665	0.0102801	-3.91355	6.3113e-05	-3.4501
162	208876_s_at	PAK2	4.88096	0.00617262	6.04203	1.91666e-05	5.46149		162	226725_at	SLFN5	-3.73483	0.0103113	-3.16072	0.00040825	-3.44778
163	207764_s_at	HIPK3	5.4281	0.000721943	5.46706	3.83049e-06	5.44758		163	205629_s_at	CRH	-3.47116	0.00237184	-3.42364	1.24394e-05	-3.4474
164	215509_s_at	BUB1	5.77271	0.000467924	5.11943	2.0026e-05	5.44607		164	201122_x_at	EIF5A	-3.13669	0.00340527	-3.74945	0.000234619	-3.44307
165	214383_x_at	KLHDC3	5.16413	0.00234484	5.68857	1.21376e-05	5.42635		165	236689_at	RNF151	-3.32752	0.00794047	-3.55685	1.57438e-06	-3.44218
166	217208_s_at	DLG1	5.48567	0.0108695	5.35712	8.92628e-06	5.4214		166	228697_at	HINT3	-3.40959	0.00258569	-3.47123	0.000204463	-3.44041
167	1558697_a_at	KIAA0430	5.40095	0.00134579	5.38676	1.60701e-05	5.39386		167	234271_at	OTOP2	-3.49091	0.000686536	-3.38659	2.48514e-05	-3.43875
168	200695_at	PPP2R1A	5.27965	0.000893771	5.48697	9.45137e-08	5.38331		168	230749_s_at	CAMK2D	-3.49701	0.00338534	-3.37489	3.06797e-05	-3.43595
169	1565484_x_at	EGFR	5.54787	0.0190002	5.21367	0.000544115	5.38077		169	244180_at	ZNF793	-3.35111	0.00240883	-3.51435	5.17426e-06	-3.43273
170	207626_s_at	SLC7A2	5.41954	0.00438174	5.33806	0.00395913	5.3788		170	226612_at	UBE2QL1	-3.7546	0.0434125	-3.0897	0.00343883	-3.42215
171	238959_at	LARP4	5.30589	0.00160687	5.43965	1.21209e-05	5.37277		171	208868_s_at	GABARAPL1	-3.27374	0.0110421	-3.56284	2.62261e-05	-3.41829
172	211391_s_at	PATZ1	5.37609	0.0136803	5.3673	0.00010348	5.37169		172	1557053_s_at	UBE2G2	-3.92915	0.00235131	-2.90714	0.00677403	-3.41814
173	219875_s_at	DESI2	5.182	0.00145417	5.55917	4.5819e-05	5.37059		173	217764_s_at	RAB31	-2.57915	0.00166322	-4.24111	0.00831682	-3.41013
174	209456_s_at	FBXW11	5.2452	0.00111064	5.49521	0.000291233	5.37021		174	206827_s_at	TRPV6	-3.63745	0.00394229	-3.16588	0.000127148	-3.40166
175	201647_s_at	SCARB2	5.07967	0.00361569	5.64207	0.00284909	5.36087		175	210794_s_at	MEG3	-3.22961	0.000676721	-3.55069	0.000117506	-3.39015
176	225382_at	ZNF275	5.22994	0.004732	5.48965	3.62704e-05	5.3598		176	220812_s_at	HHLA2	-3.5133	0.00562258	-3.26206	3.17651e-06	-3.38768
177	222873_s_at	EHMT1	5.32378	0.000730049	5.39048	1.36881e-07	5.35713		177	203650_at	PROCR	-2.81303	0.00468787	-3.90027	0.000224649	-3.35665
178	201168_x_at	ARHGDIA	4.65997	0.00604663	6.02587	2.31145e-05	5.34292		178	1559667_at	RP11-83N9.5	-3.47844	0.000872572	-3.22397	0.000669365	-3.35121
179	243358_at	IGF1R	5.07652	0.0305514	5.59157	0.00029063	5.33404		179	239446_x_at	DCBLD2	-3.42449	0.00238951	-3.27283	4.79671e-05	-3.34866
180	200990_at	TRIM28	5.28222	0.000113334	5.35201	9.98019e-08	5.31711		180	204507_s_at	PPP3R1	-3.17443	0.0271944	-3.51206	0.00289624	-3.34325
181	1560020_at	DNAJC13	5.53465	0.00173685	5.08098	3.40871e-07	5.30781		181	222444_at	ARMCX3	-3.10413	0.0059442	-3.57709	0.000185669	-3.34061
182	222385_x_at	SEC61A1	5.07387	0.000192458	5.54064	3.35384e-08	5.30725		182	1554609_at	LOC100287896	-3.14859	0.00728453	-3.52326	0.000504522	-3.33593
183	243093_at	C2orf49	5.37922	0.00225997	5.21133	4.26586e-07	5.29528		183	205560_at	PCSK5	-3.269	0.00363587	-3.40206	1.06304e-05	-3.33553
184	242938_s_at	FOXK2	5.17016	0.00120262	5.39738	1.19806e-05	5.28377		184	208461_at	HIC1	-3.35424	0.00561713	-3.30112	1.53472e-05	-3.32768
185	221273_s_at	RNF208	4.11819	0.0175007	6.4234	0.00126967	5.27079		185	220130_x_at	LTB4R2	-3.34459	0.00150018	-3.30996	4.7468e-06	-3.32728
186	202247_s_at	MTA1	5.06414	0.0181866	5.46122	0.00027574	5.26268		186	234748_x_at	KRMP1	-3.28109	0.00227174	-3.3706	8.72981e-06	-3.32585
187	227455_at	C6orf136	5.5229	0.00345182	4.9971	2.32784e-05	5.26		187	226158_at	KLHL24	-3.14962	0.00900018	-3.49168	0.000110902	-3.32065
188	206491_s_at	NAPA	5.04275	0.000126633	5.46935	1.72451e-08	5.25605		188	242667_at	TLR3	-3.42504	0.00479921	-3.20645	1.19918e-05	-3.31574
189	201796_s_at	VARS	5.41683	0.00131778	5.06868	2.53294e-05	5.24275		189	1566480_x_at	C17orf104	-3.01558	0.00538754	-3.61123	5.29457e-06	-3.3134
190	204666_s_at	SIKE1	4.70476	0.00221059	5.76884	0.000503446	5.2368		190	209250_at	DEGS1	-3.06759	0.0320011	-3.55853	8.99199e-05	-3.31306
191	210428_s_at	HGS	5.04122	0.0008112	5.40637	5.51602e-08	5.22379		191	206781_at	DNAJC4	-3.44271	0.00614155	-3.17935	1.69649e-07	-3.31103
192	210735_s_at	CA12	5.38137	0.00225106	5.06105	0.000153665	5.22121		192	244400_at	VPS33A	-3.27798	0.00544714	-3.33938	7.66101e-06	-3.30868
193	223131_s_at	TRIM8	5.31752	0.0084832	5.11	6.31909e-05	5.21376		193	236194_at	RP11-53O19.3	-3.40484	0.0119067	-3.20631	0.000231917	-3.30558
194	215687_x_at	PLCB1	4.8052	0.000821468	5.61125	8.53142e-06	5.20823		194	204734_at	KRT15	-3.18936	0.0116278	-3.41793	0.00442036	-3.30365
195	219558_at	ATP13A3	4.83438	0.00275778	5.57535	0.00011857	5.20486		195	230073_at	LOC100131564	-3.34016	0.00438109	-3.24012	8.51605e-07	-3.29014
196	1553219_a_at	AMMECR1	5.27949	0.00603689	5.11045	6.46379e-06	5.19497		196	234694_at	CNTROB	-3.42319	0.00325952	-3.15625	4.06851e-05	-3.28972
197	1553535_a_at	RANGAP1	5.06334	0.00451835	5.30668	2.85212e-06	5.18501		197	201883_s_at	B4GALT1	-3.28588	0.0234399	-3.28528	9.65796e-05	-3.28558
198	235330_at	CCDC117	5.99926	0.00421012	4.36051	0.00136131	5.17988		198	238770_at	KIAA1456	-3.48217	0.0411739	-3.0879	0.000940481	-3.28503
199	209117_at	WBP2	4.96283	0.00545642	5.38452	3.60454e-05	5.17368		199	213753_x_at	EIF5A	-3.14668	0.0006827	-3.42214	4.53745e-05	-3.28441
200	243967_at	AFF3	5.64759	0.000134577	4.68722	0.000907306	5.16741		200	220489_s_at	SERINC2	-3.37256	0.0026885	-3.19066	4.02419e-05	-3.28161
201	205732_s_at	NCOA2	5.78326	0.016726	4.54785	0.000110227	5.16556		201	217658_at	THAP3	-3.26362	0.00129306	-3.29401	9.20923e-06	-3.27881
202	227510_x_at	MALAT1	4.85993	0.00229007	5.4116	1.38384e-05	5.13577		202	236186_x_at	IL17RE	-3.04416	0.00125354	-3.51188	9.84114e-06	-3.27802
203	210148_at	HIPK3	5.09971	0.0111728	5.1441	4.56879e-05	5.1219		203	207530_s_at	CDKN2B	-3.3352	0.00720881	-3.20786	1.84275e-05	-3.27153
204	1553694_a_at	PIK3C2A	5.36743	0.00693486	4.86433	9.3049e-06	5.11588		204	226427_s_at	B3GALT6	-3.07642	0.0389695	-3.45863	0.000373214	-3.26753
205	204815_s_at	DHX34	4.88828	0.0019208	5.3394	8.26054e-06	5.11384		205	235059_at	RAB12	-2.81448	0.0322446	-3.71457	0.0085661	-3.26452
206	234939_s_at	PHF12	4.51165	0.00100969	5.70044	2.47308e-05	5.10604		206	1570366_x_at	ZNF709	-3.2061	0.0100704	-3.31214	9.07747e-05	-3.25912
207	221638_s_at	STX16	5.13484	0.00415111	5.05415	1.94624e-05	5.0945		207	217046_s_at	AGER	-3.19458	5.51397e-05	-3.32217	1.35253e-07	-3.25838
208	201107_s_at	THBS1	5.87065	0.015607	4.29575	0.00616625	5.0832		208	225540_at	MAP2	-2.82659	0.00628089	-3.68583	0.000188011	-3.25621
209	1558747_at	SMCHD1	5.45731	0.0106939	4.69106	9.47244e-05	5.07418		209	243457_s_at	ZNF214	-3.49569	0.0105326	-3.01077	0.00027099	-3.25323
210	217189_s_at	SMG7	4.6599	0.0101169	5.47502	5.50417e-05	5.06746		210	205314_x_at	SNTB2	-3.18495	0.000222916	-3.31819	1.28541e-05	-3.25157
211	208916_at	SLC1A5	5.14726	0.00126607	4.98021	2.81992e-08	5.06373		211	236091_at	HMGB2	-3.41263	0.0140285	-3.08497	0.000679266	-3.2488
212	201308_s_at	SEPT11	4.88869	0.00697884	5.23753	1.99817e-05	5.06311		212	1563098_at	IGFN1	-3.2465	0.00957889	-3.24824	4.58936e-05	-3.24737
213	222124_at	HIF3A	4.84466	0.00513008	5.25117	0.000108269	5.04791		213	232470_at	SIK1	-3.22031	0.000390555	-3.25485	1.97896e-05	-3.23758
214	210417_s_at	PI4KB	4.97058	0.00727854	5.12401	1.17957e-05	5.0473		214	207555_s_at	TBXA2R	-3.34631	0.00528212	-3.1186	2.99192e-05	-3.23245
215	235461_at	TET2	5.34835	0.00061073	4.72897	1.49243e-05	5.03866		215	201661_s_at	ACSL3	-2.97667	0.000193424	-3.48139	0.000213069	-3.22903
216	200831_s_at	SCD	4.79163	0.00314321	5.26735	0.000361066	5.02949		216	236076_at	LOC257396	-3.20552	0.0103088	-3.24094	0.000159253	-3.22323
217	234963_s_at	FA2H	4.64303	0.0143338	5.41133	0.000794509	5.02718		217	224726_at	MIB1	-2.95746	0.00160147	-3.47635	3.15959e-06	-3.21691
218	205921_s_at	SLC6A6	5.38184	0.00609493	4.63027	0.00138108	5.00605		218	235933_at	FLJ32154	-3.06918	0.0253305	-3.35752	0.000160716	-3.21335
219	202240_at	PLK1	4.94736	0.00300357	5.04344	2.38583e-06	4.9954		219	1559083_x_at	LOC284600	-3.30024	0.00152384	-3.11922	3.78371e-06	-3.20973
220	218494_s_at	SLC2A4RG	5.04359	0.00746371	4.93522	6.18836e-06	4.9894		220	241799_x_at	LOC102725022	-3.26316	0.00102151	-3.14803	2.91034e-06	-3.20559
221	233250_x_at	FOXRED2	5.00945	0.0097099	4.93926	1.80507e-05	4.97436		221	225056_at	SIPA1L2	-3.36939	0.00904459	-3.03994	0.0160539	-3.20467
222	216908_x_at	RRN3P1	4.9252	0.000156416	5.01283	5.28277e-07	4.96902		222	204861_s_at	NAIP	-3.01619	0.00191764	-3.38683	3.6285e-05	-3.20151
223	1552476_s_at	PLCD3	5.12744	0.00787216	4.79925	0.000377602	4.96335		223	201882_x_at	B4GALT1	-3.2189	0.00716533	-3.17505	4.76323e-06	-3.19698
224	216627_s_at	B4GALT1	5.4848	0.00528806	4.43215	5.93113e-05	4.95847		224	218326_s_at	LGR4	-2.92508	0.00524076	-3.46885	5.49569e-06	-3.19697
225	231299_at	AGAP3	4.97601	0.0159213	4.93185	2.91356e-05	4.95393		225	217389_s_at	ATF5	-3.1592	0.0119169	-3.2257	9.07629e-05	-3.19245
226	203294_s_at	LMAN1	5.05801	0.0198909	4.82611	4.63565e-05	4.94206		226	215017_s_at	FNBP1L	-3.01532	0.00823938	-3.36775	0.000370624	-3.19154
227	1555436_a_at	AFF4	5.08061	0.00154227	4.78751	7.06207e-06	4.93406		227	223788_at	GTPBP2	-3.13997	0.00725538	-3.24251	4.0972e-05	-3.19124
228	1558775_s_at	NSMAF	5.58984	0.00696327	4.24634	7.96496e-05	4.91809		228	234021_at	EML2	-3.12693	0.000682529	-3.24731	6.23895e-08	-3.18712
229	201728_s_at	KIAA0100	5.12852	0.0115856	4.69324	7.64668e-06	4.91088		229	230302_at	RP11-48B3.4	-2.38178	0.0419382	-3.98338	0.0244205	-3.18258
230	1557841_at	LOC101926915	4.86219	0.00290067	4.95614	3.01681e-05	4.90916		230	230034_x_at	MRPL41	-3.36064	0.00750068	-3.00078	6.15167e-05	-3.18071
231	206579_at	ZKSCAN8	5.02459	0.011202	4.78414	2.31359e-05	4.90437		231	226106_at	RNF141	-3.29526	0.00262448	-3.0628	0.00278533	-3.17903
232	201070_x_at	SF3B1	5.02725	0.000101087	4.76011	1.43353e-06	4.89368		232	231929_at	IKZF2	-3.04644	0.0106509	-3.3098	0.00137275	-3.17812
233	209044_x_at	SF3B4	4.74382	0.00253813	4.96474	6.72929e-06	4.85428		233	239697_x_at	C3orf67	-3.52736	0.0197867	-2.82666	0.00208006	-3.17701
234	1552656_s_at	UHMK1	5.03557	0.0186052	4.67207	0.000114433	4.85382		234	207004_at	BCL2	-3.22447	0.0112579	-3.12936	1.43051e-05	-3.17692
235	1556058_s_at	SPEN	4.56677	0.0217802	5.12955	5.43464e-05	4.84816		235	232706_s_at	TRABD	-3.05809	0.00603434	-3.29063	4.81784e-06	-3.17436
236	211540_s_at	RB1	4.51445	0.0134899	5.17232	4.93744e-05	4.84338		236	239000_at	BRD4	-3.08627	0.0218983	-3.26072	0.000104638	-3.17349
237	241661_at	JMJD1C	4.69991	0.0209868	4.98055	8.98121e-05	4.84023		237	240686_x_at	TFRC	-3.21963	0.000162154	-3.12662	3.8968e-05	-3.17312
238	206061_s_at	DICER1	5.05878	0.00650195	4.57205	9.52775e-05	4.81541		238	225521_at	ANAPC7	-3.36526	0.00281169	-2.98096	0.00635703	-3.17311
239	209151_x_at	TCF3	4.42063	0.00267488	5.20232	0.000395843	4.81147		239	217717_s_at	YWHAB	-3.65138	0.017652	-2.6874	0.00524982	-3.16939
240	221851_at	DCAF15	4.4282	0.0080396	5.19275	9.2413e-06	4.81048		240	209979_at	ADARB1	-3.1933	0.00988058	-3.14454	0.000137114	-3.16892
241	1554029_a_at	TTC37	4.92832	0.00373551	4.69208	6.08059e-05	4.8102		241	229719_s_at	DERL3	-3.11215	0.00976733	-3.20981	9.2707e-05	-3.16098
242	222283_at	ZNF480	4.95198	0.00721572	4.65671	1.89061e-06	4.80434		242	215242_at	PIGC	-2.89274	0.00309682	-3.42486	8.5148e-06	-3.1588
243	226174_at	USP42	4.90038	0.00065358	4.70768	2.75873e-05	4.80403		243	235614_at	TMEM151A	-3.13703	0.0108396	-3.17878	8.34901e-07	-3.15791
244	1558722_at	ZNF252P	5.16163	0.00352423	4.40727	4.14279e-05	4.78445		244	231520_at	SLC35F3	-3.19358	0.00719425	-3.12111	0.000336567	-3.15734
245	220613_s_at	SYTL2	4.811	0.00372623	4.74329	4.58341e-05	4.77714		245	209480_at	HLA-DQB1	-3.04535	0.0220372	-3.26752	0.000106397	-3.15644
246	211453_s_at	AKT2	4.86438	0.0028005	4.6639	0.0012668	4.76414		246	218859_s_at	ESF1	-3.07558	0.00155865	-3.23534	4.40501e-08	-3.15546
247	220800_s_at	TMOD3	5.17577	0.00120307	4.3456	3.62273e-06	4.76069		247	231250_at	LOC101060400	-3.15438	0.0197409	-3.14	9.478e-05	-3.14719
248	1553533_at	JPH1	4.87538	0.00296807	4.63007	0.000107469	4.75272		248	235964_x_at	SAMHD1	-3.0572	0.000151608	-3.21994	1.65726e-05	-3.13857
249	221695_s_at	MAP3K2	4.99634	0.00538959	4.50831	0.000119985	4.75232		249	217627_at	ZNF573	-2.76967	0.00193489	-3.50503	1.66214e-05	-3.13735
250	228610_at	TM9SF3	4.80953	0.0103888	4.69147	0.000117543	4.7505		250	41512_at	BRAP	-3.33779	0.00919617	-2.93474	0.00423723	-3.13626
251	205868_s_at	PTPN11	4.38895	0.0124948	5.10987	0.000150086	4.74941		251	220705_s_at	ADAMTS7	-3.20131	0.00269882	-3.06988	4.36007e-05	-3.13559
252	238811_at	ATP11B	4.74095	0.0104971	4.74705	0.000619107	4.744		252	244615_x_at	TARSL2	-3.07981	0.00621794	-3.19037	1.15681e-05	-3.13509
253	216069_at	PRMT2	4.46543	0.00227216	5.00988	0.000117597	4.73766		253	236606_at	RP11-248J18.2	-3.00211	0.00821553	-3.26264	0.00201616	-3.13238
254	1556721_at	C20orf203	4.54725	0.00155978	4.9074	1.71903e-05	4.72733		254	216334_s_at	CYP2A7P1	-3.27787	0.00604981	-2.98331	0.000266244	-3.13059
255	203363_s_at	ATG13	5.03818	0.00656522	4.41473	1.44302e-05	4.72645		255	227370_at	FAM171B	-2.52747	0.00864598	-3.7336	0.00669228	-3.13054
256	224335_s_at	BACE1	4.64085	0.00510148	4.80006	4.62082e-05	4.72046		256	228681_x_at	DAPK3	-3.2235	0.0132677	-3.03569	0.000869214	-3.1296
257	218813_s_at	SH3GLB2	4.65629	0.000286159	4.76402	9.90479e-10	4.71016		257	230971_x_at	GLTPD2	-2.87351	0.00547947	-3.38536	0.000538046	-3.12943
258	208033_s_at	ZFHX3	3.96495	0.00814667	5.41769	0.000121844	4.69132		258	217101_at	TTC39A	-3.15447	0.00269084	-3.10328	2.78391e-05	-3.12887
259	218222_x_at	ARNT	4.72565	0.000608224	4.65162	1.32005e-07	4.68863		259	206329_at	EXTL1	-3.10903	0.0032222	-3.14716	1.73647e-06	-3.1281
260	213977_s_at	CIZ1	4.50353	0.00377928	4.85011	1.58278e-06	4.67682		260	226333_at	IL6R	-3.07693	0.0156765	-3.16113	3.89905e-05	-3.11903
261	1555830_s_at	ESYT2	4.43239	0.00135918	4.90728	6.46457e-05	4.66983		261	200665_s_at	SPARC	-3.12056	0.00382151	-3.11653	0.000310277	-3.11855
262	210376_x_at	ELK1	4.51379	0.0081941	4.82346	3.42096e-05	4.66863		262	213304_at	FAM179B	-3.11575	0.0114134	-3.11514	0.00857342	-3.11544
263	216689_x_at	ARHGAP1	4.34956	0.000522118	4.97887	3.57526e-06	4.66422		263	209398_at	HIST1H1C	-3.15139	0.0108202	-3.07833	0.000774653	-3.11486
264	201211_s_at	DDX3X	4.72369	0.0013156	4.55784	2.70127e-06	4.64077		264	223527_s_at	CDADC1	-3.05471	0.012405	-3.17388	6.7592e-06	-3.1143
265	214007_s_at	TWF1	4.60297	0.00293916	4.67261	2.21909e-06	4.63779		265	1555247_a_at	RAPGEF6	-3.07829	0.00856989	-3.14966	0.000204809	-3.11397
266	235412_at	ARHGEF7	4.76366	0.0346911	4.50521	0.00311273	4.63443		266	213032_at	NFIB	-3.18752	0.0176979	-3.03072	0.000467124	-3.10912
267	208624_s_at	EIF4G1	4.22048	0.000749707	5.04592	0.000111722	4.6332		267	228110_x_at	RP11-792A8.4	-2.85619	0.00243573	-3.35844	0.000852086	-3.10731
268	212069_s_at	PRRC2B	4.13816	0.000903849	5.12035	1.84585e-05	4.62926		268	219863_at	HERC5	-3.0701	0.0138872	-3.14139	0.00138905	-3.10574
269	212125_at	RANGAP1	4.52436	2.12518e-05	4.68809	5.87992e-06	4.60623		269	217660_at	MYH14	-3.12369	0.00392814	-3.08605	5.46293e-07	-3.10487
270	209754_s_at	TMPO	4.95113	0.00912787	4.2406	0.000228375	4.59586		270	218737_at	SBNO1	-2.90738	0.0240249	-3.30142	0.000702158	-3.1044
271	1559502_s_at	LRRC25	4.45295	0.00087907	4.73075	2.41555e-05	4.59185		271	220992_s_at	TRMT1L	-3.11502	0.0156032	-3.08975	0.000721653	-3.10238
272	1569105_at	SETD5	4.23241	0.0175183	4.94272	6.00994e-05	4.58756		272	228219_s_at	UPB1	-3.06454	0.0169157	-3.13241	7.82353e-05	-3.09848
273	203953_s_at	CLDN3	4.51138	0.00263418	4.63614	1.2591e-06	4.57376		273	202222_s_at	DES	-2.99082	0.00598187	-3.2041	5.79271e-05	-3.09746
274	214251_s_at	NUMA1	4.25876	0.00175643	4.8806	1.87015e-06	4.56968		274	219437_s_at	ANKRD11	-3.04521	0.0048602	-3.14882	0.000348123	-3.09701
275	206968_s_at	NFRKB	4.50679	0.00505069	4.62215	2.73673e-05	4.56447		275	1559960_x_at	SYCE1L	-3.00479	0.0163339	-3.1708	0.000386543	-3.08779
276	203289_s_at	NPRL3	4.10002	0.0239547	4.99553	4.58106e-05	4.54777		276	238514_at	TMEM25	-2.92162	0.00441861	-3.2532	9.17709e-05	-3.08741
277	216361_s_at	KAT6A	3.56601	0.0357664	5.52406	0.000590685	4.54504		277	227006_at	PPP1R14A	-2.95769	0.000926147	-3.21702	2.31268e-07	-3.08736
278	218812_s_at	ORAI2	5.51911	0.00150364	3.56889	0.00414183	4.544		278	231782_s_at	KLK4	-3.13599	0.0134609	-3.03596	1.62081e-05	-3.08598
279	223425_at	RAVER1	4.07712	0.0205135	4.99058	0.000225709	4.53385		279	212029_s_at	LOC101928378	-3.18554	0.0193406	-2.98203	0.0006133	-3.08378
280	1555463_a_at	CHD6	4.74723	0.0180469	4.3124	2.13037e-05	4.52982		280	228413_s_at	SFRP1	-3.15158	0.0281552	-3.01324	0.000172416	-3.08241
281	202118_s_at	CPNE3	4.3431	0.000893975	4.65608	5.35333e-06	4.49959		281	229346_at	NES	-3.17069	0.0044786	-2.98744	3.57701e-06	-3.07906
282	215552_s_at	ESR1	4.63485	0.0383481	4.36241	0.000443537	4.49863		282	230479_at	EIF3F	-3.08647	0.0151818	-3.06792	1.90714e-05	-3.07719
283	205731_s_at	NCOA2	4.79987	0.00417724	4.18739	2.93742e-06	4.49363		283	223182_s_at	AGPAT3	-3.46564	0.00571564	-2.68775	0.00534477	-3.07669
284	1553540_a_at	SLC29A2	4.19206	0.00323675	4.75029	4.84043e-06	4.47117		284	224444_s_at	LINC00467	-2.88085	0.00535279	-3.27158	0.000139052	-3.07622
285	221313_at	GPR52	4.61931	0.000838528	4.32147	9.48295e-06	4.47039		285	236749_at	MNT	-3.16904	0.00721592	-2.98303	1.87727e-06	-3.07604
286	211124_s_at	KITLG	3.77601	0.0321265	5.15843	0.000213668	4.46722		286	232220_at	S100A7A	-3.29471	0.0135093	-2.85652	0.000371846	-3.07561
287	203751_x_at	JUND	4.06004	0.0105229	4.87386	0.000342299	4.46695		287	229324_x_at	ISYNA1	-3.26153	0.00579272	-2.87721	4.68408e-05	-3.06937
288	32836_at	AGPAT1	4.29054	0.000739408	4.63482	3.25819e-05	4.46268		288	229076_s_at	TOMM22	-2.86608	0.00369479	-3.26718	1.03769e-05	-3.06663
289	242445_at	FGD4	4.30216	0.00401296	4.61726	1.55039e-08	4.45971		289	1559265_at	SKIDA1	-3.20841	0.0123655	-2.92308	4.75482e-05	-3.06575
290	1552701_a_at	CARD16	4.28702	0.0163289	4.62246	0.00123066	4.45474		290	219636_s_at	ARMC9	-3.13598	0.00251414	-2.9933	7.69207e-06	-3.06464
291	1564281_at	LINC00491	4.25311	0.00159155	4.61623	1.94585e-05	4.43467		291	219313_at	GRAMD1C	-3.21965	0.00352327	-2.90841	0.01725	-3.06403
292	209962_at	EPOR	4.38777	0.00097486	4.46529	2.0725e-05	4.42653		292	229157_at	PRKAG2-AS1	-2.86658	0.00954284	-3.25258	0.0130053	-3.05958
293	1555469_a_at	CLASP2	4.53574	0.000484735	4.31622	4.18541e-06	4.42598		293	238034_at	CANX	-3.23508	0.00815459	-2.88375	0.00158953	-3.05941
294	211681_s_at	PDLIM5	5.08693	0.000808202	3.75554	0.000371971	4.42123		294	237324_s_at	HKDC1	-2.93116	0.00309888	-3.18752	1.54015e-06	-3.05934
295	215761_at	DMXL2	4.6026	0.0104526	4.23897	2.45608e-05	4.42079		295	1553412_at	AGBL4	-3.12664	0.00394053	-2.98501	6.19001e-05	-3.05583
296	223080_at	GLS	3.94804	0.026016	4.88724	0.000668265	4.41764		296	230410_at	AC007362.3	-3.13111	0.00475947	-2.98054	1.29574e-06	-3.05583
297	243487_at	AFF4	4.5943	0.0013246	4.19443	0.00158793	4.39436		297	204409_s_at	EIF1AY	-2.86339	0.0426722	-3.2421	0.000195014	-3.05274
298	212257_s_at	SMARCA2	4.17091	0.0284269	4.59303	0.000132339	4.38197		298	217058_at	GNAS	-3.02982	0.00241898	-3.07419	0.000240475	-3.05201
299	224991_at	CMIP	4.36796	0.04167	4.39421	0.000526117	4.38109		299	235929_s_at	ZNF503-AS2	-2.87644	0.00296018	-3.22019	1.9906e-05	-3.04832
300	235577_at	ZNF652	4.54485	0.00198769	4.19362	2.28281e-05	4.36923		300	230530_at	MLYCD	-3.00154	0.0108777	-3.09263	1.12094e-06	-3.04709
301	206848_at	COX20	4.75997	0.0049354	3.97726	0.000358375	4.36862		301	202557_at	HSPA13	-3.01473	0.00819358	-3.07925	2.06666e-05	-3.04699
302	200613_at	AP2M1	4.32385	0.00142304	4.41329	4.16474e-06	4.36857		302	231987_at	MIR143HG	-3.14705	0.00813182	-2.94156	7.03373e-06	-3.04431
303	201971_s_at	ATP6V1A	4.39162	0.00111506	4.32922	5.57292e-05	4.36042		303	225768_at	NR1D2	-2.58197	0.0113052	-3.50227	0.00132454	-3.04212
304	224626_at	SLC35A4	4.45587	0.000287878	4.26191	2.81951e-06	4.35889		304	206578_at	NKX2-5	-3.13319	0.0107123	-2.95075	1.68014e-05	-3.04197
305	216624_s_at	KMT2A	4.14918	0.00482072	4.56178	3.17267e-06	4.35548		305	230874_at	SLC36A4	-3.06082	0.021061	-3.01862	4.78101e-05	-3.03972
306	212090_at	GRINA	4.47037	0.0110539	4.23946	0.000327581	4.35492		306	243444_at	SRD5A3	-3.46563	0.00571285	-2.61276	0.00505837	-3.0392
307	220409_at	CAMSAP1	4.62266	0.0178558	4.07797	1.31473e-05	4.35032		307	231035_s_at	OTUD1	-2.9514	0.0202673	-3.12643	0.000106428	-3.03892
308	209878_s_at	RELA	4.00043	0.000141773	4.6973	5.3673e-06	4.34886		308	1553955_at	PPP1R21	-2.94035	0.027214	-3.13324	0.00203731	-3.03679
309	204452_s_at	FZD1	4.18612	0.0146643	4.50685	0.000224693	4.34648		309	240752_at	LOC100287808	-3.10964	0.0416435	-2.96008	0.000801581	-3.03486
310	201073_s_at	SMARCC1	4.22089	0.00256511	4.46947	1.08432e-06	4.34518		310	216894_x_at	CDKN1C	-2.99533	0.0106038	-3.0678	9.34491e-05	-3.03157
311	222311_s_at	SCAF4	4.46681	0.0157887	4.20568	6.52207e-05	4.33624		311	227577_at	EXOC8	-3.20415	0.024661	-2.8506	0.000761417	-3.02738
312	207163_s_at	AKT1	4.38719	0.00400413	4.285	3.13462e-05	4.3361		312	212221_x_at	IDS	-2.89852	0.000764906	-3.155	0.000184685	-3.02676
313	218051_s_at	NT5DC2	4.40088	0.000972131	4.25788	1.32231e-06	4.32938		313	206072_at	UCN	-3.02229	0.0041237	-3.03004	5.04696e-05	-3.02616
314	242474_s_at	VMA21	4.35	0.0142187	4.30651	5.7446e-05	4.32826		314	1566558_x_at	BAIAP2-AS1	-2.81929	0.014241	-3.2309	0.000179975	-3.0251
315	205461_at	RAB35	4.80886	0.0365282	3.8473	0.00302206	4.32808		315	211627_x_at	ESR1	-3.05826	0.00106916	-2.98756	5.361e-08	-3.02291
316	238635_at	C5orf28	4.85503	0.00700983	3.78517	0.00225304	4.3201		316	207808_s_at	PROS1	-3.10784	0.00142693	-2.93583	0.00110595	-3.02184
317	217620_s_at	PIK3CB	4.26083	0.0038632	4.36845	2.5922e-06	4.31464		317	225423_x_at	MRPL41	-2.96145	0.00820009	-3.08011	0.000111175	-3.02078
318	212311_at	SEL1L3	5.57857	0.00363594	3.04352	0.0250779	4.31105		318	217762_s_at	RAB31	-2.41697	0.00773873	-3.61961	0.00667142	-3.01829
319	214732_at	SP1	4.25679	0.00163728	4.3599	1.11549e-06	4.30834		319	1559982_s_at	AKR1E2	-2.93871	0.00203554	-3.09097	4.44815e-05	-3.01484
320	234681_s_at	CHD6	4.32664	0.00365995	4.27307	6.22349e-05	4.29985		320	219112_at	RAPGEF6	-3.28481	0.015707	-2.73957	0.00219721	-3.01219
321	1554886_a_at	MLXIP	3.82607	0.00174766	4.76415	0.000138445	4.29511		321	1569594_a_at	NEMF	-3.12079	0.00911945	-2.88954	0.0189162	-3.00516
322	220229_s_at	AP4E1	4.46305	0.00470717	4.08117	1.48601e-05	4.27211		322	230805_at	MIR142	-2.91323	0.0083043	-3.08653	3.24676e-06	-2.99988
323	1557719_at	PIKFYVE	4.21945	0.00404532	4.31609	4.7379e-07	4.26777		323	208859_s_at	ATRX	-2.59239	0.0220055	-3.4039	2.66963e-05	-2.99815
324	221764_at	R3HDM4	3.55243	0.00157014	4.97049	7.60294e-05	4.26146		324	201623_s_at	DARS	-3.40297	0.0360695	-2.59264	0.00155248	-2.9978
325	224288_x_at	FKSG49	4.29692	0.0107083	4.22167	5.16225e-05	4.25929		325	244500_s_at	EVI5L	-3.17317	0.0118698	-2.82031	0.00030845	-2.99674
326	396_f_at	EPOR	3.91973	0.00604218	4.59058	2.03858e-06	4.25516		326	235874_at	PRSS35	-3.09295	0.0178118	-2.89945	0.000200676	-2.9962
327	211504_x_at	ROCK2	4.33155	0.00891766	4.16711	1.98535e-05	4.24933		327	217028_at	CXCR4	-3.00414	0.00812172	-2.98513	0.000775679	-2.99463
328	239511_s_at	SRSF4	4.75043	0.00189706	3.73572	0.000623379	4.24308		328	212202_s_at	TMEM87A	-2.99623	0.00432209	-2.99227	1.13457e-05	-2.99425
329	234471_s_at	NCOA5	3.93728	0.00246813	4.54322	3.3818e-05	4.24025		329	234928_x_at	RUNX3	-2.95595	0.0124767	-3.03206	1.08784e-05	-2.99401
330	234728_s_at	DHX35	4.15291	0.0167648	4.32589	8.668e-05	4.2394		330	210260_s_at	TNFAIP8	-2.76994	0.0282139	-3.21495	0.000973321	-2.99245
331	221785_at	WIZ	3.64362	0.00744612	4.83292	3.35005e-05	4.23827		331	215045_at	CELF3	-2.82874	0.0021462	-3.15581	3.57274e-05	-2.99227
332	217124_at	IQCE	4.73318	0.00283479	3.73595	0.00234771	4.23456		332	225662_at	ZAK	-2.44792	0.0163099	-3.53611	0.00938131	-2.99201
333	213746_s_at	FLNA	4.29832	0.00305428	4.16619	0.00164166	4.23226		333	208412_s_at	RARB	-2.85561	0.00111206	-3.1231	3.90292e-05	-2.98935
334	1557986_s_at	SMCR8	4.15468	0.000156403	4.30299	0.000144781	4.22884		334	223748_at	SLC4A11	-3.22096	0.00434307	-2.75466	7.92023e-05	-2.98781
335	201167_x_at	ARHGDIA	3.26168	0.0088872	5.19599	0.00130034	4.22884		335	229361_at	SLC25A27	-3.08239	0.0333842	-2.89005	0.000299852	-2.98622
336	202274_at	ACTG2	4.66949	0.000274448	3.78791	5.94788e-05	4.2287		336	231998_at	SART1	-3.12828	0.010079	-2.84376	2.75119e-05	-2.98602
337	1555611_s_at	MBD1	4.01836	0.00301392	4.43794	6.45521e-06	4.22815		337	213740_s_at	TMEM262	-3.07608	0.00067102	-2.89488	0.00027755	-2.98548
338	239342_at	DGKZ	3.81236	0.0136776	4.6439	1.27074e-05	4.22813		338	204671_s_at	ANKRD6	-3.00401	0.00584391	-2.96366	0.00356662	-2.98384
339	211823_s_at	PXN	4.21575	0.01311	4.23864	0.000107729	4.2272		339	218940_at	VCPKMT	-2.99032	0.00533571	-2.97549	0.01619	-2.98291
340	207645_s_at	CHD1L	4.40364	0.00172824	4.04174	3.56442e-05	4.22269		340	204237_at	GULP1	-3.06502	0.0365293	-2.89491	0.000954036	-2.97996
341	1553551_s_at	ND2	4.08212	3.09723e-05	4.35439	1.3247e-07	4.21826		341	232274_at	CCNL2	-2.89924	0.00356694	-3.05725	0.00012366	-2.97824
342	209599_s_at	PRUNE	4.06393	9.40285e-05	4.36444	2.60622e-05	4.21419		342	229072_at	RAB30	-2.80598	0.00631612	-3.14795	0.00556786	-2.97696
343	239439_at	AFF4	4.4931	0.00814652	3.92906	0.00514309	4.21108		343	219422_at	ESPN	-2.9737	0.00407249	-2.97963	4.79473e-05	-2.97666
344	206667_s_at	SCAMP1	4.3479	0.00600045	4.07069	6.55226e-06	4.2093		344	234782_at	KLHL31	-3.00688	0.0202556	-2.93741	0.000943814	-2.97215
345	215758_x_at	ZNF93	4.22501	0.0113161	4.17641	1.69322e-05	4.20071		345	227280_s_at	CCNYL1	-2.86159	0.01441	-3.07841	3.23212e-05	-2.97
346	228030_at	RBM6	4.13428	0.0192808	4.23437	0.00084786	4.18433		346	214304_x_at	RP11-654A16.3	-2.9342	0.00359079	-3.00449	3.15101e-07	-2.96935
347	1561939_at	DYNC2H1	4.65004	0.0060805	3.70178	1.80787e-05	4.17591		347	205590_at	RASGRP1	-2.35556	0.0111476	-3.58292	0.0190433	-2.96924
348	234924_s_at	ZNF687	3.78241	0.0116698	4.5594	7.05811e-05	4.17091		348	211867_s_at	PCDHA10	-2.9104	0.0497833	-3.02756	0.000260399	-2.96898
349	215535_s_at	AGPAT1	4.03178	0.000950024	4.30849	3.85799e-05	4.17014		349	1555195_at	FBXO36	-3.21185	0.0337097	-2.72206	0.000579055	-2.96696
350	1559517_a_at	SPIRE1	3.7504	0.000890436	4.5897	0.000519629	4.17005		350	212959_s_at	GNPTAB	-3.25759	0.00432253	-2.67126	0.0187409	-2.96443
351	210932_s_at	RNF6	4.28089	0.00942068	4.05833	4.68497e-05	4.16961		351	207832_at	BAIAP2	-3.05025	0.0185329	-2.87748	3.56456e-06	-2.96387
352	222240_s_at	ISYNA1	4.23565	0.00363461	4.1003	0.000171421	4.16798		352	223268_at	C11orf54	-3.07996	0.00633776	-2.84498	0.00474061	-2.96247
353	215260_s_at	TCF3	3.89231	0.011511	4.43365	0.00315896	4.16298		353	244734_at	MTHFSD	-3.00868	0.00980584	-2.91048	0.000394398	-2.95958
354	1558249_s_at	STX16	3.97072	0.000113324	4.35348	2.2806e-06	4.1621		354	240898_at	SPAG16	-2.92162	0.00381218	-2.99333	3.38703e-06	-2.95747
355	242898_at	EIF2AK2	4.0151	0.0126641	4.30805	4.36588e-05	4.16158		355	224392_s_at	OPN3	-3.13301	0.0437461	-2.77779	0.0277504	-2.9554
356	218632_at	HECTD3	4.07716	0.011897	4.24188	3.47852e-05	4.15952		356	215409_at	LPCAT4	-2.91325	0.0377841	-2.99655	0.000304488	-2.9549
357	207390_s_at	SMTN	4.52915	5.56526e-05	3.78577	4.5522e-05	4.15746		357	1557094_at	LOC100996760	-3.04331	0.018717	-2.86623	0.000380832	-2.95477
358	220035_at	NUP210	4.3105	0.00309371	3.99294	0.000117984	4.15172		358	214994_at	APOBEC3F	-3.19359	0.00591881	-2.70826	0.00139321	-2.95092
359	215099_s_at	RXRB	3.76914	0.0224441	4.52651	0.000240684	4.14783		359	41329_at	SCYL3	-2.94146	0.00250493	-2.95851	4.11784e-05	-2.94998
360	235868_at	MGEA5	3.83672	0.00211614	4.45222	2.95002e-05	4.14447		360	206941_x_at	SEMA3E	-3.0419	0.0130974	-2.85441	0.00804465	-2.94815
361	202275_at	G6PD	3.9746	0.000522748	4.30786	8.59815e-06	4.14123		361	227408_s_at	SNX25	-2.85526	0.0142698	-3.03819	0.000230909	-2.94672
362	1553657_at	VWA3A	3.95156	0.00225679	4.32799	8.25973e-05	4.13978		362	235499_at	LOC728743	-2.87837	0.0400111	-3.01188	0.000348062	-2.94512
363	224173_s_at	MRPL30	4.04319	0.00373697	4.22732	0.000276822	4.13525		363	208333_at	LHX5	-2.80368	0.0265582	-3.08617	0.000178275	-2.94493
364	210866_s_at	CNOT4	4.1305	0.0248482	4.13646	0.000119548	4.13348		364	226023_at	MAP2K7	-3.04378	0.0119001	-2.84502	1.84707e-05	-2.9444
365	218075_at	AAAS	4.10777	0.00307052	4.15428	1.3606e-06	4.13103		365	238173_at	TCEA2	-2.99746	0.0329328	-2.88698	7.0438e-05	-2.94222
366	212076_at	KMT2A	4.03403	0.0020411	4.21846	1.4655e-06	4.12624		366	242746_at	KLHDC10	-2.98193	0.00942616	-2.89989	7.41998e-05	-2.94091
367	212437_at	CENPB	3.97917	0.000181276	4.27044	5.944e-06	4.12481		367	223178_s_at	NT5DC1	-2.9012	0.0134281	-2.98041	2.30398e-05	-2.94081
368	211561_x_at	MAPK14	4.08098	0.000870995	4.15725	3.55878e-05	4.11912		368	235047_x_at	NACC1	-3.00885	0.00665331	-2.87175	2.77997e-05	-2.9403
369	218367_x_at	USP21	4.04462	0.0087249	4.18063	1.50203e-05	4.11262		369	227205_at	TAF1	-2.85428	0.00437748	-3.02314	1.98552e-05	-2.93871
370	208459_s_at	XPO7	4.54334	0.0014928	3.67591	0.000619185	4.10962		370	239996_x_at	ATP2A2	-3.10428	0.000616989	-2.77276	1.96896e-05	-2.93852
371	216105_x_at	PPP2R4	3.93443	0.000358532	4.27414	1.57915e-07	4.10428		371	242866_x_at	POU2F2	-2.97359	0.00182369	-2.90238	9.30451e-05	-2.93799
372	208831_x_at	SUPT6H	3.67962	0.00456954	4.52118	4.24304e-06	4.1004		372	224125_at	PLEKHN1	-3.07224	0.012682	-2.80346	9.34733e-06	-2.93785
373	200948_at	MLF2	3.99412	0.000413201	4.20655	3.80102e-06	4.10034		373	234130_at	LDB3	-2.96972	0.00790291	-2.8955	3.16652e-06	-2.93261
374	234351_x_at	TRPS1	4.25693	0.000365967	3.9393	6.25135e-05	4.09811		374	216911_s_at	HIC2	-2.82649	0.00106499	-3.03617	3.03011e-06	-2.93133
375	202326_at	EHMT2	4.47466	0.00105876	3.7208	0.00025626	4.09773		375	228957_at	ZNF362	-2.87358	0.0204689	-2.98271	0.000135332	-2.92814
376	216641_s_at	LAD1	3.45333	0.000293662	4.73291	0.000454884	4.09312		376	227203_at	FBXL17	-3.09169	0.00709992	-2.76292	0.000118997	-2.9273
377	1554310_a_at	EIF4G3	4.1919	0.00094495	3.99191	3.53357e-06	4.09191		377	217700_at	CNPY4	-2.86655	0.00633751	-2.9782	0.000105633	-2.92238
378	1561391_at	STAU2-AS1	3.81174	0.0103985	4.36715	3.14652e-05	4.08944		378	202769_at	CCNG2	-2.50022	0.00833725	-3.33996	0.0267928	-2.92009
379	243318_at	DCAF8	4.18593	0.000861943	3.98465	9.87169e-08	4.08529		379	224501_at	PERM1	-2.93073	0.00122905	-2.9094	4.12413e-05	-2.92007
380	204827_s_at	CCNF	4.13735	0.000503522	4.03177	1.62726e-08	4.08456		380	226899_at	UNC5B	-2.71536	0.000792885	-3.1236	0.00129682	-2.91948
381	215533_s_at	UBE4B	4.25782	0.00354757	3.904	7.7701e-06	4.08091		381	239422_at	GPC2	-2.74064	0.00609525	-3.0966	1.08356e-05	-2.91862
382	236223_s_at	RIT1	4.10738	0.0441219	4.04911	0.00112766	4.07824		382	216439_at	TNK2	-2.8077	0.000874196	-3.02757	7.42444e-06	-2.91763
383	201868_s_at	TBL1X	4.05154	0.00286341	4.09811	1.10344e-06	4.07483		383	239523_at	TUSC5	-3.00004	0.00787929	-2.82412	3.53013e-05	-2.91208
384	210756_s_at	NOTCH2	3.96709	0.00739322	4.17185	3.22379e-05	4.06947		384	232043_at	GNG7	-2.741	0.0052439	-3.08203	0.000161987	-2.91152
385	231106_at	BMS1P6	3.99984	0.00235951	4.13128	2.4749e-05	4.06556		385	214790_at	SENP6	-2.81569	0.00590963	-3.00162	9.63359e-05	-2.90865
386	1555808_a_at	EXD2	4.31415	0.00545563	3.8048	4.66123e-07	4.05947		386	208892_s_at	DUSP6	-3.02165	0.0207607	-2.79172	0.000508906	-2.90669
387	223349_s_at	BOK	4.48852	0.00985026	3.59604	0.00157016	4.04228		387	230402_at	DUSP15	-3.07888	0.0048471	-2.73213	9.93195e-05	-2.9055
388	203056_s_at	PRDM2	3.73221	0.000429985	4.34535	6.1864e-05	4.03878		388	206140_at	LHX2	-2.71603	0.000695063	-3.09455	0.00286706	-2.90529
389	238619_at	RP11-138A9.1	4.58729	0.00304892	3.4878	0.000326755	4.03754		389	205474_at	CRLF3	-3.21864	0.00414611	-2.58977	0.0133907	-2.90421
390	211613_s_at	GPD2	4.22963	0.0114129	3.82171	2.00438e-06	4.02567		390	206653_at	POLR3G	-3.01505	0.00499793	-2.78737	0.00731057	-2.90121
391	219657_s_at	KLF3	4.1478	0.000329836	3.90275	6.01148e-05	4.02528		391	238949_at	RNF145	-3.1572	0.00458648	-2.64414	0.00952023	-2.90067
392	210010_s_at	SLC25A1	4.26021	0.00177012	3.768	0.000449222	4.0141		392	228165_at	PIANP	-2.87074	0.00617216	-2.92869	3.13799e-05	-2.89972
393	201711_x_at	RANBP2	3.90404	0.00398857	4.1217	2.56765e-05	4.01287		393	210507_s_at	AVIL	-2.97547	0.00138325	-2.82037	0.000119469	-2.89792
394	223847_s_at	ERGIC1	4.24855	0.00531327	3.76971	0.00357564	4.00913		394	241364_at	TMEM57	-2.79355	0.0261225	-3.00219	0.00313725	-2.89787
395	203370_s_at	PDLIM7	3.812	0.00993691	4.20229	1.2809e-05	4.00714		395	1566256_s_at	GPR180	-2.98113	0.0261774	-2.81342	0.000464527	-2.89727
396	227286_at	INO80E	4.09316	0.00367454	3.91369	1.45516e-05	4.00343		396	221309_at	RBM17	-3.01739	0.013412	-2.77654	1.61689e-05	-2.89696
397	215458_s_at	SMURF1	3.96315	0.000356797	4.04097	0.000238527	4.00206		397	234354_x_at	ERBB2	-2.94152	0.0122907	-2.84675	0.000109306	-2.89414
398	222395_s_at	UBE2Z	3.91678	0.00438752	4.07862	1.05488e-06	3.9977		398	235007_at	BBS7	-2.67625	0.0144369	-3.10785	0.000201719	-2.89205
399	207605_x_at	ZNF117	3.92962	0.0056553	4.05635	0.000150031	3.99299		399	213403_at	MFSD9	-2.6734	0.00120372	-3.10944	0.00420386	-2.89142
400	220017_x_at	CYP2C9	3.79042	0.00443042	4.19291	1.3887e-06	3.99167		400	229727_x_at	C2CD4B	-3.05351	0.00785993	-2.72728	5.04725e-05	-2.89039
401	218959_at	HOXC10	3.49225	0.00353059	4.48822	0.000105823	3.99024		401	1569234_at	RP11-209D14.2	-2.91413	0.00849824	-2.86656	3.25936e-05	-2.89034
402	242422_at	G3BP1	3.86931	0.00432291	4.10515	3.01476e-05	3.98723		402	241256_at	LOC101926934	-2.88162	0.00452676	-2.89815	3.86505e-05	-2.88988
403	224338_s_at	RNF26	3.93945	0.00987273	4.02146	1.95452e-05	3.98046		403	228291_s_at	KIZ	-3.12846	0.00989426	-2.64802	0.00266358	-2.88824
404	200917_s_at	SRPR	3.97701	0.0114082	3.96024	2.01478e-05	3.96863		404	204125_at	NDUFAF1	-2.97724	0.00293438	-2.79846	0.000142383	-2.88785
405	202316_x_at	UBE4B	4.11505	0.0023674	3.82144	2.61964e-05	3.96825		405	203153_at	IFIT1	-2.78936	0.020076	-2.98201	0.00602486	-2.88568
406	200649_at	NUCB1	3.82306	0.0054076	4.08965	5.68956e-06	3.95635		406	219631_at	LRP12	-3.5072	0.00291777	-2.26311	0.00354341	-2.88516
407	222755_s_at	CHD7	4.15357	0.00090844	3.75823	0.000101488	3.9559		407	223227_at	BBS2	-2.77186	0.00303374	-2.99741	0.000131562	-2.88464
408	213548_s_at	CDV3	4.23901	0.00429708	3.65758	0.00500379	3.94829		408	1560404_a_at	DPH6	-2.86662	0.0200155	-2.89804	8.27523e-05	-2.88233
409	1556797_at	RNF144A-AS1	3.63544	0.0152907	4.25842	4.76639e-06	3.94693		409	203078_at	CUL2	-2.90031	0.0381201	-2.86104	0.00142539	-2.88068
410	216017_s_at	NAB2	3.83884	0.000944378	4.05024	5.49304e-07	3.94454		410	227395_at	TBCEL	-2.95844	0.00765205	-2.80126	9.10894e-05	-2.87985
411	1555015_a_at	ZNF398	3.99758	0.00145977	3.88237	1.41001e-06	3.93998		411	218863_s_at	TNS1	-3.09896	0.00707434	-2.6564	0.000281926	-2.87768
412	238421_at	RC3H2	3.63312	0.00510271	4.23986	3.47527e-05	3.93649		412	239662_x_at	TMCC1	-3.03071	0.0160174	-2.72427	9.90692e-05	-2.87749
413	214305_s_at	SF3B1	3.95732	0.00238147	3.87598	6.81098e-06	3.91665		413	235529_x_at	SAMHD1	-2.61244	0.000193624	-3.14217	1.19035e-05	-2.8773
414	1555815_a_at	L3MBTL2	3.70276	0.00415844	4.12365	3.73503e-06	3.9132		414	1562240_at	PLXNA4	-2.85961	0.0165779	-2.89323	8.76791e-05	-2.87642
415	217891_at	C16orf58	3.81265	0.00343008	4.01057	1.73605e-06	3.91161		415	228232_s_at	VSIG2	-2.89023	0.00436538	-2.86104	0.00010487	-2.87563
416	202198_s_at	MTMR3	4.13327	0.000763832	3.68135	0.000470803	3.90731		416	227225_at	ZNF503	-2.69421	0.0198892	-3.05088	1.6483e-05	-2.87254
417	228126_x_at	CTXN1	3.24791	0.00580585	4.54334	0.000914168	3.89562		417	233524_at	LINC00475	-3.12532	0.00151792	-2.61965	2.75847e-05	-2.87249
418	204210_s_at	PCYT1A	3.53817	0.00416019	4.24568	0.00161506	3.89193		418	228549_at	RP11-285F7.2	-2.85066	0.00683723	-2.89416	9.47615e-05	-2.87241
419	243296_at	NAMPT	4.31102	0.0202087	3.44862	0.00352768	3.87982		419	211771_s_at	POU2F2	-2.90677	0.00935202	-2.83711	5.6159e-06	-2.87194
420	1555907_at	AGAP2-AS1	3.85754	0.00022705	3.90087	0.000126108	3.8792		420	235798_at	TMEM170B	-2.57417	0.0116372	-3.16683	1.68625e-05	-2.8705
421	215834_x_at	SCARB1	4.37215	0.0121917	3.37497	8.24094e-05	3.87356		421	239613_at	TMED3	-2.98795	0.0222427	-2.75263	0.000110748	-2.87029
422	201679_at	SRRT	3.70889	0.00531445	4.01286	6.49889e-06	3.86088		422	216835_s_at	DOK1	-2.95325	8.11696e-05	-2.7864	2.71912e-06	-2.86983
423	233638_s_at	POMGNT1	4.0338	0.00756155	3.68543	8.82709e-06	3.85962		423	1560814_a_at	C15orf57	-2.91017	0.025788	-2.82876	0.00137084	-2.86946
424	232309_at	LOC202181	3.89428	0.00760847	3.8243	1.33594e-05	3.85929		424	213227_at	PGRMC2	-2.54783	0.0116349	-3.19101	0.00465126	-2.86942
425	212093_s_at	MTUS1	3.64123	0.00247826	4.06863	0.000517177	3.85493		425	218449_at	UFSP2	-2.5644	0.00473295	-3.16602	0.0025672	-2.86521
426	1557910_at	HSP90AB1	3.89092	0.00194706	3.801	1.88004e-06	3.84596		426	1569302_at	KIAA1731	-2.88825	0.00327716	-2.83493	9.31238e-07	-2.86159
427	213490_s_at	MAP2K2	3.67111	0.00439771	4.01902	5.57643e-06	3.84506		427	226757_at	IFIT2	-2.89793	0.0103243	-2.81844	7.09584e-05	-2.85818
428	1569098_s_at	TP53BP1	3.88153	0.00782519	3.80777	1.59863e-05	3.84465		428	239772_x_at	DHX30	-2.92376	0.00492742	-2.79223	0.000131762	-2.85799
429	210585_s_at	TNPO2	4.1211	0.000603556	3.56604	0.00146384	3.84357		429	228887_x_at	CCDC61	-2.7583	0.00276238	-2.95729	1.21961e-06	-2.8578
430	216535_at	CADM3	3.72238	0.0483235	3.964	0.000415038	3.84319		430	239839_at	ZNF555	-3.05246	0.0114281	-2.65931	0.000462418	-2.85588
431	204555_s_at	PPP1R3D	3.77473	0.0020292	3.90968	9.41466e-07	3.8422		431	210499_s_at	PQBP1	-2.96462	0.0183964	-2.74329	3.88449e-05	-2.85396
432	203293_s_at	LMAN1	3.87323	0.00277264	3.80347	2.59034e-06	3.83835		432	204482_at	CLDN5	-3.02596	0.0229395	-2.68009	0.000122952	-2.85302
433	1559661_at	TENM3	3.77253	0.0184474	3.90291	3.98681e-05	3.83772		433	234464_s_at	EME1	-2.85265	0.0254813	-2.85331	0.00112061	-2.85298
434	242776_at	ZCCHC6	3.82394	0.0353678	3.8472	9.55383e-05	3.83557		434	224797_at	ARRDC3	-3.25786	0.0140263	-2.44563	0.0324159	-2.85175
435	1562892_at	CHCHD5	3.90199	0.00569204	3.76271	8.11343e-07	3.83235		435	231728_at	CAPS	-2.98363	0.00884568	-2.71974	9.17657e-06	-2.85168
436	201819_at	SCARB1	4.46738	0.00197479	3.19626	7.81427e-07	3.83182		436	227038_at	SGMS2	-2.32585	0.027406	-3.3747	0.0182629	-2.85027
437	205516_x_at	CIZ1	3.73493	0.0011343	3.92618	6.35888e-08	3.83055		437	231706_s_at	EVX1	-2.52883	0.00224513	-3.17163	0.000147726	-2.85023
438	1556821_x_at	DLEU2	3.74056	0.000434458	3.90315	0.00013071	3.82186		438	210705_s_at	TRIM5	-3.08216	0.0111321	-2.61383	0.0115216	-2.848
439	225009_at	CMTM4	3.82143	0.000579941	3.81884	8.25042e-05	3.82013		439	238019_at	PLIN5	-2.90101	0.00481773	-2.79225	6.45254e-05	-2.84663
440	203809_s_at	AKT2	3.89306	0.0176974	3.73513	0.00307821	3.8141		440	213111_at	PIKFYVE	-2.75988	0.00964471	-2.93236	7.30733e-05	-2.84612
441	232053_x_at	RHBDD2	4.01621	2.8073e-05	3.60927	0.000142486	3.81274		441	202020_s_at	LANCL1	-2.79564	3.892e-05	-2.89115	0.000469069	-2.8434
442	224269_at	KRTAP4-12	3.87	0.019233	3.75351	9.94737e-05	3.81175		442	231900_at	ZDHHC18	-2.87061	0.000450963	-2.81598	1.1565e-05	-2.8433
443	201559_s_at	CLIC4	3.78593	0.00205216	3.82891	0.000300308	3.80742		443	209097_s_at	JAG1	-2.7537	0.0127392	-2.93254	4.21187e-05	-2.84312
444	213986_s_at	TMEM259	3.13774	0.0105875	4.47358	0.000334339	3.80566		444	216345_at	ZSWIM8	-2.83989	0.0180346	-2.84178	9.27105e-05	-2.84084
445	202448_s_at	ZER1	3.79429	0.00870646	3.80952	7.84752e-06	3.80191		445	217111_at	AMACR	-2.89918	0.00451028	-2.77727	2.03179e-07	-2.83822
446	1558647_at	SH3D19	4.08811	0.000364668	3.51265	0.000595112	3.80038		446	239859_x_at	ATP5S	-2.75374	0.0199709	-2.92192	0.00499664	-2.83783
447	1552256_a_at	SCARB1	4.39201	0.000569787	3.19644	6.43653e-08	3.79422		447	201466_s_at	JUN	-3.46507	0.0480844	-2.21053	0.0169859	-2.8378
448	217080_s_at	HOMER2	3.90671	0.0076414	3.68156	0.000137949	3.79413		448	236478_at	IFNAR1	-2.80343	0.00070372	-2.87009	0.000129513	-2.83676
449	217099_s_at	GEMIN4	3.70219	0.000579053	3.88108	3.24721e-07	3.79163		449	1559400_s_at	PAPPA	-2.98081	0.0018728	-2.68848	6.86383e-05	-2.83465
450	1559966_a_at	ZFHX4-AS1	3.71762	0.0113289	3.85501	6.25538e-05	3.78632		450	223134_at	BBX	-2.75589	0.0078346	-2.91288	0.000494956	-2.83439
451	214726_x_at	ADD1	3.68963	0.00241534	3.88284	1.10041e-06	3.78624		451	202034_x_at	RB1CC1	-2.41113	0.0173311	-3.256	0.000286242	-2.83357
452	217849_s_at	CDC42BPB	3.7896	0.022545	3.76665	0.000422791	3.77813		452	216263_s_at	NGDN	-3.02361	0.00235449	-2.6429	0.000145833	-2.83326
453	204275_at	CAPN15	3.676	0.000859749	3.86809	6.35595e-07	3.77205		453	223631_s_at	C19orf33	-2.1164	0.0408489	-3.54824	0.023512	-2.83232
454	222527_s_at	RBM22	3.61226	0.0038862	3.92428	4.02199e-07	3.76827		454	202990_at	PYGL	-2.82301	0.00110186	-2.8414	0.0353162	-2.83221
455	221745_at	DCAF7	3.99297	0.000491094	3.5388	2.54172e-05	3.76588		455	229718_at	N4BP2L1	-2.90958	0.0162972	-2.75198	0.00119827	-2.83078
456	233539_at	NAPEPLD	3.68309	0.0368585	3.83325	0.000242359	3.75817		456	226837_at	SPRED1	-2.73727	0.00332241	-2.92189	0.000259597	-2.82958
457	229081_at	SLC25A13	4.10979	0.0180892	3.4065	0.000454554	3.75814		457	235764_at	PRDM5	-2.81038	0.0223186	-2.84748	0.000160267	-2.82893
458	215706_x_at	ZYX	3.84016	0.00140939	3.67245	0.000174868	3.75631		458	209748_at	SPAST	-2.64798	0.00981749	-3.00951	7.69986e-05	-2.82875
459	223780_s_at	MED13	4.0099	0.00143492	3.50178	9.14325e-05	3.75584		459	225946_at	RASSF8	-3.08767	0.0196474	-2.56804	0.00132307	-2.82786
460	210850_s_at	ELK1	4.00467	0.00257043	3.50615	2.04199e-05	3.75541		460	237646_x_at	PLEKHG5	-2.83343	0.00198962	-2.81774	2.06411e-05	-2.82559
461	211097_s_at	PBX2	3.94407	0.00281608	3.54343	0.00243815	3.74375		461	209204_at	LMO4	-2.77568	0.00434959	-2.87397	2.35108e-05	-2.82482
462	210449_x_at	MAPK14	3.78388	0.0114461	3.69783	0.000134431	3.74085		462	231960_at	BRWD1	-2.93382	0.0161718	-2.71315	0.00402393	-2.82348
463	232898_at	DAB2	3.67916	0.0112888	3.79908	1.57437e-05	3.73912		463	227341_at	BEND7	-2.88011	0.0126115	-2.76222	0.000819249	-2.82117
464	212032_s_at	PTOV1	3.7694	0.000956636	3.69409	0.000337557	3.73175		464	242656_at	GTF2H1	-2.62248	0.00114456	-3.01938	1.57543e-05	-2.82093
465	235645_at	ESCO1	3.7904	0.0276629	3.66417	0.00024623	3.72729		465	1557174_a_at	IRAK1BP1	-3.01921	0.0116093	-2.62202	0.000204535	-2.82062
466	201746_at	TP53	3.43418	0.00802025	4.0162	3.50304e-05	3.72519		466	233165_at	NCKIPSD	-2.68089	0.00264499	-2.95897	3.97725e-06	-2.81993
467	1558327_at	ZDHHC18	3.85862	0.000856374	3.58237	9.61586e-08	3.7205		467	241952_at	SLC16A11	-2.80969	0.00736027	-2.82955	6.63862e-05	-2.81962
468	209052_s_at	WHSC1	3.50199	0.00792083	3.9364	1.36897e-05	3.7192		468	223317_at	ALKBH7	-3.09415	0.0274993	-2.54307	1.87173e-05	-2.81861
469	214357_at	C1orf105	3.67074	0.00113292	3.7646	9.60506e-06	3.71767		469	222662_at	PPP1R3B	-3.12941	0.000272624	-2.5055	0.0336634	-2.81745
470	210581_x_at	PATZ1	3.8193	0.00327254	3.61583	0.000226252	3.71757		470	1553111_a_at	KBTBD6	-3.05125	0.0158203	-2.58153	0.0135842	-2.81639
471	231826_at	RALGAPA2	3.62552	0.00207627	3.80785	1.34791e-05	3.71669		471	1558956_s_at	IFT80	-2.68492	0.00985044	-2.94684	3.13137e-05	-2.81588
472	1555554_at	BPIFA4P	3.65367	0.00362066	3.7726	2.61867e-06	3.71314		472	235352_at	MR1	-3.14929	0.00142087	-2.48234	0.000150313	-2.81582
473	214564_s_at	PCDHGC3	3.19101	0.0118644	4.22884	0.0049021	3.70993		473	202009_at	TWF2	-2.49688	0.00384415	-3.13253	0.00012007	-2.81471
474	214962_s_at	NUP160	3.75583	0.00416933	3.66153	1.12834e-05	3.70868		474	244182_at	RP1-118J21.25	-2.92541	0.00970788	-2.69933	1.72422e-05	-2.81237
475	232971_at	RBM15	3.86319	0.0118794	3.53745	6.71872e-05	3.70032		475	205914_s_at	GRIN1	-2.75151	0.000939101	-2.87134	0.00024347	-2.81142
476	215357_s_at	POLDIP3	3.53772	0.010134	3.84993	1.51963e-05	3.69383		476	235977_at	LONRF2	-3.01826	0.00397071	-2.59471	1.46531e-05	-2.80649
477	1556507_at	LINC01210	3.58602	0.000367974	3.79898	5.34189e-08	3.6925		477	1554522_at	CNNM2	-2.81424	0.0422696	-2.79536	0.000218033	-2.8048
478	208915_s_at	GGA2	3.66799	0.0037058	3.70563	1.79819e-06	3.68681		478	236444_x_at	C5orf66-AS1	-2.44144	0.00738312	-3.16609	5.35672e-05	-2.80377
479	209344_at	TPM4	3.17527	0.000349882	4.19093	0.000136076	3.6831		479	240794_at	NPAS4	-2.79301	0.00035394	-2.81384	3.95873e-05	-2.80342
480	204149_s_at	GSTM4	3.25969	0.000131096	4.10055	0.00175745	3.68012		480	241990_at	RHOV	-3.13471	0.000925179	-2.46944	0.0059802	-2.80208
481	219679_s_at	WAC	3.58495	0.00286403	3.76565	1.02744e-06	3.6753		481	236433_at	LOC100506713	-2.48132	0.0387271	-3.12167	5.62015e-05	-2.8015
482	37965_at	PARVB	3.56362	0.00256296	3.76268	7.45653e-06	3.66315		482	228893_at	CTB-31O20.9	-2.95659	0.00337791	-2.63763	5.89209e-06	-2.79711
483	218010_x_at	PPDPF	3.03711	0.00098192	4.2849	4.44067e-05	3.66101		483	34764_at	LARS2	-2.69635	0.00816745	-2.89733	6.75147e-05	-2.79684
484	1563253_s_at	ERBB3	3.64795	0.00392197	3.67176	0.000318304	3.65985		484	223946_at	MED23	-2.72557	0.00624509	-2.8676	6.11006e-06	-2.79658
485	1552481_s_at	MAN1A2	3.3493	9.15186e-05	3.96216	0.00030536	3.65573		485	1554415_at	TAF5L	-2.73194	0.0133886	-2.86083	1.7168e-05	-2.79638
486	205810_s_at	WASL	3.77281	0.000252469	3.53859	4.52847e-05	3.6557		486	1566603_s_at	RPUSD3	-2.82918	0.0363374	-2.7629	0.000553653	-2.79604
487	1561044_at	LOC101928973	3.52084	0.0246354	3.78927	0.000128476	3.65505		487	223030_at	TRAF7	-2.77968	0.0132981	-2.81061	3.87316e-06	-2.79514
488	1557112_a_at	VPS53	3.75583	0.00168583	3.5527	1.17089e-06	3.65427		488	1559125_at	PAGR1	-2.95512	0.0131074	-2.63251	0.000109615	-2.79381
489	205125_at	PLCD1	3.61841	0.00421395	3.68538	1.57598e-05	3.65189		489	227790_at	UBE3D	-2.78049	0.0235309	-2.79908	0.0025015	-2.78979
490	206920_s_at	GLE1	3.64692	0.000565871	3.64736	2.0586e-06	3.64714		490	204415_at	IFI6	-2.80434	0.00297019	-2.77506	0.000918092	-2.7897
491	213048_s_at	Y16709	3.87002	0.00221425	3.42347	3.45424e-05	3.64675		491	231144_at	SMARCD3	-2.78856	0.0027132	-2.78875	4.55536e-05	-2.78865
492	211090_s_at	PRPF4B	3.67884	0.000898467	3.6138	2.97222e-05	3.64632		492	226107_at	C1GALT1	-2.75354	0.0111201	-2.82358	0.000679831	-2.78856
493	201979_s_at	PPP5C	3.56084	0.00143707	3.72971	4.48882e-07	3.64527		493	212511_at	PICALM	-2.80058	0.016588	-2.77083	4.27077e-05	-2.78571
494	1554553_s_at	YIF1B	3.45544	0.0115746	3.83339	1.38411e-05	3.64441		494	208180_s_at	HIST1H4H	-3.07883	0.00680681	-2.48897	0.0261785	-2.7839
495	228307_at	EMILIN3	3.49022	0.0272955	3.78271	0.000279982	3.63646		495	222957_at	NEU4	-2.98474	0.00686686	-2.58287	8.48935e-06	-2.78381
496	214326_x_at	JUND	3.25414	0.0406417	4.0133	0.000673664	3.63372		496	225332_at	OIP5-AS1	-3.21057	0.00777618	-2.35651	0.00974491	-2.78354
497	209936_at	RBM5	3.51968	0.000159845	3.74684	3.48723e-06	3.63326		497	230245_s_at	LINC00926	-2.82054	0.0268831	-2.74394	8.04458e-05	-2.78224
498	204693_at	CDC42EP1	3.42426	0.00257737	3.84029	9.40413e-05	3.63227		498	228531_at	SAMD9	-2.87157	0.000381825	-2.68907	0.000734824	-2.78032
499	214421_x_at	CYP2C9	3.43723	0.0080125	3.82444	5.65874e-06	3.63084		499	212027_at	RBM25	-2.52794	0.0175933	-3.03039	2.55299e-05	-2.77916
500	227185_at	C1orf233	3.34495	0.00162767	3.89947	0.000109346	3.62221		500	235510_at	USHBP1	-2.74873	0.0123992	-2.80946	9.67038e-05	-2.77909
501	214354_x_at	SFTPB	3.52667	0.0015995	3.71281	1.82284e-06	3.61974		501	1552521_a_at	TMEM74	-2.72068	0.0125221	-2.83504	0.00110863	-2.77786
502	236109_at	RP11-50B3.4	3.98121	0.00603841	3.25484	8.73358e-06	3.61803		502	224101_x_at	MRS2	-2.78485	0.0236251	-2.77036	0.000104335	-2.77761
503	202161_at	PKN1	3.49756	0.00302191	3.73744	1.56562e-05	3.6175		503	239473_x_at	MAP6D1	-2.89352	0.0059561	-2.66142	3.52871e-05	-2.77747
504	1554390_s_at	ACTR2	3.90561	0.0124203	3.32851	0.00990718	3.61706		504	208338_at	P2RX3	-2.88342	0.0198727	-2.67076	0.000197846	-2.77709
505	206943_at	TGFBR1	3.82023	0.000883042	3.41172	1.42978e-06	3.61597		505	223941_at	FBXO24	-2.84859	0.00344873	-2.70533	7.98938e-05	-2.77696
506	1552792_at	SOCS4	3.58543	0.012959	3.64107	7.73146e-06	3.61325		506	212131_at	LSM14A	-2.79412	0.00141747	-2.75857	0.000287728	-2.77635
507	228248_at	RICTOR	3.67879	0.00895295	3.54479	3.97852e-06	3.61179		507	219553_at	NME7	-2.82334	0.0126298	-2.72935	3.33297e-05	-2.77635
508	238644_at	MYSM1	3.54126	0.00118926	3.68208	0.000101255	3.61167		508	206778_at	CRYBB2	-2.78667	0.00371011	-2.76566	6.20214e-06	-2.77616
509	222650_s_at	SLC2A4RG	3.47562	0.00199955	3.74245	2.28848e-05	3.60903		509	208141_s_at	DOHH	-2.84205	0.00894546	-2.70819	0.000901515	-2.77512
510	1552915_at	IFNL2	3.55678	0.0387159	3.65998	0.000322487	3.60838		510	240140_s_at	LRIG1	-2.67971	0.0151806	-2.87039	9.1516e-06	-2.77505
511	208769_at	EIF4EBP2	3.45693	0.000506152	3.75462	6.44986e-07	3.60577		511	205966_at	TAF13	-2.67382	0.0358006	-2.8739	0.000200356	-2.77386
512	243349_at	KIAA1324	2.91941	0.00217699	4.29186	0.00456157	3.60563		512	237144_at	LTBP3	-2.75616	0.00147795	-2.78791	2.49189e-06	-2.77203
513	242690_at	ATP11C	3.49229	0.00280637	3.71804	0.000258478	3.60516		513	234918_at	GLTSCR2	-2.73246	0.000960235	-2.81068	3.34799e-05	-2.77157
514	222509_s_at	ZNF672	3.48306	0.0024338	3.71876	1.21796e-05	3.60091		514	239743_at	SP8	-2.78935	0.00770012	-2.75188	7.38686e-05	-2.77062
515	217601_at	NUP188	3.47406	0.000443338	3.70664	7.31646e-06	3.59035		515	204037_at	LPAR1	-2.88544	0.00881289	-2.65488	3.57141e-05	-2.77016
516	1568617_a_at	CAMSAP3	3.4673	9.01082e-05	3.71089	0.000152094	3.58909		516	209710_at	GATA2	-2.713	0.00373198	-2.82613	0.00116037	-2.76957
517	201248_s_at	SREBF2	3.57625	0.00677212	3.59763	7.23072e-06	3.58694		517	228556_at	YTHDC1	-2.80168	0.0187982	-2.73728	3.79038e-05	-2.76948
518	214190_x_at	GGA2	3.77804	0.00352167	3.39246	8.7944e-06	3.58525		518	224145_s_at	SPTBN4	-2.65587	0.000115769	-2.88195	3.53162e-06	-2.76891
519	225103_at	MRPL38	3.51272	0.00146396	3.65555	1.32411e-07	3.58413		519	228855_at	NUDT7	-2.63592	0.0168099	-2.89653	0.00611521	-2.76622
520	203990_s_at	KDM6A	3.55874	0.0352252	3.60601	0.000298768	3.58237		520	207257_at	EPO	-2.91952	0.00123236	-2.61074	0.00124461	-2.76513
521	212892_at	ZNF282	3.63858	0.00354564	3.51632	7.55516e-05	3.57745		521	225004_at	TMEM101	-2.7659	0.00277349	-2.76332	2.03944e-05	-2.76461
522	1564010_at	CAST	3.51005	0.00150596	3.62638	6.82486e-07	3.56822		522	204971_at	CSTA	-3.00467	0.00995037	-2.52234	0.000877335	-2.7635
523	1569003_at	VMP1	3.6746	0.032055	3.4399	0.00105879	3.55725		523	236604_at	BAHCC1	-2.65778	0.0124315	-2.86735	0.000234898	-2.76256
524	208829_at	TAPBP	3.49376	0.0274112	3.61893	0.00010879	3.55635		524	230994_at	FAM181B	-2.70732	0.000470358	-2.81771	0.000726376	-2.76252
525	202645_s_at	MEN1	3.31086	0.00202386	3.79545	0.000140443	3.55316		525	205420_at	PEX7	-2.67697	0.00979099	-2.84538	1.75751e-05	-2.76117
526	214972_at	MGEA5	3.30078	0.00893369	3.80076	0.000100616	3.55077		526	222108_at	AMIGO2	-2.86876	0.00638563	-2.65268	0.00906892	-2.76072
527	213593_s_at	TRA2A	4.103	0.00782671	2.99335	0.00245795	3.54817		527	216589_at	RP5-1118D24.2	-2.80434	0.00384336	-2.7166	1.54924e-06	-2.76047
528	216360_x_at	RRP12	3.35462	0.00429674	3.7378	3.23927e-05	3.54621		528	230221_at	ABHD16A	-2.88124	0.00237531	-2.63808	0.000294444	-2.75966
529	207425_s_at	SEPT9	3.2786	0.00229939	3.81055	0.0119421	3.54458		529	229047_at	PLEKHB1	-2.89894	0.00702609	-2.61869	1.6099e-06	-2.75882
530	1555384_a_at	LARP4	3.40669	0.00193972	3.68237	0.000102336	3.54453		530	225925_s_at	USP48	-2.75216	0.0105256	-2.76511	1.64276e-05	-2.75863
531	1556579_s_at	IGSF10	4.324	0.040495	2.76431	0.0287678	3.54415		531	1562292_at	ANKRD30B	-2.8294	0.00981176	-2.68623	0.000132324	-2.75781
532	217600_at	SCUBE3	3.41466	0.00291432	3.66606	8.98389e-06	3.54036		532	226546_at	LOC100506844	-2.52023	0.0101091	-2.99287	0.000131116	-2.75655
533	212404_s_at	UBE3B	3.58616	0.0110195	3.49345	0.00135846	3.53981		533	224134_at	MGC10814	-2.55046	0.0014112	-2.96075	0.000118611	-2.75561
534	229272_at	FNBP4	3.43417	0.00268914	3.64279	8.86961e-07	3.53848		534	221556_at	CDC14B	-2.77549	0.00722934	-2.73272	0.000661994	-2.75411
535	215954_s_at	CACTIN	3.3637	0.0497846	3.70978	0.00152892	3.53674		535	239125_at	SLC25A5-AS1	-2.95233	0.0107501	-2.55438	1.35398e-05	-2.75335
536	227275_at	MEX3C	3.47045	0.00578574	3.59812	9.11456e-07	3.53429		536	241541_at	MIB2	-2.61619	0.00460707	-2.88963	0.000476551	-2.75291
537	218555_at	ANAPC2	3.12855	0.000640622	3.93743	8.43191e-05	3.53299		537	238174_at	FBXL17	-2.95962	0.0026517	-2.54605	0.000388337	-2.75284
538	238443_at	TFAM	3.91016	0.00650207	3.15577	0.000156848	3.53296		538	202381_at	ADAM9	-3.35839	0.0094058	-2.14716	0.00340316	-2.75277
539	215787_at	ACTA2	3.57622	0.0378613	3.47714	0.00126149	3.52668		539	221463_at	CCL24	-2.76653	0.00675832	-2.73319	1.99819e-05	-2.74986
540	1570064_at	RP11-440I14.2	3.42442	0.0019483	3.62477	1.18924e-05	3.52459		540	212641_at	HIVEP2	-2.96614	0.040845	-2.53341	0.00559794	-2.74978
541	1555515_a_at	FAM189B	3.52072	0.00100972	3.5275	0.000398726	3.52411		541	238225_at	MIR146A	-2.79703	0.0152371	-2.69954	9.35854e-06	-2.74829
542	212332_at	RBL2	3.5897	0.0046038	3.45468	0.00332041	3.52219		542	236653_at	LINC00662	-2.75038	0.0123083	-2.74522	0.00011227	-2.7478
543	209468_at	LRP5	3.53445	0.0022372	3.50696	0.000372401	3.5207		543	207631_at	NBR2	-2.62943	0.00698685	-2.86491	0.000321169	-2.74717
544	1560830_a_at	C19orf84	3.45203	0.00810739	3.58221	1.71815e-05	3.51712		544	221773_at	ELK3	-2.84484	0.0345711	-2.64671	0.00754698	-2.74578
545	232654_s_at	UGT1A6	3.81486	0.0098633	3.21713	0.000131525	3.516		545	206224_at	CST1	-2.67424	0.0197794	-2.81604	0.000504615	-2.74514
546	1562256_at	NLRP1	3.29233	0.00367121	3.7383	2.45208e-05	3.51532		546	220907_at	GPR110	-2.69758	0.0120823	-2.78975	2.65164e-05	-2.74367
547	224078_at	HIATL2	3.42005	0.00139382	3.60876	9.47221e-08	3.51441		547	230051_at	PROSER2	-2.46765	0.0165669	-3.01912	0.000882665	-2.74338
548	223383_at	ZNRF1	4.11232	0.00260126	2.91406	0.0099682	3.51319		548	242734_x_at	GALT	-2.78051	0.0018286	-2.70484	4.83426e-05	-2.74268
549	214881_s_at	UBTF	3.5469	0.00484271	3.47871	0.000222188	3.51281		549	218155_x_at	TSR1	-2.76168	0.00856596	-2.72341	2.7631e-06	-2.74254
550	212762_s_at	TCF7L2	3.53309	0.0146286	3.49128	0.000441578	3.51219		550	209155_s_at	NT5C2	-2.63202	0.0113799	-2.85206	5.26063e-05	-2.74204
551	201703_s_at	PPP1R10	3.68978	0.000724182	3.3314	1.04527e-06	3.51059		551	235802_at	PLD4	-2.67666	0.0177582	-2.80556	0.000443381	-2.74111
552	208633_s_at	MACF1	3.53048	0.0201146	3.48616	0.000159818	3.50832		552	1554171_at	ZMYM3	-2.75508	0.00888723	-2.72391	8.25629e-05	-2.73949
553	218115_at	ASF1B	3.45947	0.00217299	3.55295	9.91854e-06	3.50621		553	210290_at	ZNF174	-2.5934	0.0072259	-2.88496	0.000124713	-2.73918
554	241631_at	ARHGEF40	3.44628	0.00317198	3.56567	4.83487e-05	3.50597		554	235620_x_at	ZMYM5	-2.72152	0.0354436	-2.75676	0.0029253	-2.73914
555	235449_at	LRSAM1	3.41871	0.00424418	3.59209	3.7456e-05	3.5054		555	236835_at	FUT8-AS1	-2.82741	0.00196414	-2.64904	2.21669e-05	-2.73822
556	213756_s_at	HSF1	3.69007	0.00055357	3.31285	0.000735915	3.50146		556	228684_at	ZNF503	-2.77304	0.0349696	-2.7032	0.000418802	-2.73812
557	216849_at	AC007389.3	3.49193	0.00531362	3.51019	1.22011e-05	3.50106		557	236222_at	MAATS1	-2.99896	0.0264915	-2.47673	4.53989e-05	-2.73785
558	223573_s_at	PPP2R2C	3.68064	0.0163289	3.32044	0.000960203	3.50054		558	218217_at	SCPEP1	-2.71742	0.00180331	-2.75691	5.48432e-06	-2.73717
559	202914_s_at	ARHGEF11	3.24702	0.00290517	3.75299	1.5411e-05	3.5		559	1554036_at	ZBTB24	-2.60568	0.0305082	-2.86856	2.11633e-05	-2.73712
560	224853_at	SLAIN2	3.67294	0.00571605	3.32378	0.000133443	3.49836		560	226545_at	CD109	-2.53236	0.0030858	-2.94024	0.000210342	-2.7363
561	214794_at	PA2G4	3.62314	0.0208261	3.37315	2.3497e-05	3.49815		561	206328_at	CDH15	-2.66675	0.00683039	-2.80495	5.95425e-06	-2.73585
562	1552663_a_at	ERC1	3.57515	0.0158327	3.42089	3.8939e-05	3.49802		562	218610_s_at	CPPED1	-2.4389	0.0167344	-3.02934	0.00026943	-2.73412
563	1557918_s_at	SLC16A1	4.01546	0.0144993	2.97794	0.00224277	3.4967		563	216975_x_at	NPAS1	-2.75351	0.0033922	-2.71255	1.8718e-05	-2.73303
564	212763_at	CAMSAP2	3.51242	0.000796859	3.47704	3.2803e-05	3.49473		564	239710_at	FIGN	-2.81194	0.0251363	-2.65233	0.000859029	-2.73213
565	227716_at	UBXN11	3.16603	0.00142176	3.81974	1.89811e-06	3.49289		565	242273_at	LLPH	-2.79325	0.00143674	-2.66978	0.000453263	-2.73151
566	208520_at	OR10H3	3.40841	0.000552125	3.57344	4.90682e-06	3.49092		566	213972_at	RP11-79P5.2	-2.73463	0.00226118	-2.72807	3.77934e-06	-2.73135
567	214474_at	PRKAB2	3.22577	0.0429716	3.75189	0.000400917	3.48883		567	225966_at	C17orf89	-2.72933	0.00400995	-2.73303	1.61746e-06	-2.73118
568	238339_x_at	LRIG1	3.33346	0.00976868	3.64287	9.44401e-06	3.48816		568	244024_at	ZNF182	-2.82102	0.00944276	-2.64104	1.98489e-05	-2.73103
569	216125_s_at	RANBP9	3.53188	0.0135517	3.44183	0.000544511	3.48686		569	234701_at	ANKRD11	-2.78774	0.0143048	-2.67308	0.000930651	-2.73041
570	1555039_a_at	ABCC4	3.4165	0.015672	3.55632	0.000201953	3.48641		570	224297_s_at	SPTBN4	-2.619	0.00943214	-2.84105	0.000222391	-2.73003
571	212002_at	SZRD1	3.4429	0.000758458	3.5293	1.49213e-05	3.4861		571	244874_at	CHST15	-2.79538	0.0124053	-2.66093	8.36666e-05	-2.72816
572	222413_s_at	KMT2C	3.82206	0.000803328	3.14859	5.56894e-05	3.48533		572	213840_s_at	MRPS12	-2.71797	0.00305788	-2.73188	1.16541e-05	-2.72492
573	212668_at	SMURF1	3.4246	0.00788548	3.54307	0.000266277	3.48384		573	221070_s_at	CCAR2	-2.70188	0.0303752	-2.7428	3.61587e-05	-2.72234
574	232977_x_at	MYH14	3.21479	0.00853911	3.74791	6.05104e-05	3.48135		574	201374_x_at	PPP2CB	-2.613	0.013076	-2.83147	1.81677e-05	-2.72223
575	201040_at	GNAI2	3.32237	0.0147731	3.64032	0.000121095	3.48135		575	227734_s_at	ZNHIT2	-2.59921	0.00916397	-2.84246	5.39273e-05	-2.72084
576	1562110_at	BC022892	3.72539	0.00776344	3.23275	2.57658e-06	3.47907		576	226148_at	ZBTB44	-2.5342	0.0144831	-2.905	0.00875883	-2.7196
577	234941_s_at	GPHN	3.29815	0.00317316	3.65035	2.06177e-05	3.47425		577	202289_s_at	TACC2	-2.76979	0.0114627	-2.66008	0.00283232	-2.71493
578	45653_at	KCTD13	3.18876	0.00289608	3.75558	3.77409e-05	3.47217		578	229961_x_at	YJEFN3	-2.89082	0.00203639	-2.53884	0.000134258	-2.71483
579	235167_at	LOC100190986	4.05861	0.00590991	2.88006	0.0010267	3.46934		579	218705_s_at	SNX24	-2.59838	0.00664467	-2.83048	0.00111185	-2.71443
580	1554219_at	BC027448	3.21961	0.0288091	3.71475	0.000262477	3.46718		580	235855_at	COX15	-2.56904	0.00589592	-2.85542	1.54189e-05	-2.71223
581	1566150_at	CALML4	3.57692	0.00673964	3.35687	0.000271017	3.4669		581	237284_at	DNAJB8	-2.76617	0.0012386	-2.65752	1.89629e-05	-2.71184
582	236310_at	ZNF37BP	3.40405	0.0209931	3.5277	0.000375857	3.46587		582	230852_at	STAC3	-2.83948	0.00585691	-2.58383	0.000126638	-2.71165
583	209055_s_at	CDC5L	3.62175	0.00342683	3.30933	4.95387e-05	3.46554		583	224831_at	CPEB4	-3.1776	0.0242021	-2.24532	0.0300461	-2.71146
584	1553538_s_at	COX1	3.47143	0.00218135	3.45436	8.30233e-07	3.46289		584	208590_x_at	GJA3	-2.79453	0.019212	-2.62586	9.43226e-05	-2.71019
585	1555125_at	PAXBP1	3.54194	0.0015461	3.38333	1.91068e-05	3.46263		585	244212_at	RP1-199J3.7	-2.60792	0.0146396	-2.80981	0.000280616	-2.70887
586	207484_s_at	EHMT2	3.86389	0.00345829	3.06054	0.000489834	3.46222		586	238617_at	KIF26B	-2.67907	0.00453501	-2.73671	1.85185e-05	-2.70789
587	202024_at	ASNA1	3.41286	0.00246331	3.50997	5.95158e-07	3.46141		587	212483_at	NIPBL	-2.61823	0.00716427	-2.7908	1.48004e-05	-2.70451
588	200859_x_at	FLNA	3.51292	0.00119243	3.40875	0.00133372	3.46083		588	224436_s_at	NIPSNAP3A	-2.99043	0.00969546	-2.4148	0.00329118	-2.70261
589	210513_s_at	VEGFA	3.52118	0.00994655	3.39161	4.07748e-05	3.4564		589	235323_at	LOC100499489	-2.5216	0.0126931	-2.8831	0.000114226	-2.70235
590	235060_at	LOC100190986	3.861	0.0111535	3.05098	0.000303627	3.45599		590	203003_at	MEF2D	-2.84993	0.0014951	-2.55399	0.000125776	-2.70196
591	1562257_x_at	NLRP1	3.20266	0.00237986	3.7086	2.93351e-05	3.45563		591	233462_at	TBC1D28	-2.82801	0.0445563	-2.57345	0.00059275	-2.70073
592	1565580_s_at	TATDN2	3.50701	0.00312129	3.40296	8.99205e-05	3.45499		592	231111_at	SCYL3	-2.64456	0.00779864	-2.75632	0.000114664	-2.70044
593	1557700_at	POLH	3.48755	0.00851425	3.42137	0.000101611	3.45446		593	209422_at	PHF20	-2.57067	0.0126499	-2.82688	0.000224687	-2.69877
594	221759_at	G6PC3	3.27111	0.000776686	3.62824	1.18722e-05	3.44968		594	212736_at	C16orf45	-2.56841	0.00199221	-2.82616	0.0001098	-2.69728
595	204911_s_at	TRIM3	3.18706	0.00162603	3.71084	0.000772356	3.44895		595	222582_at	PRKAG2	-2.66114	0.00790253	-2.73173	4.93532e-05	-2.69644
596	243304_at	CASC7	3.20562	0.00228493	3.68221	3.98304e-06	3.44392		596	206903_at	EXOG	-2.66834	0.00882274	-2.72068	4.99127e-05	-2.69451
597	200808_s_at	ZYX	3.69524	0.000374253	3.19085	0.00270934	3.44305		597	235951_s_at	ZNF688	-2.70255	0.00467566	-2.686	0.000115637	-2.69428
598	200852_x_at	GNB2	3.52621	0.00268733	3.35365	9.77695e-06	3.43993		598	225171_at	ARHGAP18	-2.94131	0.0112841	-2.4451	0.0143033	-2.6932
599	200634_at	PFN1	3.46806	1.0836e-05	3.41092	6.12028e-07	3.43949		599	218783_at	INTS7	-2.40362	0.0145177	-2.98237	0.000697447	-2.69299
600	1557586_s_at	ATP6V1H	3.37131	0.0224397	3.50403	0.000420773	3.43767		600	241412_at	BTC	-2.47255	0.00250519	-2.90927	0.000531774	-2.69091
601	213799_s_at	PTPRA	3.33576	0.00326214	3.5278	1.21054e-05	3.43178		601	203566_s_at	AGL	-2.75387	0.00877368	-2.62734	7.74998e-05	-2.6906
602	202067_s_at	LDLR	3.16347	0.0205703	3.69611	0.000390446	3.42979		602	232765_x_at	SLC22A31	-2.56057	0.00516224	-2.82002	6.48593e-05	-2.69029
603	222995_s_at	RHBDD2	3.62781	0.00111462	3.22637	0.000268476	3.42709		603	230310_at	RP11-464F9.20	-2.51089	0.00143729	-2.86272	1.55996e-05	-2.6868
604	222567_s_at	MEX3C	3.36111	0.00740314	3.49134	5.0965e-05	3.42623		604	213555_at	RWDD2A	-2.70463	0.000355082	-2.66858	2.15784e-05	-2.68661
605	200646_s_at	NUCB1	3.33365	0.00573902	3.51787	2.51246e-06	3.42576		605	208221_s_at	SLIT1	-2.7372	0.0158775	-2.63598	0.0010601	-2.68659
606	1552914_a_at	CD276	3.60715	0.000333742	3.24331	2.22487e-06	3.42523		606	227147_s_at	EGLN2	-2.6693	0.010966	-2.69994	8.0058e-06	-2.68462
607	1557370_s_at	MYCBP2	3.28622	0.00504911	3.56025	2.46119e-05	3.42324		607	214165_s_at	HS6ST1	-2.53081	0.00388077	-2.83804	5.30454e-06	-2.68443
608	210206_s_at	DDX11	3.40646	0.00813962	3.43201	6.03665e-06	3.41924		608	239874_at	PDE8A	-2.68713	0.00461746	-2.67958	1.78939e-05	-2.68335
609	218500_at	THEM6	3.34047	0.00714474	3.49725	0.000199206	3.41886		609	236075_s_at	LOC101928000	-2.49781	0.00494166	-2.85769	0.000746173	-2.67775
610	201350_at	FLOT2	3.53521	0.00305617	3.29591	4.50487e-07	3.41556		610	241359_at	TLCD2	-2.41325	0.0166254	-2.94124	0.000677388	-2.67725
611	209964_s_at	ATXN7	3.43142	0.0189792	3.39953	3.07026e-05	3.41547		611	227210_at	SFMBT2	-2.79255	0.0306	-2.56055	0.00228183	-2.67655
612	1563874_at	WDR72	3.2972	0.00619551	3.53245	0.000265349	3.41482		612	205212_s_at	ACAP1	-2.61875	0.00431859	-2.73203	0.000145503	-2.67539
613	221628_s_at	GLYR1	3.48401	0.00501107	3.33501	0.00450578	3.40951		613	217573_at	GRIN2C	-2.70881	0.000418638	-2.64192	4.24606e-06	-2.67537
614	212079_s_at	KMT2A	3.16633	0.0292658	3.64551	0.000354111	3.40592		614	221207_s_at	NBEA	-2.53832	0.0061332	-2.80781	0.000599179	-2.67307
615	233337_s_at	SEZ6L2	3.31947	0.000325119	3.4906	9.84389e-06	3.40503		615	229077_at	KATNB1	-2.73676	0.0142594	-2.60925	9.21063e-05	-2.673
616	1555944_at	FAM120A	3.2008	0.0198659	3.60481	0.000209111	3.4028		616	222560_at	LANCL2	-2.7492	0.00209654	-2.59165	5.41176e-06	-2.67042
617	1556059_s_at	SPEN	3.14919	0.00549348	3.6523	1.95908e-05	3.40074		617	1552540_s_at	IQCD	-2.43777	0.0339932	-2.89805	0.000178475	-2.66791
618	235189_at	ICE2	3.31889	0.00603339	3.48174	9.64943e-06	3.40031		618	208835_s_at	LUC7L3	-2.58348	2.46871e-05	-2.75005	9.99477e-06	-2.66676
619	220739_s_at	CNNM3	3.51829	0.000802712	3.27788	6.98139e-05	3.39809		619	223989_s_at	REXO2	-2.60037	0.00100913	-2.73303	3.56959e-05	-2.6667
620	238761_at	ELK4	3.65752	0.00766187	3.13834	5.84582e-05	3.39793		620	235682_s_at	HSPB7	-2.64302	0.00481319	-2.68948	0.00160037	-2.66625
621	214234_s_at	CYP3A5	3.36583	0.00445414	3.42537	2.74063e-05	3.3956		621	235863_at	JSRP1	-2.73392	0.00375363	-2.59753	5.03116e-06	-2.66573
622	212178_s_at	POM121C	3.02704	0.0485802	3.76212	0.00086261	3.39458		622	201952_at	ALCAM	-3.06751	0.000862471	-2.2616	0.0432504	-2.66456
623	222652_s_at	GLYR1	3.44338	0.00910316	3.34548	0.00148335	3.39443		623	228390_at	RAB30	-2.58749	0.0251049	-2.73819	0.01188	-2.66284
624	222998_at	MAF1	3.60418	0.00265148	3.1821	5.43599e-06	3.39314		624	212917_x_at	RECQL	-2.6541	0.0149811	-2.66981	0.00234749	-2.66195
625	213209_at	TAF6L	3.48654	0.0184216	3.28586	6.9349e-05	3.3862		625	237765_at	SLC25A47	-2.69861	0.0146298	-2.62528	4.76525e-05	-2.66195
626	234735_s_at	USP21	3.27885	0.0188567	3.48988	6.37076e-05	3.38436		626	230704_s_at	ITGB4	-2.7974	0.00795342	-2.51915	0.000133214	-2.65827
627	201793_x_at	SMG7	3.12724	0.00888005	3.64132	4.33833e-05	3.38428		627	219718_at	FGGY	-2.64297	0.000796417	-2.67321	8.15603e-05	-2.65809
628	209261_s_at	NR2F6	3.49092	0.000308526	3.27402	0.000111375	3.38247		628	222803_at	PRTFDC1	-2.75678	0.00413975	-2.55809	0.0167011	-2.65743
629	214792_x_at	VAMP2	2.8274	0.0336464	3.93678	0.000375148	3.38209		629	215071_s_at	HIST1H2AC	-2.60781	0.00240158	-2.70631	3.20521e-05	-2.65706
630	202476_s_at	TUBGCP2	3.33012	1.53418e-05	3.42434	4.97979e-07	3.37723		630	202223_at	STT3A	-2.23338	0.0467112	-3.08069	0.00267357	-2.65704
631	235742_at	RHOC	3.06902	0.0122683	3.68401	0.000190631	3.37651		631	1555905_a_at	TCAIM	-2.35793	0.00938944	-2.95354	0.000528531	-2.65573
632	211454_x_at	FKSG49	3.38737	0.0021979	3.35357	7.83745e-06	3.37047		632	207476_at	LOC100507630	-2.88361	0.00771318	-2.42733	0.00106566	-2.65547
633	220839_at	METTL5	3.5396	0.0213822	3.19882	0.000293255	3.36921		633	211673_s_at	MOCS1	-2.7536	0.0177501	-2.55683	7.5176e-05	-2.65522
634	210973_s_at	FGFR1	2.97564	0.00218434	3.75572	4.79229e-05	3.36568		634	222222_s_at	HOMER3	-2.24385	0.0012806	-3.06033	0.00275749	-2.65209
635	204209_at	PCYT1A	2.94599	0.00206512	3.76628	0.00100747	3.35614		635	227306_at	RP11-363E7.4	-2.71823	0.0293464	-2.58353	0.000996503	-2.65088
636	201797_s_at	VARS	3.79069	0.00180537	2.91935	0.000566096	3.35502		636	234293_x_at	RP5-1061H20.3	-2.55594	0.00405702	-2.74517	8.84912e-05	-2.65055
637	223826_s_at	KIAA1432	3.21868	0.000540545	3.48763	3.25544e-05	3.35316		637	203522_at	CCS	-2.62137	0.000500047	-2.67569	0.000630842	-2.64853
638	220387_s_at	HHLA3	3.25208	0.00646829	3.4489	3.24093e-06	3.35049		638	213579_s_at	EP300	-2.80418	0.00897922	-2.49131	0.00315936	-2.64775
639	201299_s_at	MOB1A	3.50611	3.33972e-05	3.19392	1.27373e-05	3.35001		639	238263_at	EPHA1-AS1	-2.65936	0.0029377	-2.63558	1.33945e-05	-2.64747
640	202199_s_at	SRPK1	3.44785	0.000376385	3.2487	1.55722e-05	3.34828		640	1557008_at	LOC340107	-2.84283	0.000503526	-2.45143	0.00399396	-2.64713
641	223922_x_at	MS4A6A	3.31144	0.00806966	3.38047	1.1992e-05	3.34596		641	210728_s_at	CALCA	-2.75093	0.000840138	-2.54257	3.02598e-06	-2.64675
642	202821_s_at	LPP	3.18001	0.00185699	3.50706	0.000106436	3.34354		642	242941_x_at	TBX1	-2.59103	0.00347238	-2.69751	0.000331993	-2.64427
643	205367_at	SH2B2	3.94386	0.00579996	2.74059	0.00089514	3.34223		643	240293_at	CCDC153	-2.53851	0.00340006	-2.74826	0.000622968	-2.64339
644	233536_at	ASXL3	3.34014	0.00695273	3.34227	7.41585e-05	3.3412		644	220634_at	TBX4	-2.72764	0.0106846	-2.55709	2.52642e-05	-2.64236
645	211233_x_at	ESR1	3.30592	0.00162721	3.36797	7.07136e-05	3.33695		645	226708_at	RP11-661A12.9	-2.61061	0.0267369	-2.66927	8.94576e-06	-2.63994
646	41657_at	STK11	3.37964	0.00147963	3.28763	6.79312e-06	3.33364		646	226115_at	AHCTF1	-2.73569	0.0218711	-2.53992	9.98467e-05	-2.63781
647	229883_at	GRIN2D	3.37381	0.00395226	3.28882	3.10278e-05	3.33132		647	215863_at	TFR2	-2.6731	0.0218283	-2.60177	0.000158887	-2.63743
648	236224_at	RIT1	3.26705	0.0331533	3.39172	6.12618e-05	3.32938		648	222861_x_at	FBXO44	-2.48851	0.00227332	-2.78375	2.9949e-05	-2.63613
649	1554671_a_at	SRRM2	3.11115	0.000927948	3.54722	0.00288702	3.32918		649	236115_at	HTR7P1	-2.72079	0.0310273	-2.54888	0.00246265	-2.63483
650	208744_x_at	HSPH1	3.47654	0.00124064	3.17769	1.75901e-05	3.32712		650	236596_at	RP11-1277A3.3	-2.72189	0.00941527	-2.5477	0.000497174	-2.63479
651	201702_s_at	PPP1R10	3.60853	0.001609	3.03526	0.000412162	3.3219		651	221961_at	CLCN7	-2.63444	0.0191037	-2.6347	0.000150967	-2.63457
652	241725_at	E2F7	3.24637	0.00660052	3.39456	3.16067e-05	3.32046		652	236208_at	MOCS2	-2.38002	0.0239018	-2.88879	0.00803736	-2.63441
653	206452_x_at	PPP2R4	3.17761	0.00937879	3.45946	1.81346e-05	3.31853		653	223109_at	TRUB2	-2.50883	0.000650976	-2.75991	1.84665e-05	-2.63437
654	235294_at	SIKE1	2.94824	0.00726775	3.68814	0.00152389	3.31819		654	226420_at	MECOM	-2.96922	0.0279083	-2.29851	0.000812088	-2.63387
655	1555788_a_at	TRIB3	3.2481	0.00799521	3.3867	1.42417e-05	3.3174		655	211908_x_at	IGK	-2.57639	0.0330476	-2.68979	0.000173948	-2.63309
656	200001_at	CAPNS1	3.17575	0.00703537	3.45868	0.000424894	3.31722		656	213701_at	C12orf29	-2.71183	0.00309121	-2.55414	0.000140285	-2.63298
657	208830_s_at	SUPT6H	3.08719	0.00216414	3.54472	9.76716e-06	3.31595		657	233072_at	NTNG2	-2.80526	0.0287686	-2.46024	0.000347571	-2.63275
658	223585_x_at	KBTBD2	3.33805	0.00417894	3.29244	6.1616e-05	3.31524		658	225725_at	ZMAT3	-2.93447	0.00158556	-2.33059	0.00680489	-2.63253
659	1555989_at	DAAM1	3.49321	0.0356208	3.12897	0.00953011	3.31109		659	213381_at	VSTM4	-2.75723	0.0092951	-2.5053	3.36062e-06	-2.63126
660	220029_at	ELOVL2	4.03332	0.00200741	2.58649	0.00722085	3.3099		660	210277_at	AP4S1	-2.57412	0.00931601	-2.68765	0.000107046	-2.63089
661	202826_at	SPINT1	3.25151	0.00121751	3.36651	2.10418e-05	3.30901		661	216831_s_at	RUNX1T1	-2.79775	0.000214562	-2.46182	5.16036e-06	-2.62979
662	210804_x_at	SLC8A1	3.45873	0.0155552	3.15639	6.34402e-05	3.30756		662	243198_at	TEX9	-2.80208	0.0368135	-2.45616	0.000671066	-2.62912
663	204770_at	TAP2	2.95389	0.0149354	3.65162	0.000203973	3.30275		663	239960_x_at	LYRM7	-2.51088	0.0225095	-2.74546	6.62142e-05	-2.62817
664	210158_at	ERCC4	3.21502	0.0214428	3.38797	0.000178512	3.3015		664	210116_at	SH2D1A	-2.58646	0.0156427	-2.65834	0.000315834	-2.6224
665	223584_s_at	KBTBD2	3.38122	0.000202713	3.22004	6.70598e-05	3.30063		665	238473_at	KMT2E-AS1	-2.377	0.0129765	-2.86334	0.00036099	-2.62017
666	205624_at	CPA3	3.05543	0.00645057	3.54565	1.26147e-05	3.30054		666	244834_at	RSG1	-2.57326	0.00934498	-2.66626	2.03417e-05	-2.61976
667	205426_s_at	HIP1	3.51791	0.00337368	3.07938	6.1185e-05	3.29865		667	242887_at	KCMF1	-2.50407	0.0381362	-2.73544	0.000210145	-2.61976
668	215064_at	SC5D	3.44463	0.00731967	3.14737	8.78827e-05	3.296		668	219986_s_at	ACAD10	-2.65774	0.0023099	-2.58138	4.97785e-06	-2.61956
669	208938_at	PRCC	3.30008	0.00480612	3.28989	2.67168e-06	3.29499		669	219372_at	IFT81	-2.76381	0.0150274	-2.47097	0.00279085	-2.61739
670	236207_at	SSFA2	2.76045	0.0240866	3.82303	0.00411093	3.29174		670	222122_s_at	THOC2	-2.76418	0.00195372	-2.46902	2.26464e-05	-2.6166
671	210286_s_at	SLC4A7	2.95198	0.0171114	3.62298	0.0015456	3.28748		671	207959_s_at	DNAH9	-2.71034	0.023802	-2.52061	0.000121387	-2.61547
672	223103_at	STARD10	3.48921	8.51054e-05	3.08274	5.80646e-06	3.28597		672	244131_at	HNRNPA2B1	-2.51882	0.0103883	-2.70866	8.65989e-05	-2.61374
673	208608_s_at	SNTB1	3.23039	0.00622468	3.33624	4.99459e-05	3.28331		673	218285_s_at	BDH2	-2.53071	0.00208108	-2.69433	2.14456e-05	-2.61252
674	1562619_at	NME9	3.23794	0.000742082	3.32351	1.00731e-05	3.28073		674	228798_x_at	LOC100289283	-2.53671	0.000938747	-2.68569	9.39194e-06	-2.6112
675	232542_at	COL9A2	3.28879	0.000235274	3.27021	3.60045e-06	3.2795		675	230029_x_at	UBR3	-2.73372	0.019927	-2.48839	0.00334416	-2.61105
676	211507_s_at	MTMR3	3.6144	0.000853281	2.93806	2.72726e-05	3.27623		676	1555395_at	AKAP12	-2.51781	0.0196247	-2.70329	8.32654e-05	-2.61055
677	241752_at	SLC8A1	3.34269	0.00304239	3.20909	2.22688e-06	3.27589		677	206889_at	PDIA2	-2.68273	0.0245023	-2.53484	3.05854e-05	-2.60879
678	220947_s_at	TBC1D10B	3.03342	0.00517452	3.51506	1.24395e-05	3.27424		678	236102_at	LOC100126784	-2.59121	0.0482713	-2.62505	0.000661017	-2.60813
679	214322_at	CAMK2G	3.31258	0.0127962	3.23288	3.17409e-05	3.27273		679	223619_x_at	PECR	-2.51273	0.0091171	-2.70252	0.00045058	-2.60762
680	213318_s_at	BAG6	3.46851	0.00222291	3.06979	0.000185243	3.26915		680	1559045_at	LOC100128288	-2.76768	0.0334524	-2.44419	0.00202362	-2.60593
681	1558215_s_at	UBTF	3.28237	0.00254098	3.25352	0.000395884	3.26795		681	234846_at	LOC100130370	-2.67986	0.000131543	-2.53019	0.000393143	-2.60503
682	236061_at	PRDM15	3.03812	0.0112982	3.49734	2.60954e-05	3.26773		682	1559616_x_at	ZNF626	-2.53854	0.00022888	-2.67042	2.28963e-05	-2.60448
683	219268_at	ETNK2	3.11648	0.00088843	3.41498	1.85159e-05	3.26573		683	226280_at	BNIP2	-2.39303	0.000477488	-2.81009	0.00023884	-2.60156
684	219844_at	CCDC186	3.1696	0.0412661	3.35149	0.0010383	3.26055		684	225950_at	SAMD8	-2.70356	0.0027167	-2.49887	0.000194582	-2.60121
685	225124_at	PPP1R9B	2.60246	0.0211102	3.91658	0.00259969	3.25952		685	202850_at	ABCD3	-2.41627	0.0312909	-2.78596	0.00222297	-2.60112
686	1569089_a_at	LINC00957	3.08412	0.00676208	3.42974	0.000171655	3.25693		686	235329_at	NOXO1	-2.52484	0.00875437	-2.67711	4.74731e-05	-2.60098
687	200617_at	MLEC	2.87831	0.000147877	3.63444	0.000320946	3.25638		687	227875_at	KLHL13	-2.48162	0.0239891	-2.71912	0.00151929	-2.60037
688	1569428_at	WIBG	3.25952	0.00143781	3.245	1.31181e-07	3.25226		688	215949_x_at	IGHM	-2.63049	0.00403084	-2.57014	8.82026e-05	-2.60032
689	235447_at	TRUB1	3.24139	0.00259726	3.25624	4.02266e-05	3.24882		689	227665_at	BC062753	-2.61078	0.0164604	-2.58839	1.29187e-05	-2.59959
690	1552865_a_at	LMNTD1	3.26017	0.00841452	3.2355	5.23117e-05	3.24784		690	222596_s_at	LGR4	-2.51397	0.000657931	-2.67865	1.86596e-05	-2.59631
691	1554545_at	APOBEC4	3.13083	0.0131393	3.36165	4.20935e-06	3.24624		691	201990_s_at	CREBL2	-2.72309	0.00033411	-2.46752	0.00136103	-2.5953
692	211716_x_at	ARHGDIA	2.89419	0.00639645	3.59343	5.66658e-05	3.24381		692	238550_at	RUFY2	-2.53318	0.0287592	-2.65332	0.000721089	-2.59325
693	222546_s_at	EPS8L2	3.67759	0.0146124	2.80866	0.0028727	3.24313		693	202095_s_at	BIRC5	-2.53766	0.019813	-2.64862	0.000401048	-2.59314
694	1554059_at	SETMAR	3.22472	0.00650178	3.25987	9.87881e-06	3.24229		694	226272_at	RCAN3	-2.33711	0.00868357	-2.84831	0.0112673	-2.59271
695	219761_at	CLEC1A	3.11312	0.00126364	3.36488	5.40041e-07	3.239		695	219861_at	DNAJC17	-2.39157	0.0454306	-2.79277	0.000290478	-2.59217
696	58994_at	CC2D1A	3.09552	0.00359128	3.37753	2.83712e-06	3.23653		696	206974_at	CXCR6	-2.54052	0.00667629	-2.64312	9.84878e-06	-2.59182
697	232490_s_at	PRUNE	3.28699	0.00878892	3.18543	2.2639e-05	3.23621		697	235615_at	PGGT1B	-2.66961	0.0287491	-2.5125	0.000575406	-2.59105
698	1561298_at	LINC01069	3.21462	0.0243588	3.25438	0.000149905	3.2345		698	205116_at	LAMA2	-2.53784	0.00590768	-2.64241	6.90646e-06	-2.59013
699	1567080_s_at	CLN6	3.26965	0.00101173	3.19903	0.000376085	3.23434		699	218330_s_at	NAV2	-2.42428	0.000167993	-2.75582	2.25168e-05	-2.59005
700	200722_s_at	CAPRIN1	3.17531	0.00102657	3.28998	1.03215e-07	3.23264		700	238912_x_at	C9orf85	-2.61498	0.0114054	-2.56482	0.000296752	-2.5899
701	235996_at	RASSF8	2.94162	0.0017668	3.51868	1.95774e-05	3.23015		701	210921_at	LOC101929078	-2.78141	0.0467272	-2.397	0.00131789	-2.5892
702	211141_s_at	CNOT3	3.08883	0.0013269	3.36701	3.00145e-05	3.22792		702	209307_at	SWAP70	-2.2479	0.0321009	-2.92863	0.00144081	-2.58826
703	209832_s_at	CDT1	3.41737	0.00897568	3.02996	3.83028e-05	3.22367		703	225649_s_at	STK35	-2.43224	0.0347696	-2.74182	0.000220537	-2.58703
704	1556994_at	RP11-1078H9.6	3.29376	0.00373823	3.14857	1.34268e-05	3.22117		704	218683_at	PTBP2	-2.28635	0.00809071	-2.88687	0.00638663	-2.58661
705	204480_s_at	C9orf16	3.19828	0.00511483	3.23483	1.45203e-05	3.21656		705	204811_s_at	CACNA2D2	-2.62222	0.00339553	-2.55025	2.80711e-05	-2.58624
706	209427_at	SMTN	3.44055	0.0125455	2.99186	5.15304e-05	3.2162		706	210623_at	UBXN1	-2.51789	0.0069377	-2.65041	8.11007e-05	-2.58415
707	208879_x_at	PRPF6	3.17289	0.00587627	3.2582	1.23261e-06	3.21555		707	1553726_s_at	TBC1D32	-2.55511	0.0222879	-2.61072	0.00130801	-2.58291
708	212099_at	RHOB	2.86891	0.000367898	3.56129	0.000270352	3.2151		708	36552_at	C2CD3	-2.69246	0.000393283	-2.46351	0.000964793	-2.57798
709	220624_s_at	ELF5	2.6961	0.00573634	3.72642	0.00447382	3.21126		709	231402_at	LOC100507507	-2.38574	0.0104763	-2.76948	6.30132e-05	-2.57761
710	81737_at	LOC100505915	3.63585	0.0179187	2.78303	0.00890682	3.20944		710	208232_x_at	NRG1	-2.72915	0.00321051	-2.42323	5.50709e-05	-2.57619
711	1553137_s_at	KLF11	3.45348	0.0258209	2.96335	0.000319702	3.20842		711	212334_at	GNS	-2.51453	0.00296021	-2.63297	0.00023575	-2.57375
712	221718_s_at	AKAP13	3.54699	0.00267899	2.86219	0.00078781	3.20459		712	222059_at	ZNF335	-2.58271	0.0122099	-2.56441	0.000162231	-2.57356
713	206845_s_at	RNF40	3.09909	0.00272463	3.30342	2.47863e-06	3.20125		713	211200_s_at	EFCAB2	-2.41005	0.00571759	-2.72911	4.68723e-05	-2.56958
714	231791_at	ASAH2B	3.33083	0.00297154	3.0682	5.09678e-05	3.19951		714	1569365_a_at	KIAA1656	-2.52497	0.00258017	-2.61345	0.000187094	-2.56921
715	235169_at	FBXO27	2.96587	0.0142708	3.42857	0.00520999	3.19722		715	221721_s_at	LZTS1	-2.64659	0.00621054	-2.48958	0.0001102	-2.56808
716	237241_at	ECT2	3.22454	0.0137478	3.16882	0.000448306	3.19668		716	231275_at	LINC00982	-2.46387	0.0179696	-2.67229	0.000239697	-2.56808
717	202109_at	ARFIP2	3.19618	0.000498026	3.19696	6.60405e-05	3.19657		717	220761_s_at	TAOK3	-2.68137	0.0287154	-2.44921	0.0141773	-2.56529
718	212194_s_at	TM9SF4	3.25709	0.000620155	3.1358	0.0024823	3.19644		718	205618_at	PRRG1	-2.97134	0.0460384	-2.15756	0.0068209	-2.56445
719	208565_at	MC5R	3.57154	0.0140697	2.81974	0.0477536	3.19564		719	228141_at	GPX8	-2.67307	0.0211051	-2.45415	0.00549542	-2.56361
720	207908_at	KRT2	3.14707	0.00937974	3.24277	4.75093e-06	3.19492		720	212278_x_at	UBE3A	-2.32265	0.0075199	-2.80383	0.00017346	-2.56324
721	220368_s_at	SMEK1	3.4066	0.00101086	2.97805	8.03437e-05	3.19233		721	226784_at	TWISTNB	-2.60642	0.00290497	-2.5195	0.00010254	-2.56296
722	213957_s_at	CEP350	3.16911	0.0250873	3.21171	0.000123772	3.19041		722	226402_at	CYP2U1	-2.51512	0.0188871	-2.60809	2.88102e-05	-2.56161
723	201108_s_at	THBS1	3.6974	0.00244883	2.6821	0.0139196	3.18975		723	232018_at	LENG1	-2.575	0.00094179	-2.5458	2.52673e-05	-2.5604
724	203238_s_at	NOTCH3	2.96676	0.00350065	3.40286	0.000571445	3.18481		724	232272_at	ZNF624	-2.49808	0.0271168	-2.6219	0.000461324	-2.55999
725	221440_s_at	RBBP9	3.35681	0.00918493	3.0084	1.48765e-05	3.1826		725	1555495_a_at	CWC27	-2.48642	0.00857644	-2.63089	5.1173e-05	-2.55865
726	220202_s_at	RC3H2	3.4673	0.00728077	2.89305	0.000168272	3.18018		726	212205_at	H2AFV	-2.64551	0.00354308	-2.47046	5.66428e-05	-2.55798
727	244396_at	G3BP1	3.60326	0.0234596	2.74922	0.00222469	3.17624		727	230075_at	RAB39B	-2.46871	0.0153836	-2.64716	0.000221395	-2.55794
728	224407_s_at	MST4	3.1532	0.00700806	3.19434	1.25637e-06	3.17377		728	221193_s_at	ZCCHC10	-2.57277	0.029395	-2.54247	0.000581684	-2.55762
729	36994_at	ATP6V0C	3.13558	0.00216937	3.2096	9.60766e-07	3.17259		729	203710_at	ITPR1	-2.50747	0.0294625	-2.60758	2.84926e-05	-2.55753
730	204560_at	FKBP5	3.35461	0.00799941	2.98952	0.00412979	3.17206		730	218675_at	SLC22A17	-2.48176	0.0198004	-2.63126	0.000432255	-2.55651
731	223888_s_at	LARS	3.20979	0.0348896	3.12661	0.000209049	3.1682		731	239362_at	NAPA-AS1	-2.5923	0.00628474	-2.5202	0.000159237	-2.55625
732	1553396_a_at	CCDC13	3.69043	0.0472879	2.64329	0.000819328	3.16686		732	1553103_at	NFX1	-2.42969	0.0362345	-2.68204	6.9736e-05	-2.55586
733	215735_s_at	TSC2	3.22169	0.00478741	3.11064	0.000296094	3.16617		733	207826_s_at	ID3	-2.48566	0.0246808	-2.62016	0.00573029	-2.55291
734	40489_at	ATN1	2.60366	0.0132503	3.71668	0.00137193	3.16017		734	1568126_at	ANXA2	-2.48385	0.0175869	-2.62128	9.55534e-05	-2.55256
735	224311_s_at	CAB39	3.04147	0.00108926	3.27259	8.42119e-06	3.15703		735	231268_at	MYBL1	-2.33553	0.0191657	-2.76813	3.38749e-05	-2.55183
736	226791_at	KIFC2	3.30604	0.00492539	3.00736	0.000265846	3.1567		736	238776_x_at	OBSL1	-2.71534	0.00179058	-2.38625	3.82791e-05	-2.55079
737	217373_x_at	MDM2	3.30922	0.0256883	3.00192	0.000113075	3.15557		737	244751_at	PCP2	-2.55088	0.0135774	-2.54611	0.000470662	-2.54849
738	207821_s_at	PTK2	3.28766	0.00113513	3.01484	4.73155e-05	3.15125		738	239920_at	UBTF	-2.47835	0.00249154	-2.61844	8.15861e-05	-2.5484
739	220386_s_at	EML4	2.99869	0.000973858	3.30195	1.60958e-06	3.15032		739	225583_at	UXS1	-2.52874	0.00448176	-2.56399	0.000464332	-2.54636
740	208425_s_at	TANC2	3.13177	0.042028	3.16469	0.00101448	3.14823		740	223977_s_at	LINC00470	-2.64986	0.00885439	-2.44015	0.000900399	-2.545
741	212595_s_at	DAZAP2	3.16701	0.00232756	3.124	7.14034e-07	3.1455		741	219852_s_at	MORN1	-2.59217	0.00622515	-2.49601	0.000125765	-2.54409
742	1553718_at	ZNF548	2.94461	0.00519782	3.34595	5.16913e-05	3.14528		742	228168_at	ATP5G3	-2.67188	0.0132933	-2.41432	0.000602083	-2.5431
743	223057_s_at	XPO5	3.11168	0.00514224	3.17609	1.75117e-05	3.14389		743	217696_at	FUT7	-2.59956	0.0045547	-2.48221	1.05737e-05	-2.54088
744	211599_x_at	MET	3.26461	0.00122979	3.01475	6.00537e-05	3.13968		744	238167_at	C17orf51	-2.65221	0.00104631	-2.42851	8.68707e-05	-2.54036
745	215511_at	TCF20	2.96459	0.0135078	3.31042	2.31092e-05	3.1375		745	240210_at	ATAD3C	-2.50204	0.0058935	-2.57413	4.30918e-05	-2.53808
746	203683_s_at	VEGFB	3.16591	0.00740402	3.10083	0.000778584	3.13337		746	230650_at	SLCO5A1	-2.4451	0.0239704	-2.62463	3.40121e-05	-2.53486
747	221837_at	KLHL22	3.42962	0.0455723	2.83616	0.00353574	3.13289		747	227195_at	ZNF503	-2.73544	0.0121229	-2.33386	0.0420054	-2.53465
748	207051_at	SLC17A4	3.07828	0.00848038	3.18298	5.51838e-05	3.13063		748	224509_s_at	RTN4IP1	-2.52509	0.00885189	-2.54168	0.000767526	-2.53338
749	224580_at	SLC38A1	3.07337	0.0116146	3.18567	2.20569e-05	3.12952		749	1564426_x_at	LOC729732	-2.68665	0.0189788	-2.3772	0.0005627	-2.53193
750	243786_at	ZDHHC20	3.47434	0.00290676	2.7843	0.000546044	3.12932		750	232276_at	HS6ST3	-2.66636	0.000241745	-2.39748	0.000588018	-2.53192
751	241723_at	IQGAP2	3.12672	0.00614654	3.12693	0.000117237	3.12683		751	220030_at	STYK1	-2.4506	0.0260715	-2.61123	0.0014665	-2.53092
752	221889_at	KCTD13	2.84139	0.0103279	3.40799	8.8968e-05	3.12469		752	238703_at	FAM207A	-2.56981	0.0282621	-2.49181	0.000623072	-2.53081
753	212525_s_at	H2AFX	2.79313	0.000232549	3.45534	0.000352891	3.12424		753	230946_at	FMN2	-2.48934	0.00777125	-2.57162	6.55837e-05	-2.53048
754	1555106_a_at	CTDSPL2	3.21354	0.0122073	3.03325	1.22349e-05	3.12339		754	241792_x_at	LUC7L3	-2.62421	0.00731003	-2.43377	0.000145479	-2.52899
755	1558728_at	VPS9D1-AS1	2.90231	0.0265104	3.3417	0.000276366	3.122		755	225921_at	NIN	-2.536	0.0104121	-2.52159	0.014538	-2.5288
756	1552812_a_at	SENP1	2.98221	0.00214238	3.25893	1.58762e-05	3.12057		756	226529_at	TMEM106B	-2.46318	0.0121989	-2.59376	0.000667087	-2.52847
757	235709_at	GAS2L3	3.55394	0.0110817	2.68668	0.000192721	3.12031		757	213331_s_at	NEK1	-2.43199	0.0396495	-2.62349	0.00410276	-2.52774
758	217025_s_at	DBN1	3.57422	0.00291752	2.65821	0.00195207	3.11621		758	225488_at	DERL1	-2.59459	0.00481135	-2.45932	4.01654e-06	-2.52696
759	1569149_at	PDLIM7	3.12447	0.00889503	3.10742	1.68806e-05	3.11594		759	224698_at	ESYT2	-2.45182	0.00282949	-2.60116	0.00446928	-2.52649
760	213607_x_at	NADK	3.03817	0.00137537	3.19315	3.84737e-05	3.11566		760	209688_s_at	CCDC93	-2.55078	0.00126266	-2.50148	6.9692e-05	-2.52613
761	218720_x_at	SEZ6L2	3.04969	0.00161067	3.18084	1.68766e-05	3.11526		761	223340_at	ATL1	-2.45485	0.00393335	-2.59637	0.000595673	-2.52561
762	225377_at	RABL6	2.71312	0.00757468	3.51715	0.000338489	3.11513		762	218362_s_at	DIS3	-2.48105	0.0200308	-2.56888	0.00270595	-2.52496
763	1570230_at	LOC101927884	2.98368	0.0190293	3.24557	3.6889e-05	3.11463		763	1553292_s_at	SGK494	-2.26612	0.00488455	-2.78297	0.000594796	-2.52454
764	1552928_s_at	TAB3	2.87623	0.000227133	3.34875	5.71919e-05	3.11249		764	240595_at	CTD-2287O16.5	-2.4213	0.0112371	-2.62764	0.000146348	-2.52447
765	217856_at	RBM8A	2.52753	0.0100865	3.69636	0.000579414	3.11194		765	211315_s_at	CACNA1G	-2.61621	0.0444929	-2.43209	0.000600045	-2.52415
766	1553336_a_at	MIER3	3.14931	0.0374273	3.0738	0.000296493	3.11156		766	243135_x_at	SNX8	-2.58634	0.00223164	-2.46033	0.00168434	-2.52333
767	208000_at	GML	3.18202	0.0133314	3.03926	0.000631494	3.11064		767	233939_at	REXO1	-2.60756	0.00897272	-2.43856	1.13532e-05	-2.52306
768	210405_x_at	TNFRSF10B	3.4928	0.0151078	2.72305	0.00634114	3.10792		768	1556872_s_at	IQSEC3	-2.49094	0.0109767	-2.55142	2.82693e-05	-2.52118
769	233830_at	LOC90246	2.86618	0.0143612	3.34854	1.99739e-05	3.10736		769	228191_at	FLVCR1	-2.59781	0.0109289	-2.44418	0.000316491	-2.521
770	212776_s_at	OBSL1	3.23403	0.00152266	2.97801	3.03908e-06	3.10602		770	218003_s_at	FKBP3	-2.3568	0.00683256	-2.68189	0.0131468	-2.51934
771	206473_at	MBTPS2	3.19326	0.00241614	3.01522	1.5771e-06	3.10424		771	244085_at	ZNF653	-2.56493	0.0205895	-2.47333	0.000957619	-2.51913
772	219608_s_at	FBXO38	3.23017	0.00475197	2.97537	7.08745e-05	3.10277		772	207339_s_at	LTB	-2.5192	0.0407729	-2.519	0.000465471	-2.5191
773	1562228_s_at	PDE5A	3.12386	0.00835055	3.06665	1.64053e-05	3.09525		773	219534_x_at	CDKN1C	-2.46068	0.0292098	-2.57456	0.000244722	-2.51762
774	1565149_at	DYNC2H1	3.0273	0.00144212	3.16151	4.97852e-05	3.09441		774	227288_at	SREK1IP1	-2.49112	0.0234925	-2.54334	0.00165257	-2.51723
775	223025_s_at	AP1M1	2.81695	0.0114747	3.37185	0.000223937	3.0944		775	212613_at	BTN3A2	-2.59801	0.00519744	-2.43616	3.10651e-05	-2.51708
776	211426_x_at	GNAQ	2.92683	0.0178996	3.26	5.62502e-05	3.09341		776	214551_s_at	CD7	-2.52474	0.017494	-2.50696	6.47796e-05	-2.51585
777	227528_s_at	KMT2D	2.71153	0.00046199	3.47227	0.000197865	3.0919		777	203391_at	FKBP2	-2.37375	0.0100029	-2.65635	5.60218e-05	-2.51505
778	201638_s_at	CPSF1	3.17928	0.011417	3.00316	0.000549472	3.09122		778	213591_at	ALDH7A1	-2.49351	0.0382732	-2.53528	0.000127051	-2.5144
779	236269_at	ZNF628	2.96465	0.0036657	3.21304	3.36e-07	3.08885		779	218197_s_at	OXR1	-2.47919	0.00276258	-2.54931	0.00220645	-2.51425
780	234106_s_at	FLYWCH1	2.90708	0.00310557	3.26934	0.000432972	3.08821		780	240624_x_at	RP1-170O19.17	-2.6049	0.0178219	-2.42338	6.06713e-05	-2.51414
781	202444_s_at	ERLIN1	2.91737	0.000282173	3.25721	8.3766e-06	3.08729		781	231161_x_at	TRIM8	-2.4632	0.00195413	-2.56488	2.75311e-05	-2.51404
782	1570219_at	LOXL4	3.13843	0.00869661	3.03594	2.52392e-07	3.08718		782	213473_at	BRAP	-2.6799	0.00502916	-2.34772	0.00839187	-2.51381
783	209339_at	SIAH2	3.17887	0.000961024	2.99184	4.79454e-07	3.08535		783	209985_s_at	ASCL1	-2.66346	0.016693	-2.36273	0.000311427	-2.51309
784	201188_s_at	ITPR3	2.89441	0.00200478	3.26975	4.68064e-06	3.08208		784	229824_at	SHC3	-2.40466	0.00311014	-2.62087	1.16371e-06	-2.51276
785	240258_at	ENO1	3.08377	0.000405169	3.0692	6.13609e-06	3.07648		785	232969_at	CARD8	-2.50491	0.0144174	-2.51713	0.000226787	-2.51102
786	201357_s_at	SF3A1	2.88182	0.0272064	3.26777	0.000197572	3.07479		786	226561_at	AGFG1	-2.34185	0.0419779	-2.67906	0.0131262	-2.51046
787	225393_at	GATAD2B	2.70704	0.0246695	3.44084	0.000306898	3.07394		787	218432_at	FBXO3	-2.5496	0.0220076	-2.4698	0.00104965	-2.5097
788	208721_s_at	ANAPC5	3.13479	0.00643173	3.01106	4.78357e-06	3.07293		788	227866_at	TIAM2	-2.61033	0.0220735	-2.40702	0.00673842	-2.50868
789	214080_x_at	PRKCSH	2.89652	0.00788767	3.24919	7.22504e-05	3.07286		789	223677_at	ATG10	-2.33536	0.0453792	-2.68005	0.000393847	-2.50771
790	242545_at	TTLL11	2.89383	0.000371676	3.24851	6.36937e-05	3.07117		790	215093_at	NSDHL	-2.37399	0.0227236	-2.64043	0.000402917	-2.50721
791	201085_s_at	SON	3.08916	0.017376	3.05313	3.83592e-05	3.07115		791	201915_at	SEC63	-2.79148	0.000656061	-2.22172	3.72199e-05	-2.5066
792	1555829_at	ESYT2	2.94822	0.00129746	3.19312	0.000846691	3.07067		792	1555746_at	CD79B	-2.61549	0.00936116	-2.3931	3.43711e-05	-2.50429
793	216579_at	GJB4	3.12386	0.00594297	3.01374	3.11488e-06	3.0688		793	220550_at	FBXO4	-2.6274	0.0448173	-2.38065	0.000416036	-2.50403
794	216025_x_at	CYP2C9	3.03597	0.0101547	3.09477	1.29905e-06	3.06537		794	231978_at	TPCN2	-2.74446	0.00800641	-2.26264	5.38799e-05	-2.50355
795	230028_at	KIAA0907	3.23158	0.00284951	2.89795	0.000253797	3.06476		795	230952_at	RP11-426C22.5	-2.53464	0.0191933	-2.47233	0.000378099	-2.50348
796	231833_at	RBM33	2.8966	0.0242418	3.22832	0.000112288	3.06246		796	203624_at	AKAP17A	-2.53857	0.000937277	-2.46459	3.22289e-06	-2.50158
797	1559607_s_at	GBP6	3.09303	0.0158127	3.02895	3.04622e-05	3.06099		797	242123_at	PAQR7	-2.47599	0.00470678	-2.52338	0.000365202	-2.49968
798	220043_s_at	MFI2	3.11351	0.00639582	3.00044	1.3998e-05	3.05698		798	226352_at	JMY	-2.54788	0.0187401	-2.45124	0.0039959	-2.49956
799	230437_s_at	PRKCB	3.02447	0.0363588	3.08814	0.000451068	3.05631		799	209814_at	ZNF330	-2.38151	0.00588243	-2.61359	0.00017632	-2.49755
800	213059_at	CREB3L1	3.38189	0.00090945	2.71909	0.000532685	3.05049		800	202165_at	PPP1R2	-2.59604	0.00470754	-2.39846	0.000143794	-2.49725
801	208885_at	LCP1	3.43045	0.00266936	2.66814	0.0154276	3.04929		801	223093_at	ANKH	-2.53369	0.00777797	-2.45989	0.00734266	-2.49679
802	220707_s_at	FOXRED2	3.02712	0.0105439	3.07067	2.45744e-05	3.04889		802	240886_at	CASR	-2.5743	0.0057837	-2.41807	0.000234563	-2.49619
803	1555372_at	BCL2L11	3.54369	0.0017324	2.55142	0.0047358	3.04756		803	235611_at	SREK1	-2.40145	0.00320418	-2.59026	0.000272929	-2.49585
804	1553725_s_at	ZNF644	2.93368	0.00667915	3.15722	9.31684e-05	3.04545		804	205819_at	MARCO	-2.50971	0.0271972	-2.48119	0.000126228	-2.49545
805	211392_s_at	PATZ1	3.2081	0.00140673	2.88053	0.000356045	3.04432		805	243029_at	KREMEN1	-2.42106	0.00994628	-2.56923	0.00135659	-2.49514
806	217710_x_at	ITPK1	3.05694	0.00250748	3.02878	1.49472e-06	3.04286		806	227639_at	PIGK	-2.54974	0.00299635	-2.43737	0.00172237	-2.49355
807	1552478_a_at	IRF6	2.74726	0.0394279	3.33428	0.000901831	3.04077		807	223898_at	ZNF670	-2.29714	0.0331939	-2.68993	0.000388002	-2.49354
808	1557616_at	ZNF496	3.04634	0.00369274	3.03397	4.52063e-06	3.04015		808	219371_s_at	KLF2	-2.40254	0.0142197	-2.58436	6.98481e-05	-2.49345
809	219704_at	YBX2	3.17522	0.00469367	2.9042	2.34917e-05	3.03971		809	219346_at	LRFN3	-2.40274	0.0235285	-2.58339	0.000101836	-2.49307
810	241736_at	FBXW2	2.98112	0.0127817	3.09576	0.00184283	3.03844		810	209662_at	CETN3	-2.37593	0.0125164	-2.60768	0.000286517	-2.49181
811	233230_s_at	SLAIN2	3.34601	0.00183246	2.72232	0.000935335	3.03416		811	213026_at	ATG12	-2.46234	0.0128433	-2.51594	9.4131e-05	-2.48914
812	232170_at	S100A7A	3.05371	0.0493958	3.01198	0.00155503	3.03285		812	215021_s_at	NRXN3	-2.68564	0.00291069	-2.29093	0.000216715	-2.48828
813	207348_s_at	LIG3	2.93158	0.000498451	3.12975	2.6709e-06	3.03066		813	221608_at	WNT6	-2.59471	0.0109512	-2.3813	4.5627e-06	-2.48801
814	242765_at	MOBP	2.97318	0.0138205	3.08257	8.2683e-06	3.02787		814	230007_at	JMJD1C	-2.42889	0.0052522	-2.54599	0.000525483	-2.48744
815	211117_x_at	ESR2	3.24656	0.00133658	2.80569	8.05877e-07	3.02612		815	218422_s_at	RBM26	-2.7325	0.00374391	-2.24201	0.000159232	-2.48726
816	1561263_at	C1QTNF3	2.94112	0.015173	3.11024	7.45929e-06	3.02568		816	234948_at	SLC27A5	-2.53876	0.0264338	-2.43512	0.000453716	-2.48694
817	239486_at	REL	3.17823	0.000322938	2.87291	0.0191594	3.02557		817	211901_s_at	PDE4A	-2.40071	0.0193501	-2.57305	5.7612e-05	-2.48688
818	209895_at	PTPN11	2.5212	0.00837805	3.5292	0.00303247	3.0252		818	222391_at	TMEM30A	-2.39395	0.0109145	-2.57918	0.000130459	-2.48656
819	222641_s_at	FAM222B	2.92125	0.00619581	3.12822	5.35545e-06	3.02473		819	244725_at	DMRTA1	-2.63944	0.0213759	-2.33366	0.00115915	-2.48655
820	244427_at	KIF23	3.46111	0.015617	2.58835	0.00938357	3.02473		820	227803_at	ENPP5	-2.59538	0.0258544	-2.37453	0.00222696	-2.48496
821	225979_at	PLEKHG2	3.11635	0.00572665	2.93221	1.09004e-05	3.02428		821	204518_s_at	PPIC	-2.6702	9.43892e-05	-2.2985	0.00159991	-2.48435
822	225727_at	PLEKHH1	2.88659	0.00515585	3.16147	9.89553e-06	3.02403		822	231462_at	TMEM114	-2.45431	0.00152824	-2.51344	0.000399513	-2.48388
823	1556203_a_at	SRGAP2	3.30586	0.0244607	2.73728	0.0023354	3.02157		823	233255_s_at	BIVM	-2.82968	0.000324245	-2.13721	0.0192684	-2.48345
824	210077_s_at	SRSF5	2.9852	0.0121374	3.05359	0.000293123	3.01939		824	201324_at	EMP1	-2.58432	0.0120071	-2.38005	0.000703637	-2.48219
825	1569325_at	ARPC5	3.05272	0.0046291	2.98443	9.66556e-06	3.01858		825	217413_s_at	TNXB	-2.39564	0.00410243	-2.56799	1.62215e-05	-2.48182
826	1553553_at	TAS2R39	3.10139	0.0202926	2.93257	1.83757e-07	3.01698		826	1554841_at	MTHFD2L	-2.59051	0.0190004	-2.37308	0.000100439	-2.48179
827	243857_at	MORF4L2	3.17	0.00459066	2.86347	0.000134304	3.01673		827	237065_s_at	LAMTOR5-AS1	-2.45909	0.0319915	-2.50268	0.00060529	-2.48088
828	1555401_at	SOHLH2	2.90758	0.00920566	3.12538	2.46072e-05	3.01648		828	230080_at	HOXA-AS2	-2.58077	0.0265213	-2.37948	0.000318898	-2.48013
829	55705_at	R3HDM4	2.72343	0.00125002	3.30578	5.00928e-06	3.0146		829	228341_at	NUDT16	-2.65515	0.0148155	-2.30351	0.000106627	-2.47933
830	217859_s_at	SLC39A9	3.23265	0.00372414	2.79519	1.2864e-05	3.01392		830	222788_s_at	RSBN1	-2.52924	0.0414138	-2.42825	0.00040974	-2.47874
831	211849_s_at	RNGTT	3.06413	0.00851518	2.96264	1.78914e-05	3.01338		831	201464_x_at	JUN	-2.78417	0.0050827	-2.17307	0.00169568	-2.47862
832	213771_at	IRF2BP1	2.84221	0.0043751	3.18348	4.75888e-05	3.01284		832	219479_at	KDELC1	-2.63854	0.00161561	-2.3185	0.00229188	-2.47852
833	224159_x_at	TRIM4	2.37021	0.000176004	3.65537	0.00932038	3.01279		833	208111_at	AVPR2	-2.57113	0.00367961	-2.38489	8.74932e-05	-2.47801
834	222115_x_at	GLYR1	3.00554	0.0362116	3.01834	0.00372529	3.01194		834	221968_s_at	ZNF771	-2.42429	0.00171891	-2.52902	0.0001613	-2.47666
835	224505_s_at	PLCD4	2.89391	0.0322417	3.11904	0.000322451	3.00648		835	213092_x_at	DNAJC9	-2.45022	0.0138419	-2.49885	1.35947e-05	-2.47453
836	209352_s_at	SIN3B	3.23473	0.00902203	2.7738	0.000291531	3.00427		836	39966_at	CSPG5	-2.49922	0.000241233	-2.44895	0.00163501	-2.47409
837	236533_at	ASAP1	3.39592	0.0370106	2.61138	0.0104468	3.00365		837	231543_at	PLEKHA8	-2.46685	0.00651335	-2.48082	0.000251388	-2.47384
838	214750_at	PLAC4	2.84957	0.000636345	3.15576	2.33179e-05	3.00266		838	219842_at	ARL15	-2.55325	0.000387623	-2.39432	0.00110296	-2.47378
839	201332_s_at	STAT6	2.88979	0.00217135	3.109	3.7839e-06	2.99939		839	214097_at	RPS21	-2.39589	0.000776112	-2.55119	4.46915e-05	-2.47354
840	205408_at	MLLT10	2.80337	0.0395799	3.19482	0.000301034	2.9991		840	223592_s_at	RNF135	-2.64098	0.0188486	-2.30301	0.0258485	-2.47199
841	233917_s_at	MOV10	3.19854	0.00540764	2.79161	0.00105166	2.99507		841	235443_at	CKMT2-AS1	-2.20569	0.0301311	-2.73705	4.10484e-05	-2.47137
842	1564308_a_at	MPP7	2.83671	0.00898294	3.15267	0.000207965	2.99469		842	225782_at	MSRB3	-2.70917	0.00396742	-2.23177	0.00457959	-2.47047
843	71933_at	WNT6	2.85196	0.00926918	3.12885	1.3237e-06	2.9904		843	243477_at	ATG10	-2.46689	0.0254599	-2.47354	0.00054673	-2.47021
844	242060_x_at	PHF11	2.77934	0.0228732	3.20077	0.000578041	2.99005		844	228197_at	C1orf86	-2.26067	0.0138579	-2.67963	0.000103004	-2.47015
845	208824_x_at	CDK16	3.01568	0.0158026	2.96333	0.000324237	2.98951		845	228876_at	BAIAP2L2	-2.47555	0.00392783	-2.46348	2.67903e-05	-2.46952
846	211934_x_at	GANAB	2.9061	0.0156318	3.07008	3.50824e-05	2.98809		846	203929_s_at	MAPT	-2.96299	0.00268047	-1.97477	0.00494337	-2.46888
847	238505_at	ADPRH	2.96847	0.00205399	3.00193	2.51868e-05	2.9852		847	227680_at	ZNF326	-2.58797	0.0126822	-2.34807	0.00132627	-2.46802
848	219153_s_at	THSD4	3.15592	0.00394672	2.81216	8.32523e-06	2.98404		848	213148_at	C2orf72	-2.35619	0.0350663	-2.57965	0.000284403	-2.46792
849	209294_x_at	TNFRSF10B	3.47869	0.0068687	2.48931	0.0178837	2.984		849	226642_s_at	NUDCD2	-2.33976	0.0330736	-2.59193	0.00093949	-2.46584
850	237552_at	LOC100505817	2.93484	0.000338318	3.03015	3.319e-05	2.9825		850	235347_at	LRCH3	-2.58943	0.021984	-2.34208	0.00114687	-2.46576
851	203287_at	LAD1	2.51002	0.000552355	3.45452	0.000621545	2.98227		851	214105_at	SOCS3	-2.34113	0.00941729	-2.58973	2.31859e-05	-2.46543
852	239580_at	GUCY1A3	3.1962	0.00412331	2.76766	8.36621e-05	2.98193		852	220989_s_at	AMN	-2.54697	0.00296837	-2.38217	1.43475e-05	-2.46457
853	206064_s_at	PPIL2	3.02279	0.000937497	2.93752	8.07704e-06	2.98015		853	219845_at	BARX1	-2.35367	0.00160371	-2.57178	0.000290016	-2.46272
854	1562378_s_at	PROM2	2.81088	0.00308308	3.14908	2.24147e-05	2.97998		854	225213_at	PPTC7	-2.75169	0.00741079	-2.17262	0.00655773	-2.46216
855	238933_at	IRS1	2.9799	0.00852213	2.97926	1.05571e-05	2.97958		855	238613_at	ZAK	-2.27534	0.00376751	-2.64727	0.00151873	-2.4613
856	1562719_at	LOC101928476	2.58746	0.0141733	3.36794	0.000369564	2.9777		856	235787_at	CDC37L1	-2.51591	0.0179236	-2.40649	0.000855589	-2.4612
857	203933_at	RAB11FIP3	2.83306	7.4334e-05	3.12018	8.74168e-05	2.97662		857	217597_x_at	RAB40B	-2.51091	0.0201911	-2.40682	0.000440582	-2.45887
858	208973_at	ERI3	3.00535	0.00434297	2.94724	9.49865e-07	2.97629		858	242810_x_at	LOC101930026	-2.44097	0.00214821	-2.47504	5.1487e-05	-2.458
859	212008_at	UBXN4	2.89664	0.00183709	3.05383	1.33418e-05	2.97524		859	202087_s_at	CTSL	-2.35148	0.00465017	-2.56293	0.000103564	-2.45721
860	219946_x_at	MYH14	2.78726	0.0111337	3.16205	0.000404711	2.97465		860	244360_at	FBXL17	-2.59974	0.0451639	-2.3128	0.000390751	-2.45627
861	234671_at	KRTAP4-2	3.05418	0.00254928	2.89501	1.05738e-05	2.97459		861	240557_at	TSC22D2	-2.32865	0.0270317	-2.58165	0.00323782	-2.45515
862	232637_at	SEPT2	3.05908	0.0094303	2.88594	5.97842e-06	2.97251		862	205087_at	RWDD3	-2.34259	0.0209482	-2.56714	0.000966271	-2.45486
863	91952_at	DCAF15	2.85939	0.00611101	3.08511	2.35446e-06	2.97225		863	229708_at	TOR4A	-2.36237	0.0161912	-2.54628	0.0011251	-2.45432
864	1566138_at	DQ583756	2.83416	0.0142534	3.10725	0.000129134	2.9707		864	202620_s_at	PLOD2	-2.62618	0.0157803	-2.28225	0.0215533	-2.45422
865	215050_x_at	MAPKAPK2	2.69188	0.00581797	3.24436	1.48382e-05	2.96812		865	238719_at	PPP2CA	-2.57374	0.0170593	-2.33363	0.000116595	-2.45369
866	33148_at	ZFR	3.01188	0.0134668	2.92146	0.000235196	2.96667		866	216889_s_at	HNF4A	-2.45827	0.00328922	-2.4472	1.8278e-06	-2.45274
867	203841_x_at	MAPRE3	2.77667	0.0230845	3.15572	0.000202992	2.96619		867	1554067_at	C12orf66	-2.13928	0.00482691	-2.76585	0.000907332	-2.45256
868	242850_at	HMBOX1	2.89355	0.01251	3.03753	6.86669e-05	2.96554		868	216076_at	L3MBTL1	-2.36427	0.00139007	-2.53862	0.000218377	-2.45144
869	232751_at	RBBP9	3.08608	0.0328469	2.84202	0.000336226	2.96405		869	230840_at	SMIM1	-2.3756	0.0056976	-2.52691	0.000438581	-2.45125
870	217543_s_at	MBTPS1	2.8916	0.000265495	3.03525	4.90363e-07	2.96342		870	51146_at	PIGV	-2.15425	0.0305002	-2.74753	0.00054743	-2.45089
871	38707_r_at	E2F4	2.87064	0.0146034	3.05479	3.71044e-06	2.96272		871	205056_s_at	GPR162	-2.46703	0.00536063	-2.43454	0.00105302	-2.45078
872	221981_s_at	WDR59	3.02827	0.000160742	2.89513	5.82378e-05	2.9617		872	214312_at	FOXA2	-2.47846	0.000361166	-2.42211	8.9593e-07	-2.45029
873	1562751_at	RP1-58B11.1	2.99229	0.0368734	2.93066	0.000569793	2.96148		873	238871_at	MLLT4	-2.46677	0.0198091	-2.43367	0.00163062	-2.45022
874	212279_at	TMEM97	2.93233	0.00118801	2.99046	8.40567e-06	2.96139		874	203468_at	CDK10	-2.25601	0.000850881	-2.6443	1.92343e-05	-2.45015
875	217149_x_at	TNK1	2.8225	6.28271e-06	3.09781	1.50413e-05	2.96015		875	223213_s_at	ZHX1	-2.64395	0.0038963	-2.25525	0.0010967	-2.4496
876	224868_at	ZDHHC5	2.794	0.01093	3.12485	8.67356e-05	2.95942		876	228650_at	RP5-935K16.1	-2.55779	0.00930509	-2.3388	0.000298153	-2.44829
877	215989_at	CBX2	2.92978	0.00839297	2.98657	0.0003419	2.95817		877	220562_at	CYP2W1	-2.49657	0.0196	-2.39904	0.00146536	-2.4478
878	242146_at	SNRPA1	3.22852	0.0351135	2.68662	0.000481272	2.95757		878	209266_s_at	SLC39A8	-2.30102	0.00189863	-2.59425	0.000188092	-2.44764
879	233469_at	TPTEP1	2.99421	0.000270427	2.91478	1.86018e-06	2.95449		879	202121_s_at	CHMP2A	-2.59767	0.00596647	-2.29531	0.000205925	-2.44649
880	226400_at	CDC42	3.13479	0.018783	2.76595	0.000438021	2.95037		880	229429_x_at	LINC00623	-2.7285	0.00166754	-2.16133	0.000784731	-2.44491
881	206695_x_at	ZNF43	3.0398	0.010074	2.85742	0.00106155	2.94861		881	209819_at	HABP4	-2.30647	0.0422421	-2.58045	0.000251158	-2.44346
882	212080_at	KMT2A	2.92736	0.0183149	2.96931	0.0001226	2.94834		882	240834_at	OTULIN	-2.42915	0.00426794	-2.45433	6.66756e-05	-2.44174
883	229783_at	AKAP13	3.0246	0.010832	2.87155	1.79694e-05	2.94808		883	225922_at	FNIP2	-2.35755	0.00053547	-2.52538	3.12054e-05	-2.44146
884	238490_at	KIAA2026	2.92045	0.00387471	2.97556	5.40117e-06	2.94801		884	211301_at	KCND3	-2.38927	0.0105816	-2.49305	8.7505e-05	-2.44116
885	220657_at	KLHL11	3.18456	0.0216026	2.71018	0.000707645	2.94737		885	226209_at	NDUFV3	-2.69985	0.031023	-2.17804	0.00527523	-2.43895
886	213815_x_at	CACTIN	2.76482	0.0175173	3.11573	0.000597426	2.94027		886	210683_at	NRTN	-2.30765	0.0301434	-2.56983	0.000519089	-2.43874
887	1552863_a_at	CACNG6	2.82338	0.00497863	3.05584	3.38437e-05	2.93961		887	204956_at	MTAP	-2.43722	0.0104561	-2.43774	0.000149566	-2.43748
888	222175_s_at	MED15	3.09642	0.00696472	2.78108	0.000949624	2.93875		888	1555049_at	TSPEAR	-2.45452	0.00236532	-2.42027	5.12323e-05	-2.43739
889	1569150_x_at	PDLIM7	2.94676	0.00583865	2.92826	1.99148e-06	2.93751		889	207697_x_at	LILRB2	-2.39261	0.0303596	-2.48213	0.00013685	-2.43737
890	200922_at	KDELR1	2.935	0.0191304	2.93439	0.000105047	2.9347		890	209566_at	INSIG2	-2.64633	0.0134139	-2.22833	0.0244563	-2.43733
891	1555270_a_at	WFS1	3.3759	0.00286391	2.49094	0.00885399	2.93342		891	226559_at	IER5L	-2.62887	0.0225587	-2.24547	9.0515e-06	-2.43717
892	1554417_s_at	APH1A	2.97219	0.00108997	2.88977	0.00184236	2.93098		892	204801_s_at	DHRS12	-2.5048	0.021665	-2.3663	2.0452e-05	-2.43555
893	216661_x_at	CYP2C9	2.81372	0.0168886	3.04127	4.84191e-05	2.92749		893	203886_s_at	FBLN2	-2.54451	9.00981e-05	-2.32591	4.14595e-06	-2.43521
894	1560334_at	MEGF11	2.89508	0.00694335	2.95697	6.40313e-06	2.92603		894	237069_s_at	TRPM1	-2.49993	0.00594322	-2.3697	1.38766e-05	-2.43481
895	201835_s_at	PRKAB1	2.92615	6.02653e-05	2.92415	2.91204e-07	2.92515		895	206270_at	PRKCG	-2.41283	0.00201774	-2.45596	5.25758e-05	-2.4344
896	47069_at	PRR5	3.13529	0.000400836	2.71349	0.000237822	2.92439		896	237882_at	AC008753.4	-2.41839	0.00860288	-2.44895	5.88342e-05	-2.43367
897	203676_at	GNS	2.90105	0.00187201	2.94518	1.369e-06	2.92312		897	225641_at	MEF2D	-2.38347	0.000158345	-2.48314	0.000691713	-2.4333
898	1567081_x_at	CLN6	2.91196	0.00459023	2.93319	4.5e-06	2.92258		898	202946_s_at	BTBD3	-2.71443	0.0153991	-2.15137	0.00600531	-2.4329
899	202608_s_at	NDST1	2.95311	0.00619895	2.89038	9.21286e-06	2.92175		899	1562655_at	LOC101927447	-2.43076	0.0116452	-2.43415	0.000460774	-2.43246
900	230057_at	LOC285178	2.81331	0.0231353	3.02861	0.000623984	2.92096		900	210332_at	ACHE	-2.28713	0.00354393	-2.57692	3.11599e-05	-2.43202
901	1554518_at	GSTCD	3.16463	0.0119786	2.67535	0.00120304	2.91999		901	204271_s_at	EDNRB	-2.42024	0.020004	-2.44319	7.50697e-05	-2.43172
902	229905_at	RAP1GDS1	3.23845	0.0481323	2.59929	0.0189137	2.91887		902	240264_at	LOC101927150	-2.49464	0.00838402	-2.36874	0.000138899	-2.43169
903	220701_at	LINC00216	2.85397	0.00875593	2.98173	4.50732e-05	2.91785		903	222733_x_at	RRP1	-2.41666	0.0134953	-2.44649	1.8841e-05	-2.43157
904	234626_at	OR51I1	2.8722	0.00922338	2.9621	6.13775e-06	2.91715		904	203072_at	MYO1E	-2.53927	0.00232854	-2.32382	9.93835e-06	-2.43154
905	216971_s_at	PLEC	3.2112	0.00540715	2.62086	0.00358023	2.91603		905	205231_s_at	EPM2A	-2.33551	0.0197754	-2.52685	0.000273575	-2.43118
906	211574_s_at	CD46	2.70411	0.0111596	3.12713	0.000146181	2.91562		906	227551_at	ABHD17B	-2.47582	0.0341371	-2.38479	0.0021326	-2.43031
907	202600_s_at	NRIP1	3.46694	0.0104864	2.36317	0.0339154	2.91506		907	229603_at	BBS12	-2.35163	0.0218748	-2.5048	0.000426907	-2.42821
908	204178_s_at	RBM14	3.17602	0.000129275	2.65392	7.53166e-06	2.91497		908	233883_at	SNX24	-2.47994	0.0231182	-2.37631	3.79476e-05	-2.42813
909	221335_x_at	SMG9	2.85665	0.007456	2.9732	1.25517e-06	2.91493		909	229457_at	ANKHD1	-2.35446	0.0161665	-2.4971	1.48397e-05	-2.42578
910	210671_x_at	MAPK8	3.2349	0.00404003	2.59378	0.000709834	2.91434		910	238470_at	SYS1	-2.40118	0.00584057	-2.44971	0.000100866	-2.42544
911	242226_at	GS1-279B7.1	2.78451	0.0226426	3.04284	8.40416e-05	2.91368		911	217127_at	CTH	-2.14708	0.0060772	-2.70361	0.00043337	-2.42535
912	208420_x_at	SUPT6H	2.62548	0.00227623	3.18752	1.25349e-05	2.9065		912	219603_s_at	ZNF226	-1.6191	0.0223931	-3.22501	0.0378099	-2.42206
913	205748_s_at	RNF126	2.46825	0.000595033	3.34243	0.00335871	2.90534		913	214221_at	ALMS1	-2.45803	0.0106758	-2.38148	0.000456792	-2.41975
914	226108_at	ZC3H18	2.84746	0.00191911	2.96161	0.000174359	2.90454		914	242415_at	FBRSL1	-2.42877	0.0104088	-2.41011	0.000129468	-2.41944
915	230566_at	MORC2-AS1	2.98876	0.00498369	2.8182	3.53295e-06	2.90348		915	201384_s_at	NBR1	-2.49882	0.00160072	-2.33822	0.00292364	-2.41852
916	225115_at	HIPK2	2.72057	0.027775	3.08626	0.0016872	2.90341		916	228474_s_at	KLF9	-2.46161	0.032754	-2.37415	0.000509591	-2.41788
917	223069_s_at	EML4	2.83867	0.00205379	2.96168	6.30891e-06	2.90017		917	211341_at	POU4F1	-2.35905	0.013652	-2.47568	0.000202325	-2.41737
918	37652_at	CABIN1	3.03647	0.00103756	2.76283	0.000301677	2.89965		918	230860_at	CEP19	-2.29846	0.0334531	-2.53451	0.00502525	-2.41648
919	1569269_s_at	SRGAP1	3.03489	0.0422563	2.7599	0.000759702	2.89739		919	1555363_s_at	LINC00663	-2.30892	0.00452418	-2.52384	2.5311e-05	-2.41638
920	201360_at	CST3	2.71916	9.71239e-05	3.07305	8.46653e-05	2.8961		920	219166_at	DNAAF2	-2.23347	0.0251126	-2.59804	0.0245649	-2.41575
921	202621_at	IRF3	2.72913	0.00102742	3.05809	1.61028e-05	2.89361		921	213188_s_at	MINA	-2.66642	0.0107951	-2.16456	0.0199786	-2.41549
922	223344_s_at	MS4A7	2.843	0.0014998	2.94055	3.06673e-06	2.89177		922	213965_s_at	CHD5	-2.62703	0.0381425	-2.20263	0.00138352	-2.41483
923	243534_at	CC2D2B	2.66424	0.027056	3.11867	0.00128115	2.89145		923	212457_at	TFE3	-2.29157	0.00569853	-2.53711	1.75652e-05	-2.41434
924	210052_s_at	TPX2	2.92828	0.00235832	2.85355	7.2227e-05	2.89091		924	218294_s_at	NUP50	-2.35351	0.0050096	-2.47318	0.000182793	-2.41335
925	201050_at	PLD3	2.69335	0.016995	3.08566	0.00165309	2.8895		925	226850_at	SUMF1	-2.36615	0.0028715	-2.46007	2.06773e-05	-2.41311
926	202873_at	ATP6V1C1	3.19139	0.00797843	2.58633	0.000136486	2.88886		926	213301_x_at	TRIM24	-2.2785	0.0114379	-2.547	0.0111754	-2.41275
927	242131_at	ATP6	2.79144	0.00248219	2.9816	1.81182e-05	2.88652		927	208199_s_at	ZBTB14	-2.55611	0.0103737	-2.26917	0.000276252	-2.41264
928	221444_at	TAS2R16	2.87621	0.0137114	2.89384	1.79126e-05	2.88502		928	219785_s_at	C16orf95	-2.1987	0.0211417	-2.62511	0.000535111	-2.4119
929	214008_at	TWF1	2.8619	0.011711	2.90613	0.00343685	2.88401		929	230643_at	WNT9A	-2.26483	0.0159998	-2.55892	0.00249947	-2.41188
930	235101_at	FNBP4	2.73606	0.0131343	3.03181	0.000272068	2.88394		930	242838_at	MAP6D1	-2.63587	0.00325213	-2.1869	0.00544213	-2.41139
931	87100_at	ABHD2	2.87755	0.0114092	2.88857	1.1947e-05	2.88306		931	225406_at	TWSG1	-2.43054	0.0262565	-2.39178	0.00989961	-2.41116
932	1559021_at	C3orf52	2.79665	0.00556615	2.96792	0.00011128	2.88228		932	234920_at	ZNF7	-2.34512	0.0390939	-2.47697	2.79333e-05	-2.41105
933	212272_at	LPIN1	2.70842	0.0436238	3.05179	0.000538112	2.8801		933	208559_at	PDX1	-2.49789	0.0217575	-2.32296	0.00015561	-2.41043
934	1554863_s_at	DOK5	2.91182	0.00445671	2.84779	0.00147347	2.87981		934	207154_at	DIO3	-2.4702	0.00314604	-2.34988	1.73664e-06	-2.41004
935	201282_at	OGDH	2.7141	0.00183763	3.04096	0.000283658	2.87753		935	238480_at	TTC39C	-2.41627	0.00604115	-2.40375	9.29869e-05	-2.41001
936	211269_s_at	IL2RA	2.86658	0.0183833	2.88811	1.74582e-05	2.87735		936	234379_at	FLT4	-2.46252	0.000919497	-2.35621	1.46997e-05	-2.40937
937	238194_at	DGKK	2.79203	0.00552626	2.95967	7.65722e-07	2.87585		937	223462_at	TMEM175	-2.61145	0.00274231	-2.20722	0.000240568	-2.40934
938	205740_s_at	RBM42	2.78775	0.00124839	2.9598	5.05174e-06	2.87378		938	234747_at	TRAPPC11	-2.36062	0.0207985	-2.45798	0.000334773	-2.4093
939	213167_s_at	SLC5A3	3.14493	0.0308791	2.60075	0.000865792	2.87284		939	227904_at	AZI2	-2.33722	0.0185053	-2.48118	0.000980998	-2.4092
940	212035_s_at	EXOC7	2.70646	0.0254843	3.03197	9.183e-05	2.86921		940	1565406_a_at	LHX9	-2.42491	0.00203146	-2.39314	0.000115861	-2.40902
941	218554_s_at	ASH1L	2.81583	0.0016818	2.92257	4.68522e-05	2.8692		941	215259_s_at	CADM4	-2.1488	0.000709629	-2.66864	1.70513e-05	-2.40872
942	238848_at	OTUD4	2.63642	0.00514508	3.09543	0.000127465	2.86592		942	209717_at	EVI5	-2.36804	0.047679	-2.44859	0.00172053	-2.40831
943	205397_x_at	SMAD3	3.06471	0.00412221	2.66638	0.00322939	2.86555		943	206759_at	FCER2	-2.45064	0.0192889	-2.36573	0.00047216	-2.40819
944	208701_at	APLP2	3.1462	0.00659722	2.58266	0.000869065	2.86443		944	230124_at	PRKCH	-2.45272	0.00907222	-2.36365	3.28546e-05	-2.40818
945	226085_at	CBX5	3.31006	0.0263601	2.41879	0.00475221	2.86442		945	204285_s_at	PMAIP1	-2.33648	0.0061977	-2.47912	0.020841	-2.4078
946	201234_at	ILK	2.97602	0.000480133	2.75269	3.03626e-05	2.86435		946	203996_s_at	C21orf2	-2.64951	0.0129416	-2.16573	0.00103306	-2.40762
947	1554334_a_at	DNAJA4	3.59615	0.00239244	2.13241	0.0137543	2.86428		947	211760_s_at	VAMP4	-2.43254	0.04719	-2.38198	0.016717	-2.40726
948	215065_at	PHF8	2.83071	0.0122191	2.88898	0.000281	2.85984		948	218769_s_at	ANKRA2	-2.34355	0.0244826	-2.4709	0.00100408	-2.40722
949	206225_at	ZNF507	2.8364	0.010819	2.88294	1.28242e-05	2.85967		949	201449_at	TIA1	-2.28123	0.026637	-2.53207	0.000805443	-2.40665
950	1569464_at	PPFIBP1	2.79254	0.00481176	2.92022	3.18289e-06	2.85638		950	238496_at	WHSC1L1	-2.38311	0.0112889	-2.42978	0.00667444	-2.40644
951	215236_s_at	PICALM	2.6973	0.00238673	3.01376	6.65957e-06	2.85553		951	218643_s_at	CRIPT	-2.3892	0.0313332	-2.42256	0.00113494	-2.40588
952	223743_s_at	MRPL4	2.77407	0.000699752	2.93697	0.000603947	2.85552		952	241671_x_at	CASC15	-2.41609	0.0197948	-2.39551	5.79793e-05	-2.4058
953	1553153_at	ATP6V0D2	2.74042	0.034564	2.969	8.4022e-05	2.85471		953	218846_at	MED23	-2.40572	0.0271423	-2.40544	0.00267443	-2.40558
954	208677_s_at	BSG	2.35237	0.00901833	3.34942	0.000579065	2.85089		954	1554176_a_at	C3orf33	-2.34828	0.000404751	-2.46249	0.0318374	-2.40538
955	1555278_a_at	CKAP5	2.87303	0.00123155	2.82526	0.000512395	2.84915		955	229503_at	SLC15A4	-2.37505	0.00106008	-2.43463	2.44e-05	-2.40484
956	224046_s_at	PDE7A	3.03761	0.00174996	2.65796	0.00037073	2.84779		956	218699_at	RAB29	-2.43986	0.00205172	-2.36946	0.00023723	-2.40466
957	1560707_at	LOC283856	2.75751	0.0170785	2.93621	0.000163401	2.84686		957	239111_at	PRDM8	-2.35604	0.0178601	-2.4519	4.78053e-05	-2.40397
958	1555189_a_at	TAT	2.79973	0.015557	2.89078	3.01574e-05	2.84525		958	222323_at	CRYGEP	-2.44516	0.00174569	-2.36271	5.02384e-05	-2.40393
959	244752_at	ZNF438	2.8575	0.0165611	2.82954	6.7589e-05	2.84352		959	228624_at	TMEM144	-2.52623	0.0307434	-2.28113	0.0138497	-2.40368
960	208308_s_at	GPI	2.77035	0.000222818	2.91023	3.60632e-07	2.84029		960	227814_at	WDR53	-2.51877	0.00987648	-2.2867	0.000600658	-2.40273
961	212210_at	INTS1	2.90318	0.00754459	2.77643	0.000565807	2.83981		961	220593_s_at	CCDC40	-2.48774	0.00108689	-2.31544	0.000185451	-2.40159
962	219505_at	CECR1	2.77796	0.0287325	2.9005	3.85846e-05	2.83923		962	236261_at	OSBPL6	-2.26397	0.000465133	-2.53829	0.000143032	-2.40113
963	238921_at	LOC644794	2.70625	0.00465932	2.97168	1.10107e-05	2.83896		963	228832_at	FLJ20021	-2.47109	0.016003	-2.32923	0.000330623	-2.40016
964	219798_s_at	MEPCE	3.00497	0.00258809	2.66659	8.75656e-06	2.83578		964	203124_s_at	SLC11A2	-2.45648	0.00707203	-2.34349	0.006296	-2.39999
965	1553679_s_at	VKORC1L1	3.05568	0.0100492	2.61485	0.00359907	2.83527		965	221368_at	NEU2	-2.27819	0.0105857	-2.52168	2.47274e-05	-2.39994
966	202924_s_at	PLAGL2	2.76835	0.00759755	2.89941	1.33916e-05	2.83388		966	234338_s_at	ZBTB47	-2.43619	0.00305619	-2.36366	1.08536e-08	-2.39992
967	244132_x_at	ZNF518A	2.9213	0.0460011	2.74362	0.00136365	2.83246		967	201007_at	HADHB	-2.57641	0.000465729	-2.2217	0.00259141	-2.39905
968	1559038_at	SEPT2	2.89807	0.00265629	2.76332	5.08408e-05	2.8307		968	227989_at	LTBP4	-2.25302	0.0129112	-2.54476	1.10228e-05	-2.39889
969	224189_x_at	EHF	2.33687	0.00681906	3.32446	0.00088756	2.83066		969	207792_at	OPRD1	-2.35795	0.004265	-2.43839	6.76978e-05	-2.39817
970	214631_at	ZBTB33	2.75626	0.000760344	2.90459	0.000533012	2.83042		970	244591_x_at	RNF207	-2.40212	0.00751544	-2.39409	0.000139943	-2.39811
971	208591_s_at	PDE3B	2.86669	0.0027664	2.79413	7.07964e-05	2.83041		971	203169_at	RGP1	-2.51128	0.00191375	-2.28464	0.000669645	-2.39796
972	208149_x_at	DDX11	2.71517	0.00757996	2.94529	2.79183e-06	2.83023		972	226615_at	XPR1	-2.29691	0.0213272	-2.49787	0.00241588	-2.39739
973	1560589_a_at	LOC101928132	2.79929	0.00084532	2.86052	1.12415e-06	2.82991		973	225997_at	MOB1B	-2.20561	0.0101133	-2.58634	0.000371688	-2.39597
974	216855_s_at	HNRNPU	2.9448	0.0335755	2.71194	0.000817394	2.82837		974	235574_at	GBP4	-2.43774	0.024982	-2.35363	0.000121131	-2.39568
975	218169_at	VAC14	2.62759	0.00263715	3.02767	7.9897e-06	2.82763		975	234733_s_at	FANCM	-2.37171	0.00793583	-2.41867	0.0158398	-2.39519
976	242857_at	FARP2	2.8888	0.00136035	2.7624	0.000367765	2.8256		976	212792_at	DPY19L1	-2.24063	0.00961549	-2.54915	0.000105403	-2.39489
977	1564229_at	LOC729173	2.73037	0.00623121	2.92069	2.28921e-06	2.82553		977	1556630_at	CASC2	-2.28931	0.0160118	-2.49999	0.000199373	-2.39465
978	218659_at	ASXL2	2.89278	0.0398199	2.75563	0.00644145	2.82421		978	234732_s_at	EFCAB6	-2.46405	0.0349141	-2.32463	0.000328091	-2.39434
979	203611_at	TERF2	2.79613	0.00504698	2.8513	8.2568e-06	2.82371		979	241525_at	LOC200772	-2.27561	0.00480395	-2.51213	4.19775e-05	-2.39387
980	229966_at	EWSR1	2.84224	0.0139049	2.80423	0.000153611	2.82323		980	227685_at	TMF1	-2.30646	0.0013516	-2.48021	0.000632994	-2.39333
981	242210_at	ZNF24	3.05624	0.0287552	2.58974	0.00060511	2.82299		981	232394_at	RP11-517C16.2	-2.50247	0.0182252	-2.28337	0.00010812	-2.39292
982	224907_s_at	SH3GLB2	2.83286	0.0134115	2.81201	1.73295e-05	2.82244		982	1556911_at	ALMS1-IT1	-2.35467	0.00557377	-2.43036	1.91423e-05	-2.39251
983	236372_at	PANX1	2.66349	0.00475768	2.97632	2.57786e-05	2.8199		983	226155_at	FAM160B1	-2.45722	0.00387504	-2.32475	0.000723198	-2.39098
984	242336_at	GSK3B	2.66657	0.0344619	2.97157	0.000742042	2.81907		984	207927_at	HTR7	-2.44377	0.0475538	-2.33818	0.000786748	-2.39098
985	1554677_s_at	CMTM4	2.92885	0.00701394	2.70741	9.1205e-06	2.81813		985	226250_at	ZBTB20	-2.40202	0.0037561	-2.37969	2.04352e-06	-2.39086
986	201159_s_at	NMT1	2.8034	0.0113048	2.83058	2.626e-05	2.81699		986	214296_x_at	IZUMO4	-2.45775	0.0177968	-2.32262	5.09196e-05	-2.39018
987	1569127_at	RP11-876N24.5	2.78588	0.00871821	2.84555	8.78907e-06	2.81571		987	228063_s_at	NAP1L5	-2.36285	0.00845058	-2.41734	0.000392903	-2.39009
988	202525_at	PRSS8	2.86284	0.00290668	2.76743	0.00195686	2.81513		988	217545_at	MYH14	-2.49466	0.000406838	-2.28499	2.11457e-06	-2.38983
989	1553348_a_at	NFX1	2.99115	0.037606	2.63634	0.00103261	2.81374		989	203767_s_at	STS	-2.11304	7.29832e-05	-2.6643	0.00304777	-2.38867
990	235179_at	ZNF641	2.77753	0.00538307	2.84992	9.37248e-06	2.81372		990	222317_at	PDE3B	-2.11977	0.0176224	-2.6574	2.31478e-05	-2.38858
991	217821_s_at	WBP11	2.7639	5.37629e-05	2.86112	1.13428e-07	2.81251		991	1563341_at	LOC101927783	-2.61209	0.0229803	-2.16441	2.43072e-05	-2.38825
992	207782_s_at	PSEN1	3.02552	0.00359954	2.59808	0.000403088	2.8118		992	227738_s_at	ARMC5	-2.54911	0.00326755	-2.22582	0.00010811	-2.38747
993	202518_at	BCL7B	2.77262	0.0122524	2.85048	0.00077546	2.81155		993	221518_s_at	USP47	-2.41304	0.00168771	-2.36034	0.000101809	-2.38669
994	219868_s_at	ANKFY1	2.76868	0.00213813	2.85407	1.99376e-05	2.81137		994	215978_x_at	ZNF721	-2.11385	0.0263809	-2.65734	0.000218348	-2.38559
995	206223_at	LMTK2	2.83434	0.00354692	2.7882	0.000270461	2.81127		995	202499_s_at	SLC2A3	-2.37455	0.0360877	-2.3925	0.000685064	-2.38353
996	230318_at	SERPINA1	2.7022	0.011374	2.92027	0.000205398	2.81123		996	1562048_at	LOC152225	-2.55539	0.00536888	-2.21127	6.42819e-05	-2.38333
997	217991_x_at	SSBP3	2.6972	0.00442424	2.92241	0.0001954	2.8098		997	228274_at	SDSL	-2.6472	0.0119207	-2.11837	0.000370912	-2.38279
998	226655_at	STX17	2.81924	0.0175646	2.79895	0.000134859	2.8091		998	209927_s_at	CHTOP	-2.41832	0.00446567	-2.34619	0.000460151	-2.38225
999	208853_s_at	CANX	2.64473	0.00144777	2.97298	5.11897e-05	2.80886		999	229046_s_at	PLEKHB1	-2.37726	0.0170142	-2.38669	3.35612e-05	-2.38198
1000	234526_at	OR51B6	2.95798	0.00526782	2.65484	1.54997e-05	2.80641		1000	1555279_at	ARMC8	-2.03251	0.0247122	-2.72829	0.0053096	-2.3804
1001	204632_at	RPS6KA4	2.87995	0.0041011	2.72916	8.8391e-07	2.80455		1001	212900_at	SEC24A	-2.44919	0.0383666	-2.31144	0.000248156	-2.38032
1002	208134_x_at	PSG2	2.68361	0.0310094	2.92207	2.81886e-05	2.80284		1002	37577_at	ARHGAP19	-2.40556	0.000307713	-2.35276	4.57792e-05	-2.37916
1003	1438_at	EPHB3	2.66156	0.00115286	2.94392	0.000848679	2.80274		1003	213372_at	PAQR3	-2.54374	0.0279278	-2.21385	0.00917488	-2.3788
1004	206520_x_at	SIGLEC6	2.78005	0.00495439	2.82402	6.97136e-06	2.80204		1004	217468_at	CYP2D6	-2.40567	0.00839523	-2.35171	2.41729e-06	-2.37869
1005	211950_at	UBR4	2.81024	0.00809492	2.79365	0.000333053	2.80194		1005	213049_at	RALGAPA1	-2.2833	0.0144202	-2.47218	0.000309152	-2.37774
1006	64899_at	LPPR2	2.63724	0.00890162	2.9658	2.10627e-05	2.80152		1006	230693_at	ATP2A1	-2.43038	0.0208937	-2.32414	0.00080748	-2.37726
1007	220413_at	SLC39A2	2.9461	0.0113733	2.65634	6.05886e-07	2.80122		1007	216396_s_at	EI24	-2.61713	0.0416862	-2.13683	0.0147047	-2.37698
1008	220192_x_at	SPDEF	2.61736	0.000466217	2.98494	0.00165656	2.80115		1008	244350_at	MYO10	-2.74639	0.00311015	-2.00716	0.00153246	-2.37677
1009	210541_s_at	TRIM27	2.68432	0.00941732	2.91773	0.000279332	2.80103		1009	212745_s_at	BBS4	-2.41528	0.00538722	-2.33729	0.00215071	-2.37629
1010	1559148_at	LOC101060609	2.65654	0.0208342	2.94529	6.4386e-05	2.80091		1010	207612_at	WNT8B	-2.46733	0.00387647	-2.28482	3.3005e-05	-2.37608
1011	1553025_at	GPR126	2.73628	0.00112703	2.8565	3.8265e-06	2.79639		1011	229553_at	PGM2L1	-2.43081	0.00558245	-2.32127	0.0015988	-2.37604
1012	235526_at	SOX6	2.78762	0.0125317	2.80499	0.000115363	2.79631		1012	229320_at	KIAA1211L	-2.38503	0.0203368	-2.36594	8.28268e-05	-2.37549
1013	1555215_a_at	HRH3	2.68189	0.00479554	2.90915	4.26299e-06	2.79552		1013	207836_s_at	RBPMS	-2.18843	0.0211001	-2.56169	0.0479624	-2.37506
1014	1559224_at	LCE1E	2.80667	0.00846503	2.78418	3.47038e-05	2.79542		1014	228459_at	FAM84A	-2.33708	0.0081291	-2.41157	7.36924e-05	-2.37432
1015	209062_x_at	NCOA3	2.91559	0.000717913	2.67292	8.22619e-06	2.79425		1015	229747_x_at	LOC146880	-2.19876	0.00173626	-2.54968	0.000116071	-2.37422
1016	1566507_a_at	FBXO9	2.79841	0.0365627	2.78902	0.000177626	2.79371		1016	226394_at	MARCH5	-2.32465	0.0123524	-2.42371	0.000303649	-2.37418
1017	217234_s_at	EZR	2.84092	0.0038338	2.73983	1.62791e-05	2.79038		1017	223428_s_at	ISY1	-2.25809	0.00103832	-2.48854	9.87813e-06	-2.37331
1018	1555565_s_at	TAPBP	2.91385	0.000152606	2.66443	7.23064e-05	2.78914		1018	215676_at	BRF1	-2.35752	0.0129665	-2.38777	0.000143679	-2.37265
1019	208367_x_at	CYP3A4	2.81684	0.0211743	2.7609	1.31104e-05	2.78887		1019	205807_s_at	TUFT1	-2.19145	0.00283407	-2.55351	0.00175373	-2.37248
1020	1555735_a_at	BAP1	2.66083	0.0286827	2.91198	0.000139574	2.7864		1020	225136_at	PLEKHA2	-2.22452	0.00328121	-2.51985	0.00673654	-2.37218
1021	1570040_at	RP11-748H22.1	2.80556	0.0102569	2.76624	3.27309e-05	2.7859		1021	201560_at	CLIC4	-2.2983	0.00519213	-2.44366	0.00775307	-2.37098
1022	225937_at	CUX1	2.41416	0.0404342	3.15731	0.00347098	2.78573		1022	231875_at	KIF21A	-2.40078	0.0015275	-2.34024	0.000327018	-2.37051
1023	208685_x_at	BRD2	2.78097	0.00689107	2.78952	0.000292253	2.78524		1023	243263_at	LINC00482	-2.45478	9.14238e-06	-2.28617	7.02734e-05	-2.37047
1024	1554794_a_at	UBE3C	2.88646	0.00130953	2.68398	0.0011162	2.78522		1024	221363_x_at	GPR25	-2.27922	0.00594838	-2.45958	5.59912e-05	-2.3694
1025	224932_at	CHCHD10	3.11555	0.00075982	2.45416	0.004898	2.78485		1025	218958_at	C19orf60	-2.33325	0.00372947	-2.40447	0.0005536	-2.36886
1026	1552931_a_at	PDE8A	2.86832	0.00506146	2.70138	5.07008e-05	2.78485		1026	203224_at	RFK	-2.3729	0.00467048	-2.36446	0.00123408	-2.36868
1027	207746_at	POLQ	2.74131	0.0203926	2.82741	8.18331e-05	2.78436		1027	1562112_at	BC045788	-2.41509	0.0215775	-2.32098	6.68577e-05	-2.36803
1028	205520_at	STRN	2.79379	0.00806877	2.77343	4.25821e-05	2.78361		1028	226066_at	MITF	-2.63785	0.0157465	-2.09817	0.0337141	-2.36801
1029	217418_x_at	MS4A1	2.72061	0.0433346	2.84351	0.000436827	2.78206		1029	205320_at	APC2	-2.51306	0.00870025	-2.22272	0.000349042	-2.36789
1030	238132_at	WBSCR16	3.37508	0.0380373	2.18562	0.0182106	2.78035		1030	211733_x_at	SCP2	-2.42577	0.00657225	-2.30897	0.00262704	-2.36737
1031	201831_s_at	USO1	2.76326	0.00302481	2.79712	2.43798e-06	2.78019		1031	218085_at	CHMP5	-2.24318	0.0200088	-2.49146	0.000813226	-2.36732
1032	229010_at	CBL	2.88783	0.000844589	2.67112	0.000221234	2.77948		1032	240373_at	CACTIN	-2.54948	0.00734534	-2.18447	2.68037e-06	-2.36698
1033	1554333_at	DNAJA4	3.69725	0.0273505	1.85985	0.0384138	2.77855		1033	220480_at	HAND2	-2.48626	0.0339434	-2.24705	0.000680956	-2.36666
1034	217310_s_at	FOXJ3	2.76731	0.00536371	2.78754	3.53293e-05	2.77743		1034	235839_at	C22orf34	-2.53224	0.00832497	-2.19633	4.50165e-05	-2.36428
1035	238730_at	ARHGEF11	2.63137	0.0159448	2.92234	0.000296215	2.77686		1035	208961_s_at	KLF6	-2.30096	0.0179069	-2.42719	0.000577285	-2.36407
1036	233571_x_at	PPDPF	2.60435	0.00118868	2.94163	1.12981e-06	2.77299		1036	222359_x_at	KDSR	-2.29342	0.018422	-2.43255	0.000167354	-2.36299
1037	239512_at	SRSF4	2.89375	0.00582861	2.65076	0.000382852	2.77225		1037	219214_s_at	NT5C	-2.28703	0.00164343	-2.43773	9.7415e-07	-2.36238
1038	212553_at	RPRD2	2.52019	0.0310173	3.02244	0.00020699	2.77131		1038	236193_at	HIST1H2BC	-2.3277	0.00177951	-2.39655	0.0002581	-2.36212
1039	201353_s_at	BAZ2A	2.87703	0.0213483	2.66502	0.000163842	2.77102		1039	219788_at	PILRA	-2.42499	0.00276313	-2.29771	0.000561831	-2.36135
1040	222827_s_at	KLHL41	2.63828	0.00909996	2.90251	5.44815e-05	2.77039		1040	224614_at	DYNC1LI2	-2.34915	0.0116995	-2.37106	0.00103808	-2.3601
1041	239151_at	BMS1P5	2.93573	0.00429195	2.60323	0.00108884	2.76948		1041	235244_at	CCDC58	-2.11706	0.0289009	-2.6029	0.000843129	-2.35998
1042	1553395_a_at	CD200R1	2.72584	0.00900427	2.8124	1.12751e-05	2.76912		1042	211915_s_at	TUBB7P	-2.41673	0.000565058	-2.30321	4.98247e-05	-2.35997
1043	206075_s_at	CSNK2A1	2.80183	0.0036531	2.73593	4.14375e-06	2.76888		1043	242882_at	RNF207	-2.36705	0.00122372	-2.35214	8.81363e-06	-2.35959
1044	208159_x_at	DDX11	2.75137	0.0073831	2.78608	1.91086e-06	2.76872		1044	226435_at	PAPLN	-2.1653	0.0271719	-2.55369	0.000713577	-2.35949
1045	1569688_at	FMO5	2.7858	0.00546071	2.74876	8.45898e-06	2.76728		1045	225663_at	ACBD5	-2.39045	0.00930087	-2.32827	0.00405512	-2.35936
1046	1555894_s_at	MTSS1L	2.38237	0.00327425	3.15009	0.000211869	2.76623		1046	200947_s_at	GLUD1	-2.29981	0.0175691	-2.41792	0.000232225	-2.35886
1047	200918_s_at	SRPR	2.70041	0.0314697	2.82776	0.000204166	2.76409		1047	229092_at	NR2F2	-2.52909	0.00782196	-2.18751	0.000433687	-2.3583
1048	39835_at	SBF1	2.86089	0.00249874	2.66718	3.72944e-05	2.76403		1048	232007_at	AGPAT5	-2.27123	0.0405255	-2.44202	0.0315912	-2.35663
1049	1562664_at	LOC286009	2.65451	0.00301024	2.8715	2.89623e-06	2.76301		1049	1570044_at	LOC101927126	-2.45375	0.0372474	-2.25946	0.00150482	-2.35661
1050	239187_at	DCAF16	3.01058	0.00548014	2.51496	0.000495568	2.76277		1050	231950_at	ZNF658	-2.35773	0.0140198	-2.35459	0.00270416	-2.35616
1051	224218_s_at	TRPS1	2.949	0.000885499	2.57529	3.62109e-05	2.76214		1051	229460_at	FAM126B	-2.5197	0.0162608	-2.19216	0.00282835	-2.35593
1052	232229_at	SETX	2.7801	0.00718294	2.7412	1.46618e-05	2.76065		1052	238027_at	SPATA24	-2.3919	0.0236889	-2.31927	0.000714191	-2.35559
1053	221112_at	IL1RAPL2	2.71072	0.00459785	2.80707	0.00010925	2.75889		1053	235635_at	ARHGAP5	-1.99131	0.0172337	-2.7192	0.0277385	-2.35525
1054	206665_s_at	BCL2L1	2.70793	0.0481974	2.80344	0.000722323	2.75569		1054	222129_at	FAM134A	-2.22004	0.0228778	-2.48883	0.00210696	-2.35444
1055	218161_s_at	CLN6	2.95537	0.000784942	2.55182	0.00399382	2.75359		1055	201513_at	TSN	-2.31624	0.0161443	-2.39258	0.000143026	-2.35441
1056	203692_s_at	E2F3	2.78497	0.00134454	2.72165	0.0017895	2.75331		1056	237041_x_at	RCOR1	-2.47854	0.025244	-2.22978	0.000138463	-2.35416
1057	214969_at	MAP3K9	2.81662	0.00874285	2.68865	0.000136274	2.75263		1057	215127_s_at	RBMS1	-2.12862	0.00263129	-2.57912	0.00220615	-2.35387
1058	216985_s_at	STX3	2.72343	0.0152981	2.78109	0.000349124	2.75226		1058	203065_s_at	CAV1	-2.28569	0.000735824	-2.42115	0.0114845	-2.35342
1059	218245_at	TSKU	2.77742	0.00415271	2.72656	0.00185108	2.75199		1059	223404_s_at	TRMT1L	-2.30494	0.0317687	-2.40168	0.00063538	-2.35331
1060	212514_x_at	DDX3X	2.71893	0.000982773	2.7842	2.59759e-05	2.75156		1060	230728_at	FKBP14	-2.4697	0.000422302	-2.23663	0.0035404	-2.35316
1061	217592_at	ZSWIM1	2.7431	0.0075581	2.75902	1.29639e-05	2.75106		1061	210758_at	PSIP1	-2.08647	0.0318359	-2.61981	0.00247375	-2.35314
1062	1553117_a_at	STK38	2.70807	0.0166044	2.79277	0.00020115	2.75042		1062	1555904_at	FRY	-2.33046	0.0141344	-2.37554	6.61453e-06	-2.353
1063	244321_at	PGAP1	2.72996	0.00104712	2.76903	0.000319415	2.7495		1063	1552391_at	CCDC185	-2.46528	0.0119815	-2.23997	2.90917e-05	-2.35262
1064	232645_at	LOC153684	2.6286	3.25916e-05	2.86985	4.45776e-06	2.74923		1064	228511_s_at	RP11-998D10.7	-2.2556	0.00180436	-2.44924	0.000534118	-2.35242
1065	210828_s_at	ARNT	2.88163	0.005836	2.61615	3.9122e-05	2.74889		1065	219136_s_at	LMF1	-2.5851	0.0164826	-2.1193	0.00515911	-2.3522
1066	205809_s_at	WASL	2.99171	0.00670973	2.50526	2.1264e-05	2.74848		1066	1564474_at	ZBED3-AS1	-2.31944	0.00860627	-2.38353	0.00085019	-2.35149
1067	1559538_at	LOC101929549	2.65499	0.00346386	2.83929	3.19798e-05	2.74714		1067	231718_at	SLU7	-2.45633	0.018689	-2.24563	0.000141981	-2.35098
1068	223024_at	AP1M1	2.5152	0.000921223	2.97716	0.000230096	2.74618		1068	214269_at	MFSD7	-2.31268	0.0133315	-2.38826	0.000135847	-2.35047
1069	1563005_at	LOC101929441	2.67659	0.0204845	2.81092	3.79789e-05	2.74376		1069	226730_s_at	USP37	-2.20972	0.0165445	-2.48986	0.000116402	-2.34979
1070	234324_at	NHSL1	2.96104	0.0232584	2.52058	0.000169032	2.74081		1070	1569245_at	C8orf74	-2.42003	0.00945898	-2.2795	6.39776e-05	-2.34977
1071	201673_s_at	GYS1	2.71055	0.00223002	2.77007	1.63145e-06	2.74031		1071	241808_at	ZC2HC1A	-2.5968	0.0148056	-2.10235	0.0210977	-2.34957
1072	226123_at	CHD7	2.9311	0.0235231	2.54933	0.00135726	2.74022		1072	223294_at	PBDC1	-2.20361	0.00369956	-2.49528	5.42702e-06	-2.34945
1073	227412_at	PPP1R3E	2.77869	0.0395571	2.70114	0.000291796	2.73991		1073	243845_at	HSPD1	-2.42409	0.00191064	-2.273	4.75008e-05	-2.34855
1074	203954_x_at	CLDN3	2.7841	0.0027682	2.69445	2.88133e-06	2.73928		1074	209288_s_at	CDC42EP3	-2.07745	0.0293026	-2.61944	0.000954667	-2.34844
1075	1553101_a_at	ALKBH5	2.73539	0.00111131	2.7431	0.00023244	2.73925		1075	1554251_at	HP1BP3	-2.15182	0.0184838	-2.54437	0.000341772	-2.34809
1076	228782_at	SCGB3A2	2.82767	0.0164206	2.64951	3.99139e-05	2.73859		1076	210561_s_at	WSB1	-2.29937	0.00482045	-2.39669	3.40062e-06	-2.34803
1077	201169_s_at	BHLHE40	2.65013	0.00961709	2.82663	0.000152264	2.73838		1077	230591_at	LOC729887	-2.01113	0.0191434	-2.68462	0.000225689	-2.34788
1078	1559582_at	RHOQ	2.84028	0.00398671	2.63334	8.88722e-06	2.73681		1078	237046_x_at	IL34	-2.34526	0.00680369	-2.35035	8.10803e-06	-2.34781
1079	237345_at	RP11-349E4.1	2.70131	0.0143029	2.77197	0.000128405	2.73664		1079	1567238_at	OR2L2	-2.53373	0.0444843	-2.16179	0.000595534	-2.34776
1080	1569775_at	RNF157	2.62016	0.00414622	2.85293	1.60882e-05	2.73655		1080	225812_at	FAM229B	-2.51885	0.00562542	-2.17664	0.000339921	-2.34774
1081	201203_s_at	RRBP1	2.48288	0.00712144	2.98971	8.2616e-06	2.7363		1081	212111_at	STX12	-2.32208	0.0398732	-2.37268	0.000330649	-2.34738
1082	1555092_at	VASH2	2.76495	0.019868	2.70694	0.000153359	2.73595		1082	1569129_s_at	C3orf38	-2.19441	0.0433461	-2.50009	0.000940121	-2.34725
1083	232675_s_at	UCKL1	2.62143	0.000280632	2.84819	2.34852e-05	2.73481		1083	228495_at	GPATCH11	-2.5369	0.00802015	-2.15756	0.00113558	-2.34723
1084	207213_s_at	USP2	2.7725	0.00119881	2.69332	1.625e-05	2.73291		1084	223248_at	HSDL1	-2.21288	0.0104318	-2.47803	8.15508e-05	-2.34546
1085	1569616_at	GMNC	2.66772	0.00228997	2.79802	3.24841e-06	2.73287		1085	219375_at	CEPT1	-2.20595	0.0345474	-2.48473	0.000650536	-2.34534
1086	243683_at	MORF4L2	2.65786	0.0133403	2.8031	0.0053888	2.73048		1086	209972_s_at	AIMP2	-2.32083	0.0224432	-2.36976	0.000432394	-2.3453
1087	213807_x_at	MET	2.78379	0.0115198	2.67253	9.65553e-05	2.72816		1087	213728_at	LAMP1	-2.42961	0.00284028	-2.25944	1.57457e-05	-2.34452
1088	205938_at	PPM1E	3.28585	9.53389e-05	2.16583	0.0137674	2.72584		1088	222685_at	HAUS6	-2.30892	0.0181908	-2.37979	0.000559351	-2.34436
1089	242260_at	MATR3	2.89614	0.00368251	2.54639	5.50554e-05	2.72126		1089	218713_at	ICE2	-2.5436	0.0189885	-2.14482	0.00184157	-2.34421
1090	223699_at	CNDP1	2.67835	0.0374869	2.76388	0.000567293	2.72112		1090	242864_at	ZNF554	-2.32064	0.000642266	-2.36545	8.60316e-06	-2.34305
1091	243376_at	TANK	2.58984	0.00605367	2.85155	2.85168e-05	2.7207		1091	227092_at	LOC101927752	-2.15417	0.00875376	-2.53058	0.00387006	-2.34238
1092	238779_at	DCP2	2.68688	0.0118506	2.75257	0.000995863	2.71972		1092	223088_x_at	ECHDC1	-2.29529	0.00944772	-2.38785	1.93178e-05	-2.34157
1093	200607_s_at	RAD21	3.13501	0.00179382	2.30175	0.0255597	2.71838		1093	207448_at	POFUT2	-2.29985	0.0191506	-2.38261	0.000183132	-2.34123
1094	1557523_at	ATP6AP1L	2.62243	0.0124574	2.81338	7.00722e-06	2.71791		1094	209969_s_at	STAT1	-2.38369	0.00386496	-2.29766	5.41406e-05	-2.34068
1095	1564872_at	AC002064.5	2.65511	0.00986301	2.77961	8.00735e-05	2.71736		1095	222354_at	F11R	-2.31492	0.0349882	-2.36334	0.000414674	-2.33913
1096	218540_at	THTPA	2.57939	0.000371486	2.85387	5.92455e-05	2.71663		1096	240889_at	CDRT15L2	-2.43909	0.00114472	-2.2381	0.000136556	-2.3386
1097	200752_s_at	CAPN1	2.73034	0.012821	2.70157	0.000374292	2.71596		1097	216485_s_at	TPSAB1	-2.26154	0.00839334	-2.41508	1.40858e-05	-2.33831
1098	204338_s_at	RGS4	2.64591	0.00627909	2.78537	2.9191e-06	2.71564		1098	222369_at	NAA40	-2.31324	0.00495015	-2.36177	3.96593e-05	-2.33751
1099	1558641_at	SPATA24	2.67566	0.00203521	2.75148	5.83568e-05	2.71357		1099	235184_at	AEBP2	-2.34129	0.00993069	-2.33326	0.0002358	-2.33727
1100	1559864_at	LCN6	2.73617	0.00214175	2.69043	3.29273e-07	2.7133		1100	205222_at	EHHADH	-2.44661	0.0112889	-2.22712	0.0185694	-2.33687
1101	210644_s_at	LAIR1	2.59499	0.011309	2.83004	1.85112e-05	2.71251		1101	226000_at	CTTNBP2NL	-2.25133	0.0419558	-2.42128	0.00303348	-2.3363
1102	212316_at	NUP210	2.71408	0.019748	2.70972	6.75939e-06	2.7119		1102	234530_s_at	ZNRD1	-2.37723	0.00750604	-2.29528	1.78793e-05	-2.33625
1103	210256_s_at	PIP5K1A	2.8287	0.0194109	2.59509	0.00121124	2.7119		1103	225399_at	TSEN15	-2.30948	0.00916505	-2.36276	2.83839e-05	-2.33612
1104	1559052_s_at	PAK2	2.4264	0.00216086	2.99678	0.000374102	2.71159		1104	229093_at	NOS3	-2.34059	0.0370151	-2.33164	0.000386809	-2.33612
1105	242662_at	PCSK6	2.97233	0.0170028	2.45074	0.000420538	2.71154		1105	1556916_a_at	LOC101928651	-2.2787	0.00333165	-2.39242	6.7397e-05	-2.33556
1106	1553453_at	ASB14	2.68351	0.00387061	2.73827	2.96115e-06	2.71089		1106	209684_at	RIN2	-2.19968	0.0119048	-2.47118	0.017327	-2.33543
1107	202715_at	CAD	2.78555	0.00517103	2.63496	6.85562e-05	2.71026		1107	209935_at	ATP2C1	-2.31259	0.04447	-2.35713	0.0218503	-2.33486
1108	218903_s_at	NABP2	2.40886	0.0203758	3.01052	0.00174002	2.70969		1108	241742_at	PRAM1	-2.2833	0.0029537	-2.38617	2.04564e-05	-2.33474
1109	211255_x_at	DEDD	2.63341	0.00183097	2.78457	2.77332e-05	2.70899		1109	218232_at	C1QA	-2.44035	0.011528	-2.22718	4.05313e-05	-2.33377
1110	222234_s_at	DBNDD1	2.83877	0.0197101	2.57913	0.000511457	2.70895		1110	207468_s_at	SFRP5	-2.39699	0.00328231	-2.2695	4.09648e-06	-2.33324
1111	1556919_at	LEPR	2.69321	0.00255273	2.72344	8.10928e-05	2.70833		1111	232038_at	TBC1D32	-2.35106	0.0230685	-2.31389	0.00424057	-2.33247
1112	1559485_at	ATG2B	2.68758	0.0318336	2.72674	0.000200476	2.70716		1112	218135_at	ERGIC2	-2.29596	0.000195003	-2.36851	0.000116335	-2.33223
1113	210988_s_at	PRUNE	2.70644	0.00566313	2.70523	0.000177575	2.70583		1113	238950_at	TNFRSF9	-2.43902	0.0387787	-2.22511	0.000410123	-2.33207
1114	230391_at	CD84	2.61005	0.00895126	2.80117	8.31441e-06	2.70561		1114	218128_at	NFYB	-2.28737	0.018325	-2.37662	0.00232728	-2.332
1115	236941_at	PRR14L	2.81822	0.000495541	2.59164	5.75471e-05	2.70493		1115	223908_at	HDAC8	-2.24936	0.021269	-2.4136	0.000134397	-2.33148
1116	233803_s_at	MYBBP1A	2.65913	0.0178667	2.75044	5.31647e-05	2.70479		1116	226571_s_at	PTPRS	-2.47678	0.00167006	-2.18605	2.30168e-05	-2.33141
1117	1555827_at	CCNL1	2.68855	0.0160326	2.71921	7.16685e-05	2.70388		1117	209983_s_at	NRXN2	-2.37714	0.000955098	-2.2794	9.17032e-05	-2.32827
1118	32540_at	PPP3CC	2.58423	0.00944426	2.82112	1.47216e-05	2.70268		1118	229074_at	EHD4	-2.53145	0.0121939	-2.12303	0.00130031	-2.32724
1119	224980_at	LEMD2	2.62608	0.0331672	2.77833	0.00160611	2.70221		1119	211148_s_at	ANGPT2	-2.4706	0.0127906	-2.18346	0.00143172	-2.32703
1120	204498_s_at	ADCY9	2.81471	0.00132378	2.58645	6.65703e-06	2.70058		1120	239394_at	SLC6A2	-2.42807	0.00230783	-2.22594	4.03322e-06	-2.327
1121	221612_at	LRTM1	2.61059	0.0412906	2.7903	0.000407514	2.70045		1121	202490_at	IKBKAP	-2.33272	0.0240418	-2.31938	0.000197838	-2.32605
1122	211572_s_at	SLC23A2	2.45857	0.000108485	2.94127	0.000155601	2.69992		1122	201262_s_at	BGN	-2.37843	0.032151	-2.27233	2.52734e-05	-2.32538
1123	1560001_at	LOC100131581	2.60636	0.0282052	2.79115	3.63583e-05	2.69876		1123	235606_at	LINC00883	-2.37645	0.0427985	-2.27418	0.00457059	-2.32531
1124	203456_at	PRAF2	2.6502	0.0126388	2.74697	3.71218e-05	2.69859		1124	210678_s_at	AGPAT2	-2.28145	0.00580029	-2.36866	0.00219403	-2.32505
1125	36554_at	ASMTL	2.49227	0.00273298	2.89918	1.04169e-05	2.69572		1125	228751_at	CLK4	-2.42002	0.00481962	-2.22892	0.0106191	-2.32447
1126	201255_x_at	BAG6	2.85064	0.00298059	2.53895	0.000662957	2.6948		1126	232328_at	ZNF552	-2.24337	0.00403055	-2.40364	3.2829e-05	-2.3235
1127	1569871_at	LMF1	2.57321	0.0145932	2.81382	6.19863e-06	2.69352		1127	211693_at	IGH	-2.56205	0.0182855	-2.08468	0.0030758	-2.32336
1128	1558300_at	EFCAB5	2.51587	0.012873	2.87106	0.000272079	2.69346		1128	243259_at	ATXN7	-2.12061	0.0248827	-2.52517	0.000328098	-2.32289
1129	221814_at	GPR124	2.53429	0.0109269	2.85203	0.000198564	2.69316		1129	213118_at	UHRF1BP1L	-2.24525	0.00535346	-2.39999	0.000205036	-2.32262
1130	205410_s_at	ATP2B4	2.9641	0.000414854	2.42138	0.00111525	2.69274		1130	225176_at	LNPEP	-2.2625	0.00675734	-2.38244	0.00066607	-2.32247
1131	235891_at	DNM3OS	2.77827	0.0109683	2.60304	2.05009e-05	2.69066		1131	231774_at	KCNIP3	-2.43891	0.00198143	-2.20443	2.82351e-06	-2.32167
1132	1570131_at	LOC285847	2.68879	0.0218607	2.68461	6.25199e-05	2.6867		1132	1553301_a_at	TMEM182	-2.33546	0.037988	-2.3061	0.0265902	-2.32078
1133	218148_at	CENPT	2.32538	0.00329139	3.04796	0.000106811	2.68667		1133	210343_s_at	SLC22A6	-2.46491	0.0199065	-2.17615	0.000333057	-2.32053
1134	216933_x_at	APC	2.91322	0.0476462	2.45493	0.00185386	2.68407		1134	231505_s_at	SFXN4	-2.2648	2.48265e-05	-2.37604	9.12126e-05	-2.32042
1135	215923_s_at	PSD4	2.66418	0.00104431	2.70176	1.6377e-05	2.68297		1135	202186_x_at	PPP2R5A	-2.20314	0.00216569	-2.43661	4.34287e-06	-2.31987
1136	1569122_at	BC033241	2.71506	0.037456	2.64987	0.0105171	2.68246		1136	212779_at	KIAA1109	-2.05667	0.0186541	-2.581	0.00945202	-2.31883
1137	1567623_at	ABLIM2	2.64939	0.00534413	2.71364	2.03074e-05	2.68152		1137	243744_at	FTCDNL1	-2.36547	0.0478641	-2.27141	0.00221167	-2.31844
1138	238626_at	ANKS6	2.60718	0.00143483	2.7509	5.70857e-06	2.67904		1138	228345_at	CHIC1	-2.30482	0.00589819	-2.33189	0.000930147	-2.31835
1139	36004_at	IKBKG	2.67452	0.00858557	2.68311	1.73592e-05	2.67882		1139	201960_s_at	MYCBP2	-2.3764	0.00523906	-2.26009	0.000202712	-2.31825
1140	1554637_a_at	CBFA2T2	2.69958	0.0136894	2.65472	1.07124e-05	2.67715		1140	220626_at	SERPINA10	-2.29328	0.00632497	-2.34313	0.000114703	-2.3182
1141	1558329_at	TONSL	2.89362	0.00582411	2.45904	0.00152356	2.67633		1141	228670_at	TEP1	-2.27575	0.0083229	-2.36	0.000976638	-2.31787
1142	239193_at	FUBP3	2.66503	0.00152103	2.68751	2.41608e-05	2.67627		1142	231002_s_at	RABEP1	-2.27131	0.00726171	-2.36414	0.000377436	-2.31773
1143	215135_at	DNPEP	2.68553	0.0101688	2.66558	6.63865e-05	2.67556		1143	1557136_at	ATP13A4	-2.49326	0.0204432	-2.14192	0.000171051	-2.31759
1144	1554958_at	ZNF641	2.74655	0.0107996	2.60356	6.57238e-05	2.67505		1144	228867_at	TATDN3	-2.38037	0.0302475	-2.25481	0.0315925	-2.31759
1145	240111_at	RHOBTB3	2.8688	0.0170246	2.47936	0.0301195	2.67408		1145	230423_at	FOXD3-AS1	-2.07346	0.00216977	-2.56089	0.000114185	-2.31717
1146	1554410_a_at	WBSCR16	2.64939	0.00123006	2.69752	0.000353927	2.67345		1146	225539_at	ZBTB21	-2.55715	0.0200951	-2.07672	0.00194273	-2.31693
1147	231755_at	IL36B	2.47973	0.0391071	2.86489	0.000738304	2.67231		1147	207002_s_at	PLAGL1	-2.21609	0.0358718	-2.41646	0.00181292	-2.31628
1148	201879_at	ARIH1	2.80697	0.00241457	2.53525	0.000182675	2.67111		1148	224514_x_at	IL17RC	-2.09421	0.0030637	-2.5381	0.000518521	-2.31616
1149	218345_at	TMEM176A	2.59742	0.0471824	2.74132	0.000183002	2.66937		1149	202307_s_at	TAP1	-2.30508	0.00947401	-2.32694	0.000681632	-2.31601
1150	225536_at	TMEM54	2.67452	0.0030876	2.66389	4.89726e-05	2.6692		1150	234327_at	RP11-1007O24.3	-2.37131	0.00779321	-2.2601	1.15387e-06	-2.3157
1151	238759_at	CCDC88A	2.76009	0.00332819	2.57633	0.000280949	2.66821		1151	219192_at	UBAP2	-2.25751	0.000781948	-2.3719	1.30019e-05	-2.31471
1152	233559_s_at	WDFY1	2.69773	0.0110639	2.63712	2.40198e-05	2.66742		1152	236406_at	ZNF324B	-2.39238	0.0117224	-2.23689	8.71069e-05	-2.31463
1153	205396_at	SMAD3	2.81092	0.00534751	2.52327	0.00227078	2.66709		1153	244499_at	THAP2	-2.25451	0.00622984	-2.37456	3.86568e-05	-2.31453
1154	230397_at	SAR1B	2.65319	0.00985264	2.67955	0.000296973	2.66637		1154	244512_at	HOXB-AS1	-2.32735	0.025207	-2.30143	0.00136361	-2.31439
1155	48030_i_at	FAXDC2	2.59776	0.0113723	2.73436	7.74421e-07	2.66606		1155	226345_at	ARL5B	-2.18164	0.00480207	-2.44694	0.000823787	-2.31429
1156	209653_at	KPNA4	2.61881	0.00517458	2.71262	0.00057802	2.66571		1156	225999_at	RIMKLB	-2.24839	0.00657623	-2.37999	0.000301932	-2.31419
1157	219199_at	AFF4	2.81608	0.00358148	2.51305	0.00176921	2.66456		1157	238286_at	SPG7	-2.27648	0.0117566	-2.35148	0.000379424	-2.31398
1158	213146_at	KDM6B	2.1493	0.00543527	3.17931	0.00208813	2.66431		1158	223345_at	HDAC8	-2.25584	0.0114993	-2.37182	1.91051e-05	-2.31383
1159	1565677_at	PRSS23	2.52477	0.0100182	2.79777	6.63456e-06	2.66127		1159	203335_at	PHYH	-2.18861	0.0064515	-2.43855	0.0014153	-2.31358
1160	208178_x_at	TRIO	2.62941	0.0457292	2.69236	0.00152954	2.66088		1160	239922_at	CCDC142	-2.23131	0.0342106	-2.39533	0.00147784	-2.31332
1161	238420_at	TAOK1	2.63661	0.00214975	2.68392	4.98197e-05	2.66026		1161	225820_at	JADE1	-2.11083	0.0046842	-2.51182	0.00069741	-2.31133
1162	77508_r_at	RABEP2	2.55276	0.00818111	2.76698	2.44296e-05	2.65987		1162	241389_at	CHRNB2	-2.37481	0.016468	-2.24723	9.60984e-05	-2.31102
1163	209494_s_at	PATZ1	2.94264	0.00280181	2.37624	0.00060123	2.65944		1163	216088_s_at	PSMA7	-2.14191	0.0020974	-2.47969	9.47653e-05	-2.3108
1164	221870_at	EHD2	2.91666	0.0174802	2.39889	0.00249078	2.65777		1164	205720_at	POMC	-2.28809	0.0369505	-2.33283	0.000370587	-2.31046
1165	200861_at	CNOT1	2.51608	0.0049576	2.79934	6.47414e-06	2.65771		1165	231522_at	C20orf144	-2.3322	0.00739462	-2.28822	1.10015e-05	-2.31021
1166	225025_at	IGSF8	2.51901	0.00771503	2.79471	0.000121476	2.65686		1166	225318_at	WHSC1L1	-2.20464	0.0113878	-2.41571	0.000241866	-2.31018
1167	223921_s_at	GBA2	2.50249	0.00440198	2.81027	4.20251e-05	2.65638		1167	206660_at	IGLL1	-2.29538	0.0157638	-2.32233	0.00012638	-2.30886
1168	1560043_at	CYB5R1	2.52522	0.00335959	2.78678	0.000147862	2.656		1168	205664_at	KIN	-2.1884	0.00696065	-2.42792	6.18773e-05	-2.30816
1169	226967_at	FIZ1	2.52931	0.00226314	2.77946	4.89478e-07	2.65438		1169	203079_s_at	CUL2	-2.30459	0.00620823	-2.31046	1.55553e-06	-2.30753
1170	230494_at	SLC20A1	2.61238	0.00723205	2.6959	0.00032	2.65414		1170	1556175_at	MTSS1L	-2.2318	0.00931966	-2.38322	0.000228916	-2.30751
1171	206351_s_at	PEX10	2.45953	0.0119876	2.84721	0.000234001	2.65337		1171	230989_s_at	TSSK6	-2.31504	0.00565018	-2.29902	1.78142e-05	-2.30703
1172	208784_s_at	KLHDC3	2.58367	0.00176688	2.72102	1.76898e-05	2.65235		1172	230576_at	BLOC1S3	-2.36739	0.000535364	-2.24633	3.44386e-07	-2.30686
1173	1559226_x_at	LCE1E	2.60924	0.0119371	2.6954	8.24016e-06	2.65232		1173	225876_at	NIPAL3	-2.52054	0.00942477	-2.0931	0.00796944	-2.30682
1174	206997_s_at	HS6ST1	2.58352	0.0159552	2.72083	4.53721e-05	2.65217		1174	206857_s_at	FKBP1B	-2.0205	0.00551503	-2.59287	0.000120177	-2.30668
1175	217307_at	ACO2	2.64156	0.00310763	2.6594	3.99642e-06	2.65048		1175	221641_s_at	ACOT9	-2.27222	0.000194311	-2.34081	0.000443263	-2.30652
1176	1564413_at	LINC01356	2.52104	0.0173664	2.77904	5.99035e-05	2.65004		1176	205620_at	F10	-2.1125	0.038031	-2.50002	0.000182013	-2.30626
1177	212816_s_at	CBS	2.32213	0.00699076	2.97772	0.000476436	2.64993		1177	226736_at	CHURC1	-2.11488	0.000109471	-2.49665	0.00436338	-2.30577
1178	217903_at	STRN4	2.42163	0.0218011	2.87792	0.000142538	2.64977		1178	238849_at	ACY1	-2.41276	0.0086381	-2.19817	1.23225e-05	-2.30546
1179	208947_s_at	UPF1	2.66172	0.00595448	2.63674	0.000492608	2.64923		1179	226465_s_at	SON	-2.43567	0.0150929	-2.17525	0.000613807	-2.30546
1180	1555378_at	DBF4B	2.55131	0.00762676	2.74571	0.000100443	2.64851		1180	39582_at	CYLD	-2.39631	0.0199844	-2.2145	0.0012133	-2.30541
1181	224284_x_at	FKSG49	2.67981	0.0198627	2.61555	4.58531e-05	2.64768		1181	228272_at	DNLZ	-2.09314	0.0368232	-2.5173	0.000438648	-2.30522
1182	233928_at	LOC101929335	2.52445	0.00591149	2.77055	6.33247e-05	2.6475		1182	211486_s_at	KCNQ2	-2.25428	0.00638454	-2.35504	3.07322e-05	-2.30466
1183	220485_s_at	SIRPG	2.46182	0.033109	2.83278	0.000537062	2.6473		1183	223335_at	TMEM69	-2.1974	0.00802998	-2.4114	0.00723072	-2.3044
1184	242183_at	IRGQ	2.50861	0.0150008	2.78497	0.00117057	2.64679		1184	241650_x_at	HMCN2	-2.36699	0.0020257	-2.24162	2.72582e-06	-2.30431
1185	220813_at	CYSLTR2	2.62881	0.0269561	2.66463	0.000113456	2.64672		1185	221068_at	KANK2	-2.26057	0.00397971	-2.34648	5.01613e-05	-2.30353
1186	209842_at	SOX10	2.7147	0.00939972	2.57862	4.96283e-05	2.64666		1186	220118_at	ZBTB32	-2.4673	0.0398655	-2.13956	0.000741358	-2.30343
1187	217289_s_at	SLC37A4	2.64129	0.00509983	2.6504	1.07294e-05	2.64585		1187	228451_at	FAM229A	-2.23868	0.00630054	-2.3677	2.57858e-05	-2.30319
1188	211804_s_at	CDK2	2.70891	0.00586496	2.58065	3.16542e-06	2.64478		1188	203186_s_at	S100A4	-2.38632	0.00183357	-2.21994	0.0361448	-2.30313
1189	211405_x_at	IFNA17	2.56934	0.0177809	2.71312	9.79749e-06	2.64123		1189	205105_at	MAN2A1	-2.37058	0.00394303	-2.23564	0.000168825	-2.30311
1190	217711_at	TEK	2.60564	0.00370203	2.67621	0.00014535	2.64093		1190	209135_at	ASPH	-1.87378	0.020469	-2.72844	0.00262376	-2.30111
1191	211614_at	ERVH-6	2.55319	0.000171552	2.72815	5.67911e-07	2.64067		1191	228937_at	LACC1	-2.60262	0.0149385	-1.99889	0.0169705	-2.30076
1192	1562458_at	UBE2W	2.72597	0.00353586	2.55461	1.29108e-05	2.64029		1192	207451_at	NKX2-8	-2.20566	0.0076664	-2.39572	0.000780189	-2.30069
1193	201864_at	GDI1	2.57432	0.00306171	2.70428	1.6096e-05	2.6393		1193	203102_s_at	MGAT2	-2.19932	0.0126098	-2.40101	0.00469171	-2.30016
1194	214928_at	OBSL1	2.71435	0.0172675	2.56375	2.04905e-05	2.63905		1194	235195_at	FBXW2	-2.15309	0.015687	-2.44716	0.0014958	-2.30012
1195	1554052_at	CNOT1	2.66349	0.00782315	2.61292	0.000269993	2.63821		1195	1568689_at	LOC100631378	-2.2628	0.0225327	-2.33626	2.29269e-05	-2.29953
1196	227994_x_at	PPDPF	2.2542	0.000936304	3.01863	6.90787e-05	2.63641		1196	229409_s_at	RP11-436D10.3	-2.32117	0.00475306	-2.27736	4.98991e-05	-2.29927
1197	227383_at	LOC727820	2.5521	0.0212105	2.72062	0.000516568	2.63636		1197	1556653_at	ANKAR	-2.29623	0.00437363	-2.30182	0.000155024	-2.29903
1198	1554616_at	SERPINB8	2.51851	0.027888	2.7493	0.000232966	2.6339		1198	226588_at	CWC22	-2.10502	0.0140363	-2.49082	5.13126e-05	-2.29792
1199	229946_at	FAM168B	2.67256	0.00155149	2.59481	7.6243e-05	2.63368		1199	242503_at	CHST13	-2.33103	0.0122439	-2.26477	0.000108701	-2.2979
1200	1560958_s_at	LOC101928516	2.53661	0.0121527	2.72891	0.000375392	2.63276		1200	221021_s_at	CTNNBL1	-2.30329	0.00112374	-2.29247	1.22482e-05	-2.29788
1201	217176_s_at	ZFX	2.82819	0.0219558	2.43497	0.000221335	2.63158		1201	226944_at	HTRA3	-2.37937	0.0141251	-2.21441	1.33361e-05	-2.29689
1202	33646_g_at	GM2A	2.78764	0.00389404	2.46948	0.00014393	2.62856		1202	239141_at	LOC100126784	-2.32178	0.00310469	-2.27125	3.35943e-05	-2.29652
1203	210625_s_at	AKAP1	2.51567	0.00300911	2.74092	0.000361481	2.6283		1203	223136_at	AIG1	-2.53797	0.00319936	-2.05311	0.00384086	-2.29554
1204	1554950_at	ACAN	2.53149	0.023975	2.72488	0.000410765	2.62819		1204	219163_at	ZNF562	-2.34035	0.0419102	-2.24918	0.00141979	-2.29476
1205	1570266_x_at	ERVH-1	2.49581	0.000115452	2.76039	4.45707e-06	2.6281		1205	1554283_at	CCRN4L	-2.14022	0.00788032	-2.44876	0.000202648	-2.29449
1206	201264_at	COPE	2.56576	0.00522871	2.69003	6.13566e-06	2.6279		1206	205180_s_at	ADAM8	-2.30273	0.00841224	-2.28591	3.82974e-05	-2.29432
1207	1552672_a_at	IGSF3	2.63703	0.000249998	2.61764	1.08687e-05	2.62734		1207	228240_at	AGAP1	-2.26137	0.00325479	-2.32706	7.85699e-06	-2.29421
1208	215481_s_at	PEX5	2.78238	0.00290185	2.47136	0.00280371	2.62687		1208	243171_at	LOC100128325	-2.48291	0.0181649	-2.10503	0.000930323	-2.29397
1209	225935_at	CUX1	2.55306	0.0170082	2.70013	0.00120671	2.6266		1209	219410_at	TMEM45A	-1.85667	0.0173608	-2.73007	0.00183698	-2.29337
1210	232219_x_at	USP21	2.58021	0.000202121	2.67234	3.90476e-05	2.62628		1210	219237_s_at	DNAJB14	-2.11836	0.0367739	-2.46783	0.000318468	-2.2931
1211	235017_s_at	CSRNP3	2.67279	0.0227644	2.57736	0.000259255	2.62507		1211	230347_at	ORAI2	-2.30894	0.0229042	-2.2738	1.28788e-05	-2.29137
1212	209178_at	DHX38	2.62754	0.00405475	2.61944	1.15626e-05	2.62349		1212	226971_at	CCDC136	-2.28966	0.00812248	-2.29263	5.59139e-06	-2.29115
1213	209908_s_at	TGFB2	2.82469	0.0381351	2.42012	0.0127875	2.6224		1213	226087_at	LZIC	-2.23523	0.00779395	-2.34629	4.5713e-05	-2.29076
1214	207564_x_at	OGT	2.51048	0.000307784	2.73299	3.25101e-05	2.62174		1214	204824_at	ENDOG	-2.17741	0.00998494	-2.4038	4.60307e-06	-2.29061
1215	202556_s_at	MCRS1	2.65452	0.00402958	2.58803	9.53082e-06	2.62127		1215	207582_at	PIN1P1	-2.21476	0.00355683	-2.36572	0.000419418	-2.29024
1216	210859_x_at	CLN3	2.47751	0.00979087	2.7641	0.000627679	2.6208		1216	224996_at	ASPH	-1.74747	0.0247974	-2.83267	0.00446407	-2.29007
1217	233077_at	NAV2-AS4	2.56441	0.00663975	2.67715	2.40039e-05	2.62078		1217	209759_s_at	ECI1	-2.27693	0.00168543	-2.3017	0.000467369	-2.28932
1218	214295_at	KIAA0485	2.90204	0.00440761	2.33674	0.00384167	2.61939		1218	225996_at	LONRF2	-2.543	0.00437472	-2.03475	0.000247101	-2.28887
1219	221161_at	ASCL3	2.44496	0.0115615	2.79312	2.08507e-07	2.61904		1219	1557176_a_at	C14orf37	-2.2419	0.0191823	-2.33555	4.9689e-05	-2.28872
1220	228986_at	OSBPL8	2.81431	0.00356266	2.42376	0.000369094	2.61904		1220	224994_at	CAMK2D	-2.52292	0.00210774	-2.05444	0.0136822	-2.28868
1221	210441_at	CDC14A	2.51604	0.00241731	2.72056	9.19668e-06	2.6183		1221	206152_at	AGAP2	-2.36905	0.00153722	-2.20819	1.62885e-05	-2.28862
1222	201401_s_at	ADRBK1	2.67172	0.0186953	2.56353	0.000186503	2.61763		1222	228374_at	R3HCC1L	-2.45657	0.00241472	-2.12043	0.000167958	-2.2885
1223	206406_at	SMCP	2.64387	0.0119397	2.58838	7.93141e-06	2.61613		1223	227669_at	MPC2	-2.30268	0.0173326	-2.27426	0.00121317	-2.28847
1224	203330_s_at	STX5	2.64573	0.00545423	2.58642	4.96928e-05	2.61607		1224	225814_at	XRN1	-2.56855	0.0492246	-2.00653	0.00948985	-2.28754
1225	1553584_at	CXorf36	2.5388	0.0221411	2.68971	2.23676e-05	2.61425		1225	226181_at	TUBE1	-2.39312	0.0258766	-2.18135	0.0366288	-2.28723
1226	219139_s_at	CROCCP3	2.44329	0.0125168	2.78094	0.000136557	2.61212		1226	1555370_a_at	CAMTA1	-2.68112	0.00736011	-1.89225	0.00123795	-2.28668
1227	1555181_a_at	ST3GAL3	2.59163	0.0298908	2.62989	2.78504e-05	2.61076		1227	236634_at	C8orf48	-2.20438	0.0289106	-2.36758	0.00210741	-2.28598
1228	225233_at	MSI2	2.92458	0.0115576	2.29544	0.00358547	2.61001		1228	242386_x_at	LOC101927608	-2.32289	0.0156189	-2.24737	2.5424e-05	-2.28513
1229	37793_r_at	RAD51D	2.32095	0.0250628	2.89733	0.000964717	2.60914		1229	220388_at	FER1L4	-2.4429	0.0109256	-2.12701	0.00143714	-2.28496
1230	1564351_at	RP11-52A20.2	2.62231	0.0158137	2.59542	0.000132703	2.60886		1230	200616_s_at	MLEC	-2.33631	0.0183023	-2.23354	0.000818415	-2.28493
1231	202424_at	MAP2K2	2.59123	0.00297694	2.62605	1.34943e-06	2.60864		1231	228874_at	PHLDB3	-2.25501	0.0345237	-2.31394	0.000306812	-2.28448
1232	221496_s_at	TOB2	2.6188	0.0134076	2.59745	0.000305698	2.60812		1232	228388_at	NFKBIB	-2.45093	0.00429636	-2.1176	0.000893142	-2.28426
1233	211195_s_at	TP63	2.63606	0.0163769	2.5796	3.09681e-05	2.60783		1233	236016_at	SMARCE1	-2.40542	0.0046538	-2.16255	0.000902665	-2.28398
1234	215888_at	PDS5B	2.80871	0.0230924	2.40461	0.000966823	2.60666		1234	230938_x_at	ATF5	-2.3352	0.0108812	-2.23188	2.87042e-06	-2.28354
1235	1569730_at	MROH2B	2.62731	0.0278974	2.58432	0.00011762	2.60581		1235	227719_at	SMAD9	-2.26913	0.033008	-2.29744	0.000338799	-2.28329
1236	217240_at	SIRPB1	2.5801	0.0234902	2.63083	8.03908e-05	2.60546		1236	221478_at	BNIP3L	-2.08472	0.0104317	-2.48158	0.000879944	-2.28315
1237	1556116_s_at	TNPO1	2.69584	0.00348178	2.5141	0.000386796	2.60497		1237	1556672_a_at	RBM6	-2.21791	0.0464834	-2.34798	0.000494168	-2.28294
1238	206832_s_at	SEMA3F	2.8386	0.0395351	2.36997	0.0027387	2.60428		1238	219017_at	ETNK1	-2.41143	0.00896465	-2.15405	0.0324483	-2.28274
1239	221173_at	USH1C	2.53823	0.00229189	2.6688	2.69408e-06	2.60351		1239	235686_at	TYW5	-2.27942	0.0398229	-2.28526	0.000219541	-2.28234
1240	215818_at	NUDT7	2.62384	0.0210348	2.58205	0.000113028	2.60295		1240	214145_s_at	SPTB	-2.28321	0.011182	-2.27932	0.000506075	-2.28126
1241	1567065_at	OR1Q1	2.77348	0.00202015	2.43039	4.73473e-06	2.60194		1241	211163_s_at	TNFRSF10C	-2.25399	0.011189	-2.30723	0.000188368	-2.28061
1242	1564164_at	DENND1B	2.61282	0.00194326	2.59068	6.0108e-05	2.60175		1242	202903_at	LSM5	-2.32054	0.0129521	-2.23895	0.00489509	-2.27975
1243	222177_s_at	SCAND2P	2.86255	0.00109325	2.33883	0.001812	2.60069		1243	211049_at	TLX2	-2.246	0.0104036	-2.31041	0.000127304	-2.2782
1244	200727_s_at	ACTR2	2.6883	0.00274294	2.50978	0.0254414	2.59904		1244	219687_at	HHAT	-2.24237	0.00739531	-2.3132	0.00049199	-2.27779
1245	1562981_at	HBB	2.52945	0.00674829	2.66314	8.23065e-06	2.5963		1245	214769_at	CLCN4	-1.91482	0.00239677	-2.6406	0.000127198	-2.27771
1246	211805_s_at	SLC8A1	2.63217	0.0328925	2.55937	0.000196534	2.59577		1246	225509_at	SAP30L	-2.39461	0.00777911	-2.15944	0.00449598	-2.27703
1247	210787_s_at	CAMKK2	2.50969	0.0255187	2.67825	7.65311e-05	2.59397		1247	235020_at	TAF4B	-2.33708	0.0171865	-2.21635	0.000761198	-2.27671
1248	214245_at	RPS14	2.51552	0.00278263	2.67032	0.000146436	2.59292		1248	243777_at	RAB29	-2.28895	0.0294471	-2.26289	0.000107421	-2.27592
1249	1566471_at	LOC100996506	2.53966	0.0104119	2.64499	2.13095e-05	2.59232		1249	219431_at	ARHGAP10	-2.24468	0.0271432	-2.30472	0.00223745	-2.2747
1250	229195_at	MESP1	2.51028	0.00126626	2.67309	0.000216241	2.59169		1250	235320_at	ARL6	-2.32373	0.0415691	-2.2249	0.0046303	-2.27431
1251	211631_x_at	B4GALT1	2.82024	0.000259031	2.36306	0.000401727	2.59165		1251	241434_at	IPP	-2.22609	0.036256	-2.3221	2.4983e-07	-2.27409
1252	211532_x_at	KIR2DS2	2.48848	0.000711614	2.69469	2.14614e-07	2.59159		1252	238525_at	DDX56	-2.32669	0.03201	-2.22145	8.1513e-05	-2.27407
1253	212555_at	PRKAR1B	2.46382	0.00896431	2.71788	0.000702287	2.59085		1253	210340_s_at	CSF2RA	-2.23729	0.00711158	-2.31056	0.000211593	-2.27393
1254	1557158_s_at	KMT2C	2.79974	0.00274901	2.38083	1.55108e-05	2.59028		1254	236529_at	SRCRB4D	-2.22274	0.0114881	-2.32502	6.76875e-05	-2.27388
1255	206988_at	CCL25	2.59951	0.0262982	2.57633	7.32232e-05	2.58792		1255	226750_at	LARP1B	-2.05586	0.0260421	-2.49093	0.00220925	-2.27339
1256	233245_at	UHRF1BP1	2.58418	0.00822165	2.58955	1.67753e-05	2.58686		1256	226030_at	ACADSB	-2.0967	0.00254321	-2.44988	0.000425303	-2.27329
1257	201182_s_at	CHD4	2.62348	0.00261838	2.54757	0.000103792	2.58552		1257	222226_at	SAA3P	-2.13007	0.0288812	-2.41543	0.000165915	-2.27275
1258	201775_s_at	EFCAB14	2.4302	0.0125176	2.74044	0.000501827	2.58532		1258	226490_at	NHSL1	-2.28056	0.0236608	-2.26395	0.00300759	-2.27225
1259	202773_s_at	SFSWAP	2.63168	0.0163651	2.53853	0.000912388	2.5851		1259	204578_at	PPIP5K1	-2.32547	0.00867389	-2.21871	0.0002204	-2.27209
1260	226182_s_at	WISP3	2.66708	0.0105918	2.50197	0.000212917	2.58453		1260	229827_at	BUB3	-2.20754	0.00633709	-2.33504	1.83864e-05	-2.27129
1261	211235_s_at	ESR1	2.60863	0.0166345	2.55694	0.000359894	2.58278		1261	214779_s_at	SGSM3	-2.13091	0.005412	-2.41095	4.48881e-05	-2.27093
1262	215891_s_at	GM2A	2.76078	0.032309	2.40455	0.00113815	2.58266		1262	228631_s_at	ZNF688	-2.1801	0.0438935	-2.36134	0.000775134	-2.27072
1263	1570202_a_at	MKL2	2.683	0.0258189	2.48205	0.000472531	2.58252		1263	1556187_at	ZNF555	-2.36547	0.00665665	-2.17579	2.85482e-05	-2.27063
1264	206684_s_at	ATF7	2.3617	0.00625049	2.80253	5.42352e-05	2.58211		1264	227504_s_at	MED28	-2.14335	0.000399023	-2.39769	0.0013019	-2.27052
1265	213472_at	HNRNPH1	2.65681	0.0396459	2.50358	0.00502287	2.58019		1265	228243_at	RP11-5C23.1	-2.46591	0.00612693	-2.075	0.000356876	-2.27046
1266	1558996_at	FOXP1	2.44692	0.00111164	2.71038	0.000265701	2.57865		1266	222604_at	GTF3C3	-2.2394	0.0118204	-2.3009	0.000369411	-2.27015
1267	201683_x_at	TOX4	2.54735	0.0017028	2.6089	2.41055e-06	2.57812		1267	227416_s_at	ZCRB1	-2.25357	0.00279672	-2.28455	0.000243619	-2.26906
1268	210543_s_at	PRKDC	2.79627	0.0250709	2.35872	0.00923555	2.57749		1268	217585_at	NEBL	-2.2357	0.0149992	-2.30238	0.000138816	-2.26904
1269	203834_s_at	TGOLN2	2.53197	0.00583447	2.62301	0.000691691	2.57749		1269	238723_at	ATXN3	-2.04615	0.0175183	-2.49169	0.0140567	-2.26892
1270	236969_at	GART	2.61784	0.0413353	2.53688	0.0016939	2.57736		1270	218174_s_at	TMEM254	-2.25808	0.000163356	-2.27962	0.00312892	-2.26885
1271	1555202_a_at	RPRD1A	2.61416	0.00974612	2.53879	3.85893e-05	2.57648		1271	223490_s_at	EXOSC3	-2.22414	0.011634	-2.31256	1.43332e-05	-2.26835
1272	217365_at	PRAMEF11	2.54842	0.0206598	2.60396	3.73359e-05	2.57619		1272	224803_s_at	MRPL20	-2.32532	0.0204141	-2.21094	0.000295509	-2.26813
1273	229128_s_at	ANP32E	2.81655	0.0184794	2.33526	0.00234999	2.5759		1273	210074_at	CTSV	-1.90017	0.00499777	-2.63608	0.00237598	-2.26812
1274	1554761_a_at	HEATR2	2.45462	0.00775882	2.69477	0.000109267	2.5747		1274	227772_at	LATS1	-2.25931	0.0300111	-2.27609	0.00044985	-2.2677
1275	1568836_at	CLK4	2.61334	0.00671705	2.53533	0.000618003	2.57434		1275	201501_s_at	GRSF1	-2.36706	0.00427218	-2.16797	0.000741531	-2.26751
1276	218218_at	APPL2	2.56896	0.000693769	2.57915	0.000712944	2.57405		1276	207125_at	ZNF225	-2.08848	0.0219423	-2.44537	0.00130395	-2.26693
1277	1563742_at	LINC00842	2.4123	0.00950091	2.73407	1.99107e-05	2.57319		1277	235779_at	ZNF790-AS1	-2.1947	0.00166775	-2.33887	3.14495e-05	-2.26679
1278	238322_s_at	TEAD2	2.8383	0.00753594	2.30629	0.0081042	2.57229		1278	213413_at	STON1	-2.35897	0.0341651	-2.17359	0.0001263	-2.26628
1279	1552677_a_at	DIP2A	2.4398	0.033404	2.70407	0.000324679	2.57193		1279	206896_s_at	GNG7	-2.37719	0.00862268	-2.1532	4.44712e-05	-2.2652
1280	1558486_at	ZNF493	2.43991	0.00868437	2.70373	0.00148773	2.57182		1280	225612_s_at	B3GNT5	-2.48279	0.0089864	-2.04736	0.00872025	-2.26507
1281	230609_at	CLINT1	2.77132	0.00961992	2.37168	0.00254765	2.5715		1281	225228_at	DRAM2	-2.2642	0.0393934	-2.26386	0.00230418	-2.26403
1282	233141_s_at	ST7L	2.42383	0.0138729	2.71558	0.000259659	2.5697		1282	229766_at	ZNF445	-2.11449	0.0211055	-2.41324	0.000408414	-2.26387
1283	213816_s_at	MET	2.89012	0.0252236	2.24909	0.000692473	2.56961		1283	214534_at	HIST1H1B	-2.08711	0.0435641	-2.43978	0.000381872	-2.26344
1284	1560921_at	ZNF169	2.3991	0.0406063	2.73766	0.000167265	2.56838		1284	208474_at	CLDN6	-2.24969	0.000567052	-2.27643	8.23549e-05	-2.26306
1285	207740_s_at	NUP62	2.48725	0.0227519	2.64651	0.000190026	2.56688		1285	227373_at	ATXN1L	-2.1273	0.0031084	-2.3975	0.000156344	-2.2624
1286	1558603_at	PLGLB2	2.3087	0.0158688	2.82477	0.000138494	2.56673		1286	212406_s_at	PCMTD2	-2.26031	0.00294648	-2.26365	0.00246775	-2.26198
1287	1552923_a_at	PITPNM2	2.47577	0.0319109	2.65762	0.00012305	2.5667		1287	225681_at	CTHRC1	-2.17983	0.0257596	-2.34396	0.00437149	-2.26189
1288	223635_s_at	SSBP3	2.32701	0.031371	2.80363	0.000922294	2.56532		1288	210998_s_at	HGF	-2.28992	0.00262698	-2.23367	1.9318e-05	-2.2618
1289	216721_at	SLC25A30	2.54109	0.00819257	2.5889	7.97557e-05	2.565		1289	230379_x_at	NDUFAF7	-2.17112	0.0177246	-2.35005	0.00091141	-2.26058
1290	213386_at	TMEM246	2.5704	0.0180643	2.55931	9.46511e-05	2.56485		1290	222906_at	FLVCR1	-2.54354	0.00634789	-1.97686	0.00678878	-2.2602
1291	220309_at	TTC22	2.43968	0.00962724	2.68943	3.3263e-05	2.56456		1291	228322_at	NAA30	-2.25178	0.040035	-2.26739	0.00151782	-2.25958
1292	243937_x_at	AGAP6	2.61269	0.0466627	2.51637	0.000954945	2.56453		1292	236018_at	ADAL	-2.26325	0.00720044	-2.25358	0.00105347	-2.25842
1293	1555450_a_at	NAA16	2.44738	0.0102982	2.68018	0.000383371	2.56378		1293	231369_at	ZNF333	-2.3203	0.0495631	-2.19566	0.00217799	-2.25798
1294	219969_at	TXLNG	2.47909	0.00447573	2.64588	8.99077e-05	2.56248		1294	204163_at	EMILIN1	-2.25363	0.0092979	-2.26001	0.00017177	-2.25682
1295	1558330_x_at	TONSL	2.73041	0.00379094	2.39404	0.000581815	2.56222		1295	204859_s_at	APAF1	-2.44215	0.0152353	-2.06968	0.0382001	-2.25591
1296	235639_at	CDH19	2.41545	0.0129748	2.7065	8.5916e-05	2.56098		1296	231752_at	NPBWR1	-2.17773	0.0115928	-2.33377	0.000273278	-2.25575
1297	210281_s_at	ZMYM2	2.88705	0.0136487	2.23436	0.00542946	2.56071		1297	220968_s_at	TSPAN9	-2.35097	0.00917647	-2.15707	0.00257816	-2.25402
1298	217591_at	SKIL	2.96572	0.0221607	2.1555	0.0319406	2.56061		1298	1559331_x_at	CTD-2035E11.5	-2.14926	0.000429905	-2.35872	6.15681e-05	-2.25399
1299	217441_at	USP33	2.42257	0.00150371	2.69715	3.65462e-05	2.55986		1299	218637_at	IMPACT	-2.19641	0.00273021	-2.31105	0.000317032	-2.25373
1300	218215_s_at	NR1H2	2.64416	0.0320372	2.47345	3.38589e-05	2.5588		1300	1554557_at	ATP11B	-2.34282	0.0100943	-2.16426	0.0374374	-2.25354
1301	202958_at	PTPN9	2.40563	0.0182268	2.71024	0.00012066	2.55794		1301	215181_at	CDH22	-2.2433	0.00916291	-2.26332	0.000123631	-2.25331
1302	229707_at	ZNF606	2.58966	0.0224899	2.52552	9.53012e-05	2.55759		1302	228077_at	MRI1	-2.47862	0.00961118	-2.02764	0.00598945	-2.25313
1303	229703_at	DLG1	2.48587	0.0188815	2.62888	4.78316e-05	2.55737		1303	220487_at	SNTG2	-2.21704	0.000887181	-2.2883	2.09857e-05	-2.25267
1304	222217_s_at	SLC27A3	2.5452	0.00321343	2.56899	1.10522e-05	2.55709		1304	209130_at	SNAP23	-2.25368	0.0168025	-2.251	0.00396169	-2.25234
1305	229389_at	ATG16L2	2.69227	0.0227427	2.42023	0.000437513	2.55625		1305	222702_x_at	CRIPT	-2.13784	0.0198143	-2.36526	0.00214587	-2.25155
1306	201052_s_at	PSMF1	2.66384	0.0111998	2.44829	9.17866e-05	2.55607		1306	217069_at	KMT2B	-2.21121	0.0267681	-2.29165	0.000242719	-2.25143
1307	218770_s_at	TMEM39B	2.82244	0.000867748	2.28832	0.000291489	2.55538		1307	205174_s_at	QPCT	-2.30557	0.0233098	-2.19648	5.28076e-05	-2.25103
1308	203061_s_at	MDC1	2.55456	0.0246082	2.55421	0.000132557	2.55438		1308	201981_at	PAPPA	-2.37639	0.00337758	-2.12444	3.28231e-05	-2.25041
1309	212849_at	AXIN1	2.52215	0.00560625	2.58592	0.00022456	2.55403		1309	210780_at	ESR2	-2.25554	0.00223289	-2.24498	1.43186e-05	-2.25026
1310	234685_x_at	KRTAP4-9	2.49486	0.0284994	2.61018	0.000236956	2.55252		1310	1566722_a_at	SVEP1	-2.28505	0.0381174	-2.21472	0.000295925	-2.24988
1311	208285_at	OR7A5	2.47102	0.00835591	2.63381	6.6359e-05	2.55241		1311	229040_at	ITGB2-AS1	-2.24063	0.0143975	-2.25887	7.9343e-05	-2.24975
1312	200601_at	ACTN4	2.41407	0.0233617	2.68685	0.000573825	2.55046		1312	238402_s_at	ENDOV	-2.15196	0.000769004	-2.3468	3.48212e-05	-2.24938
1313	202452_at	ZER1	2.33676	0.00081706	2.76293	6.08083e-05	2.54984		1313	214848_at	YWHAZ	-1.92428	0.0199279	-2.57331	0.0025675	-2.2488
1314	1562509_at	TMEM108-AS1	2.51022	0.0278687	2.58596	0.000172778	2.54809		1314	227398_s_at	MIDN	-2.19191	0.0270029	-2.30568	0.000320138	-2.2488
1315	211842_s_at	SLC24A1	2.64614	0.00566109	2.44993	0.00324836	2.54804		1315	222043_at	CLU	-2.27983	0.00864541	-2.21753	5.66047e-05	-2.24868
1316	213562_s_at	SQLE	2.73905	7.49852e-05	2.35624	0.00289134	2.54765		1316	222627_at	VPS54	-2.44641	0.00454541	-2.05084	0.015508	-2.24863
1317	1555843_at	HNRNPM	2.43563	0.0413133	2.65559	0.000288857	2.54561		1317	212812_at	SERINC5	-2.35627	0.0284456	-2.14093	0.00625278	-2.2486
1318	1557477_at	STIM1	2.50093	0.000747147	2.5867	7.14912e-06	2.54381		1318	231525_at	IQCF5	-2.30387	0.0208949	-2.19158	8.78564e-05	-2.24772
1319	241747_s_at	CUL7	2.62948	0.00549713	2.45781	0.000998028	2.54364		1319	232719_at	CELF4	-2.38191	0.00951732	-2.11301	5.76887e-05	-2.24746
1320	1557450_s_at	WHAMMP2	2.35961	0.00334223	2.7254	0.000155807	2.54251		1320	208994_s_at	PPIG	-2.17185	0.002259	-2.32178	0.000759202	-2.24681
1321	1570273_at	LOC101927907	2.52842	4.65593e-05	2.55128	5.99342e-08	2.53985		1321	203375_s_at	TPP2	-2.16916	0.0290979	-2.3244	0.000566259	-2.24678
1322	229207_x_at	RNF187	2.44352	0.0259179	2.63405	6.46349e-05	2.53878		1322	204786_s_at	IFNAR2	-2.11592	0.0168732	-2.37448	0.00016485	-2.2452
1323	204267_x_at	PKMYT1	2.53099	0.000264042	2.54267	7.22894e-06	2.53683		1323	223269_at	POLR3GL	-2.4483	0.00445744	-2.04139	0.0275538	-2.24484
1324	1558995_at	ZNF547	2.45879	0.00593174	2.61318	3.65425e-05	2.53599		1324	227052_at	SMIM14	-2.11208	0.00282372	-2.37755	0.0011776	-2.24482
1325	223438_s_at	PPARA	2.62197	0.0330042	2.44963	0.00148801	2.5358		1325	204659_s_at	GFER	-2.11532	0.0259928	-2.37372	0.000219664	-2.24452
1326	219168_s_at	PRR5	2.67971	0.0184052	2.39137	8.35588e-05	2.53554		1326	237880_at	LOC100506457	-2.18583	0.0251691	-2.30216	0.000123259	-2.24399
1327	207793_s_at	EPB41	2.62222	0.00204003	2.44689	0.000217108	2.53456		1327	205573_s_at	SNX7	-2.41403	0.0127937	-2.07356	0.00267365	-2.24379
1328	207082_at	CSF1	2.49976	0.000938889	2.56572	5.7633e-06	2.53274		1328	231017_at	STK11	-2.20825	0.0205822	-2.27881	0.000409188	-2.24353
1329	207686_s_at	CASP8	2.78899	0.00236108	2.27536	1.35536e-05	2.53218		1329	232373_at	NOXA1	-2.28816	0.00213552	-2.19734	9.14246e-06	-2.24275
1330	211091_s_at	NF2	2.926	0.004175	2.13669	0.00113242	2.53134		1330	213239_at	PIBF1	-2.41272	0.0366597	-2.07143	0.000270833	-2.24207
1331	227735_s_at	C10orf99	2.52407	0.000238111	2.5351	0.000360276	2.52958		1331	210782_x_at	GRIN1	-2.2283	0.00244289	-2.25574	1.12073e-06	-2.24202
1332	212025_s_at	FLII	2.74716	0.00877596	2.31198	0.00581668	2.52957		1332	214316_x_at	CTC-425F1.4	-2.17193	0.0220419	-2.31182	0.00107599	-2.24188
1333	220421_at	BTNL8	2.49415	0.00821847	2.56435	0.000148582	2.52925		1333	1563581_at	RPL34-AS1	-2.43165	0.0128668	-2.052	0.000252297	-2.24182
1334	212720_at	PAPOLA	2.83377	0.0070352	2.22256	0.00110928	2.52816		1334	225838_at	EPC2	-2.13765	0.0248655	-2.34578	0.000849322	-2.24172
1335	241425_at	NUPL1	2.86674	0.0437957	2.18952	0.00511653	2.52813		1335	243780_at	CTA-250D10.23	-2.27103	0.0324947	-2.21064	0.000694228	-2.24084
1336	218359_at	NRSN2	2.7207	0.00236933	2.33479	3.35116e-05	2.52774		1336	206864_s_at	HRK	-2.11185	0.0227754	-2.36886	0.000387425	-2.24036
1337	91703_at	EHBP1L1	2.6994	0.000464413	2.35392	7.39064e-05	2.52666		1337	230677_at	EXOC3L4	-2.19941	0.0155844	-2.28085	9.00493e-05	-2.24013
1338	230343_at	CST3	2.38179	0.0126858	2.67028	0.000545685	2.52604		1338	239380_at	C5orf27	-2.22132	0.000770682	-2.25809	8.36217e-05	-2.2397
1339	223893_at	ENAM	2.44635	0.044523	2.60244	0.0013147	2.5244		1339	215454_x_at	SFTPC	-2.2221	0.0209831	-2.25723	6.40033e-06	-2.23967
1340	1555913_at	GON4L	2.66476	0.0332643	2.38225	0.000331709	2.52351		1340	236594_at	LLGL1	-1.95889	0.000274068	-2.52034	0.000464413	-2.23962
1341	206088_at	LRRC37A3	2.56434	0.00561991	2.48085	0.000296822	2.52259		1341	242957_at	VWCE	-2.32684	0.002922	-2.1486	5.22312e-05	-2.23772
1342	215898_at	TTLL5	2.51749	0.0153615	2.52768	0.000691285	2.52259		1342	230069_at	SFXN1	-2.08108	0.00930809	-2.39205	0.000347789	-2.23656
1343	215025_at	NTRK3	2.31751	0.0390729	2.72509	0.000471008	2.5213		1343	205194_at	PSPH	-2.02043	0.0159026	-2.45251	0.00395048	-2.23647
1344	229982_at	QSER1	2.71491	0.00319446	2.32672	8.17443e-05	2.52081		1344	1570127_at	LOC101929144	-2.40852	0.00271574	-2.06367	2.77718e-05	-2.2361
1345	1569001_at	BMP1	2.53461	0.00290495	2.50678	7.71869e-06	2.52069		1345	226259_at	EXOC6	-2.36072	0.0077022	-2.11127	0.00394742	-2.23599
1346	201742_x_at	SRSF1	2.50034	0.00512249	2.54071	1.87818e-05	2.52053		1346	208370_s_at	RCAN1	-2.51132	0.0113473	-1.96012	0.0373377	-2.23572
1347	1556163_a_at	IGSF3	2.46423	0.00410588	2.57557	4.20905e-05	2.5199		1347	218613_at	PSD3	-2.23292	0.00341367	-2.23724	0.000676346	-2.23508
1348	1552477_a_at	IRF6	2.54942	0.0119367	2.49033	1.08131e-05	2.51987		1348	212798_s_at	ANKMY2	-2.07553	0.00519562	-2.39388	5.72822e-05	-2.2347
1349	208793_x_at	SMARCA4	2.17986	0.0256974	2.85855	0.000545332	2.51921		1349	224894_at	YAP1	-2.11042	0.0181273	-2.35872	0.0143984	-2.23457
1350	205574_x_at	BMP1	2.65247	0.00822118	2.38589	0.0016382	2.51918		1350	238345_at	SLC38A10	-2.21317	0.01701	-2.25581	0.00233012	-2.23449
1351	1552610_a_at	JAK1	2.63452	0.0209408	2.40247	0.0195185	2.5185		1351	228577_x_at	ODF2L	-2.16064	0.0119299	-2.30525	0.000958034	-2.23294
1352	244046_at	URGCP	2.52127	0.0152053	2.51487	5.84956e-05	2.51807		1352	213282_at	APOOL	-2.25447	0.00965382	-2.21079	0.000157881	-2.23263
1353	217042_at	RDH11	2.70022	0.00369469	2.33589	0.00138966	2.51805		1353	213559_s_at	ZNF467	-1.99982	0.0100873	-2.46446	5.12874e-05	-2.23214
1354	219916_s_at	RNF39	2.46532	0.00134906	2.56973	1.80574e-05	2.51753		1354	231903_x_at	ARHGAP23	-2.37321	0.00122029	-2.09096	7.80594e-05	-2.23208
1355	1561531_at	PLCH1-AS1	2.35273	0.0112213	2.68124	6.38742e-05	2.51699		1355	225561_at	SELT	-2.20911	0.0148956	-2.2549	3.13817e-05	-2.23201
1356	229593_at	H2AFY	2.65905	0.00542935	2.37376	0.000601866	2.5164		1356	207281_x_at	VCX2	-2.23279	0.0109304	-2.22989	1.4208e-05	-2.23134
1357	217924_at	C6orf106	2.49844	0.00214493	2.53182	0.00421388	2.51513		1357	226316_at	RBM26	-2.34818	0.0230202	-2.11402	0.0031925	-2.2311
1358	209830_s_at	SLC9A3R2	2.09372	0.0169952	2.9335	0.000334426	2.51361		1358	1557383_a_at	RP5-1092A3.4	-2.37428	0.0217004	-2.08707	0.00069212	-2.23068
1359	201790_s_at	DHCR7	2.52564	0.000178023	2.49698	1.35017e-05	2.51131		1359	203401_at	PRPS2	-2.29289	0.0216789	-2.16829	0.00209795	-2.23059
1360	215090_x_at	LOC440434	2.55733	0.00255847	2.46463	0.000254411	2.51098		1360	240318_at	AFMID	-2.12682	0.00820656	-2.334	2.98304e-06	-2.23041
1361	206074_s_at	HMGA1	2.53337	0.00794313	2.48681	5.71946e-05	2.51009		1361	201603_at	PPP1R12A	-2.09644	0.00388186	-2.36415	0.000458824	-2.23029
1362	1560631_at	CALCOCO2	2.42807	0.0149439	2.59073	0.000138459	2.5094		1362	205766_at	TCAP	-2.29914	0.0444538	-2.16112	0.000953774	-2.23013
1363	1567013_at	NFE2L2	2.71759	0.00359435	2.29989	0.000516414	2.50874		1363	244571_s_at	TTC12	-2.15241	0.0229478	-2.30779	0.000273045	-2.2301
1364	232566_at	NOL6	2.29623	0.0102331	2.72089	0.00029145	2.50856		1364	54051_at	PKNOX1	-2.3341	0.0363845	-2.12471	0.00123931	-2.2294
1365	219189_at	FBXL6	2.58486	0.0108042	2.43075	0.000217071	2.50781		1365	235143_at	SLC10A7	-2.1024	0.0351867	-2.35615	0.000744995	-2.22927
1366	203194_s_at	NUP98	2.4867	0.00410436	2.52785	3.27428e-07	2.50727		1366	224375_at	LOC102724870	-2.36977	0.0123889	-2.08769	3.63945e-05	-2.22873
1367	212777_at	SOS1	2.40543	0.00081529	2.60783	0.000181347	2.50663		1367	217119_s_at	CXCR3	-2.19262	0.000863064	-2.26465	0.000185756	-2.22863
1368	230106_at	ZXDC	2.45331	0.0047896	2.55551	1.30233e-05	2.50441		1368	217661_x_at	SIX5	-2.19356	0.0187934	-2.26264	0.000147337	-2.2281
1369	214885_at	KAT8	2.51712	0.0141261	2.49157	2.46596e-05	2.50434		1369	219055_at	SRBD1	-2.2528	0.00215139	-2.203	0.000147665	-2.2279
1370	1562741_at	UBXN4	2.41167	0.00183789	2.59638	4.45046e-05	2.50402		1370	230801_at	RPRD1B	-2.27692	0.0172121	-2.17742	6.67437e-05	-2.22717
1371	240435_at	LOC101928635	2.38375	0.0398176	2.62072	0.000336529	2.50223		1371	242255_at	WDR37	-2.06366	0.00764915	-2.38921	0.00297588	-2.22643
1372	1567028_s_at	SH3GL1P2	2.40427	0.030787	2.59933	0.000215395	2.5018		1372	212263_at	QKI	-2.07255	0.00742913	-2.38014	0.000261809	-2.22635
1373	207319_s_at	CDK13	2.61235	0.00883554	2.38891	1.6211e-05	2.50063		1373	204778_x_at	HOXB7	-2.27145	0.0117958	-2.181	0.000244864	-2.22623
1374	1553141_at	LACC1	2.33388	0.00866761	2.66698	1.66728e-05	2.50043		1374	224538_s_at	PARD6G	-2.3178	0.0222285	-2.13427	0.000734328	-2.22603
1375	208331_at	BPY2	2.42869	0.0162041	2.57212	4.01082e-05	2.5004		1375	214400_at	INSL3	-2.24947	0.00767339	-2.20071	0.00068676	-2.22509
1376	210658_s_at	GGA2	2.46963	0.0039998	2.53118	6.26561e-06	2.5004		1376	225527_at	CEBPG	-2.13953	0.00082227	-2.31064	0.000233762	-2.22508
1377	1568718_at	SLC22A23	2.50688	0.00227069	2.49368	2.12496e-05	2.50028		1377	238867_at	TMEM182	-2.21721	0.0184768	-2.23192	0.0172204	-2.22457
1378	232785_at	RGAG1	2.61047	0.00276193	2.38733	4.44308e-05	2.4989		1378	218396_at	VPS13C	-2.52008	0.00975215	-1.92875	0.00659825	-2.22442
1379	231252_at	KANSL1L	2.3933	0.0283285	2.60353	0.000401047	2.49842		1379	224443_at	LINC00467	-2.07059	0.0160204	-2.37821	0.000629661	-2.2244
1380	220369_at	SMEK1	2.61123	0.0185391	2.38493	0.000142058	2.49808		1380	204100_at	THRA	-2.24321	0.00834831	-2.20521	3.13466e-05	-2.22421
1381	229009_at	SIX5	2.53635	0.00298442	2.459	0.000294342	2.49768		1381	224043_s_at	UPB1	-2.19764	0.0241362	-2.25056	3.4381e-05	-2.2241
1382	201774_s_at	NCAPD2	2.78243	0.000259745	2.21284	0.00368479	2.49763		1382	217647_at	DHODH	-2.23682	0.000843055	-2.21053	2.16037e-05	-2.22368
1383	211814_s_at	CCNE2	2.39655	0.00650632	2.59788	0.000741959	2.49721		1383	234002_at	ABHD16B	-2.20569	0.04026	-2.24106	0.000233593	-2.22337
1384	221347_at	CHRM5	2.31464	0.0189557	2.67548	8.61642e-06	2.49506		1384	218588_s_at	FAM114A2	-2.2216	0.00872258	-2.22426	0.0011885	-2.22293
1385	227511_at	SAMD4B	2.31629	0.000173852	2.67243	2.83787e-05	2.49436		1385	1558193_at	ANKRD54	-2.10917	0.00536369	-2.33227	5.04057e-05	-2.22072
1386	1569481_s_at	SNX22	2.51868	0.00269563	2.46913	2.38718e-07	2.4939		1386	236701_at	GSG1L	-2.25488	0.00337168	-2.18539	2.15797e-05	-2.22013
1387	204805_s_at	H1FX	2.62101	0.00506137	2.36434	0.000401484	2.49268		1387	226326_at	PCGF5	-2.06788	0.0191284	-2.37197	0.000727051	-2.21992
1388	207724_s_at	SPAST	2.65947	0.000456656	2.3254	3.43422e-05	2.49243		1388	212585_at	OSBPL8	-2.14552	0.00730531	-2.29415	0.000121003	-2.21983
1389	226053_at	MAP2K7	2.12391	0.000629886	2.85856	0.00622033	2.49124		1389	223137_at	ZDHHC4	-2.29372	0.00858095	-2.14594	6.49648e-08	-2.21983
1390	205902_at	KCNN3	2.5155	0.0146677	2.46693	4.0079e-06	2.49121		1390	65438_at	TLDC1	-2.07152	0.0117438	-2.36765	0.000245385	-2.21958
1391	243841_at	SYNE2	2.52531	0.00212374	2.4558	0.00209706	2.49056		1391	1562365_at	LOC286177	-2.32591	0.0133578	-2.11277	0.000347475	-2.21934
1392	1566908_at	C9orf173	2.35452	0.0014774	2.62106	2.29972e-05	2.48779		1392	223537_s_at	WNT5B	-2.15533	0.00234712	-2.28277	8.80155e-05	-2.21905
1393	243011_at	NXPE3	2.87286	0.00216961	2.10059	0.00812334	2.48672		1393	201424_s_at	CUL4A	-2.24757	0.0158049	-2.19018	4.68002e-05	-2.21887
1394	221393_at	TAAR3	2.37495	0.00678218	2.59806	4.65061e-05	2.48651		1394	221376_at	FGF17	-2.25893	0.00189553	-2.17831	4.95699e-05	-2.21862
1395	209594_x_at	PSG9	2.25648	0.0102362	2.71649	4.26814e-05	2.48649		1395	224827_at	UBTD2	-2.20751	0.0228072	-2.22957	0.002974	-2.21854
1396	216058_s_at	CYP2C19	2.39185	0.00698662	2.58021	0.000319684	2.48603		1396	238404_x_at	SEZ6L2	-2.19283	0.0117806	-2.24397	0.000194301	-2.2184
1397	206263_at	FMO4	2.33745	0.00874121	2.63139	0.00048095	2.48442		1397	204634_at	NEK4	-2.24793	0.0148807	-2.18843	0.00115459	-2.21818
1398	211312_s_at	WISP1	2.51318	0.0293609	2.45537	0.000207987	2.48428		1398	231748_at	ULBP3	-2.22293	0.0179326	-2.21324	0.000278301	-2.21808
1399	212336_at	EPB41L1	2.03246	0.00298189	2.9358	0.00116029	2.48413		1399	220265_at	GPR107	-2.21843	0.0372667	-2.21703	2.88094e-06	-2.21773
1400	212005_at	SZRD1	2.47576	0.00124829	2.49155	7.0368e-06	2.48366		1400	240617_at	LOC100287098	-2.31935	0.0180402	-2.11601	0.0003028	-2.21768
1401	1554302_s_at	LHFPL3-AS1	2.54391	0.00683297	2.42337	3.94393e-05	2.48364		1401	228600_x_at	FAM221A	-2.46686	0.0287806	-1.9684	0.0214106	-2.21763
1402	1554208_at	MEI1	2.44215	0.0141698	2.52506	5.91116e-05	2.4836		1402	1560848_at	LOC101927490	-2.24384	0.0247123	-2.1902	0.000428663	-2.21702
1403	1552978_a_at	SCAMP1	2.46822	0.00264444	2.49731	0.000109724	2.48277		1403	213033_s_at	NFIB	-2.27976	0.0081125	-2.15273	0.00108572	-2.21624
1404	1556510_at	NFIA-AS2	2.50598	0.00482977	2.45906	1.08024e-05	2.48252		1404	1555301_a_at	DIP2A	-2.36651	0.000369249	-2.06523	0.0158007	-2.21587
1405	216682_s_at	SUPT20H	2.67705	0.0384716	2.28766	0.000282649	2.48236		1405	226019_at	OMA1	-2.34538	0.0266239	-2.08613	0.00243638	-2.21575
1406	212249_at	PIK3R1	2.53528	0.0253435	2.42838	0.000578263	2.48183		1406	202840_at	TAF15	-2.03847	0.011372	-2.3915	0.0015119	-2.21498
1407	1561346_at	LOC101927166	2.46473	0.0237161	2.49827	3.63496e-05	2.4815		1407	222423_at	NDFIP1	-2.1641	0.00976297	-2.26573	1.09453e-05	-2.21491
1408	208452_x_at	MYO9B	2.3298	0.0114289	2.63234	0.000145535	2.48107		1408	207378_at	TREH	-2.18125	0.0109057	-2.2485	0.000197571	-2.21488
1409	242042_s_at	HAGLR	2.31771	0.012685	2.6425	7.41745e-05	2.48011		1409	225796_at	PXK	-2.30343	0.0318006	-2.12448	0.0153768	-2.21396
1410	206468_s_at	METTL13	2.43238	0.00275988	2.5277	1.23651e-05	2.48004		1410	220849_at	LOC79999	-2.19588	0.001458	-2.23203	1.21658e-05	-2.21395
1411	1562557_at	LOC101928144	2.47941	0.0153437	2.47984	9.64522e-05	2.47962		1411	209783_at	DBP	-2.2758	0.00212632	-2.15204	3.16108e-05	-2.21392
1412	208426_x_at	KIR2DL4	2.36775	0.00227262	2.587	3.25745e-05	2.47738		1412	207139_at	ATP4A	-2.40676	0.00668459	-2.02101	1.13993e-05	-2.21388
1413	223793_at	PRRC2B	2.3608	0.000222068	2.59181	0.000847518	2.4763		1413	223398_at	C9orf89	-1.97301	0.0112031	-2.45452	5.87553e-05	-2.21376
1414	1557049_at	BTBD19	2.33446	0.0108359	2.61813	0.00111329	2.47629		1414	235230_at	PLCXD2	-2.34778	0.0212834	-2.07886	0.00224692	-2.21332
1415	228836_at	SLC25A35	2.41813	0.0113179	2.5344	4.42532e-05	2.47627		1415	236249_at	IKBIP	-2.45762	0.0165944	-1.96882	0.0437524	-2.21322
1416	217448_s_at	TOX4	2.54458	0.0046351	2.4068	0.000191465	2.47569		1416	235648_at	ZNF567	-2.06185	0.00473575	-2.36441	0.000781629	-2.21313
1417	215273_s_at	TADA3	2.63496	0.000750385	2.31554	0.00011676	2.47525		1417	226140_s_at	OTUD1	-2.24307	0.0124469	-2.18316	0.000238914	-2.21312
1418	220542_s_at	BPIFA1	2.34682	0.00924002	2.59892	2.19687e-05	2.47287		1418	229253_at	THEM4	-2.06963	0.00417021	-2.35627	0.000143504	-2.21295
1419	1553555_at	TAS2R38	2.3947	0.0193238	2.55096	9.04658e-06	2.47283		1419	205375_at	MDFI	-2.16127	0.0119583	-2.26443	4.04403e-05	-2.21285
1420	210816_s_at	CYB561	2.52935	0.00157168	2.41627	0.00127763	2.47281		1420	207574_s_at	GADD45B	-2.2687	0.00190113	-2.15545	0.000698877	-2.21208
1421	1566646_at	LINC01225	2.40439	0.00463703	2.538	8.56636e-07	2.47119		1421	239888_at	UBQLN2	-2.06152	0.00415864	-2.36131	0.00121288	-2.21141
1422	208408_at	PTN	2.41323	0.0136723	2.5243	0.000135476	2.46877		1422	204973_at	GJB1	-2.2551	0.00542499	-2.16712	2.24631e-05	-2.21111
1423	202058_s_at	KPNA1	2.20683	0.014745	2.72983	0.00135272	2.46833		1423	209898_x_at	ITSN2	-2.1737	0.0025076	-2.24721	0.000273855	-2.21046
1424	200954_at	ATP6V0C	2.40881	0.00684223	2.52602	1.34641e-05	2.46741		1424	223476_s_at	C12orf65	-2.04063	0.00940716	-2.38006	0.000201756	-2.21035
1425	211900_x_at	CD6	2.44022	0.000481221	2.49379	0.000219634	2.46701		1425	206085_s_at	CTH	-2.15716	0.00455572	-2.26261	7.84969e-05	-2.20988
1426	219333_s_at	CAPN10	2.53158	0.0029604	2.40225	0.000162506	2.46692		1426	204870_s_at	PCSK2	-2.1339	0.0234393	-2.28558	0.000858233	-2.20974
1427	207675_x_at	ARTN	2.78766	0.0160088	2.14589	0.000871059	2.46678		1427	210946_at	PPAP2A	-1.89657	0.0196206	-2.52071	0.000763212	-2.20864
1428	215771_x_at	RET	2.65843	0.000435195	2.27337	0.00014545	2.4659		1428	238964_at	FIGN	-2.27355	0.0157191	-2.14324	0.000104103	-2.2084
1429	201525_at	APOD	2.44921	0.01014	2.48244	2.13668e-05	2.46582		1429	212923_s_at	PXDC1	-2.00644	0.0241624	-2.40772	0.00105929	-2.20708
1430	223789_s_at	GTPBP2	2.49898	0.00295391	2.43237	0.000571564	2.46568		1430	232764_at	CCNB2	-2.25343	0.0418518	-2.16069	0.0006471	-2.20706
1431	232322_x_at	STARD10	2.71837	0.00315799	2.212	8.61759e-05	2.46518		1431	240336_at	HBM	-2.1299	0.00922014	-2.28396	1.663e-05	-2.20693
1432	214671_s_at	ABR	2.35536	0.011415	2.57497	9.72538e-05	2.46516		1432	213238_at	ATP10D	-2.06414	0.00190218	-2.34971	0.0162322	-2.20693
1433	201802_at	SLC29A1	2.38628	0.00407935	2.54199	0.00076686	2.46414		1433	214438_at	HLX	-2.2604	0.00250271	-2.15161	1.53931e-05	-2.20601
1434	222773_s_at	GALNT12	2.70846	0.00383418	2.21972	0.00162841	2.46409		1434	213483_at	PPWD1	-2.152	0.0128208	-2.25892	5.45582e-05	-2.20546
1435	220108_at	GNA14	2.24546	0.0241566	2.68168	4.4675e-05	2.46357		1435	204354_at	POT1	-2.232	0.00741712	-2.17876	0.00232534	-2.20538
1436	231044_at	C1orf194	2.4053	0.0377258	2.51639	0.000414004	2.46084		1436	228909_at	LOC642852	-2.15137	0.000251128	-2.25909	4.43935e-05	-2.20523
1437	208013_s_at	ACRV1	2.3826	0.00410521	2.53906	4.6442e-05	2.46083		1437	1557118_a_at	INTS6-AS1	-2.12961	0.0183925	-2.27976	0.00043768	-2.20469
1438	201768_s_at	CLINT1	2.43625	0.00234029	2.48475	1.59056e-05	2.4605		1438	211987_at	TOP2B	-2.23063	0.00247861	-2.17844	0.00890955	-2.20453
1439	205701_at	IPO8	2.34703	0.00665095	2.57323	2.80552e-05	2.46013		1439	206773_at	LY6H	-2.24951	0.00333059	-2.15788	2.00191e-05	-2.20369
1440	217349_s_at	PRICKLE3	2.30202	0.00276529	2.617	0.000141893	2.45951		1440	234979_at	BCDIN3D	-2.07779	0.00935604	-2.32933	0.000561601	-2.20356
1441	201766_at	ELAC2	2.39264	0.038006	2.52505	0.000353284	2.45885		1441	222818_at	OSBPL10	-2.09617	0.0270066	-2.30956	0.00206463	-2.20287
1442	1553691_at	B3GALNT2	2.52402	0.0219956	2.39027	3.28502e-05	2.45715		1442	231046_at	LINC01023	-1.92447	0.0216431	-2.48021	0.000158112	-2.20234
1443	235266_at	ATAD2	2.86017	0.0441985	2.05269	0.0334951	2.45643		1443	227443_at	LURAP1L	-2.28355	0.00233084	-2.12029	0.0249747	-2.20192
1444	201259_s_at	SYPL1	2.48969	0.000168095	2.42298	4.50796e-05	2.45634		1444	212886_at	CCDC69	-2.10324	0.0251523	-2.30031	0.00043265	-2.20178
1445	228522_at	FBRSL1	2.42162	0.00198322	2.49051	0.000682255	2.45606		1445	202305_s_at	FEZ2	-2.15284	0.00670049	-2.25029	5.31865e-05	-2.20156
1446	212152_x_at	ARID1A	2.28255	0.00219493	2.62726	3.19775e-05	2.45491		1446	235466_s_at	LOC102724017	-2.12894	0.00186954	-2.27406	0.000160784	-2.2015
1447	236693_at	MIR124-2HG	2.42581	0.00756924	2.48345	3.024e-05	2.45463		1447	201845_s_at	RYBP	-2.19872	0.0097718	-2.20366	0.000147342	-2.20119
1448	204454_at	LDOC1	2.51771	0.0094588	2.39088	0.000566679	2.4543		1448	221599_at	AAMDC	-2.27138	0.0182483	-2.13006	0.000812906	-2.20072
1449	1560928_at	LOC151657	2.30373	0.0206796	2.60323	1.47907e-05	2.45348		1449	238929_at	SRSF8	-2.28048	0.0111901	-2.11991	0.000265627	-2.20019
1450	221080_s_at	DENND1C	2.57735	0.0267631	2.326	0.00053147	2.45167		1450	237228_at	ZDHHC1	-2.25615	0.00755422	-2.14027	0.000123735	-2.19821
1451	207184_at	SLC6A13	2.42173	0.00241916	2.47879	3.78345e-06	2.45026		1451	202577_s_at	DDX19A	-2.21985	0.00360044	-2.17642	0.000237574	-2.19813
1452	216153_x_at	RECK	2.07067	0.00200399	2.82954	0.00502186	2.4501		1452	214337_at	COPA	-2.27767	0.0170951	-2.11703	0.000133115	-2.19735
1453	220853_at	GTDC1	2.35692	0.00196013	2.54306	3.81085e-07	2.44999		1453	229872_s_at	LOC100996740	-2.15162	0.0370047	-2.24181	0.0492838	-2.19672
1454	224258_at	DBIL5P2	2.38858	0.0281209	2.50978	0.000398026	2.44918		1454	206338_at	ELAVL3	-2.18997	0.0104838	-2.20282	2.4042e-05	-2.19639
1455	217813_s_at	SPIN1	2.57837	0.00488518	2.31925	0.000219312	2.44881		1455	225086_at	FAM98B	-2.09955	0.00508192	-2.29275	0.000246765	-2.19615
1456	214070_s_at	ATP10B	2.34736	0.0143577	2.54969	5.90625e-05	2.44853		1456	231969_at	STOX2	-2.11627	0.0145198	-2.27581	0.000113969	-2.19604
1457	1555167_s_at	NAMPT	2.71371	0.00193355	2.18122	0.00345323	2.44747		1457	229478_x_at	BIVM	-2.16063	0.0049853	-2.23142	0.00141395	-2.19602
1458	237899_at	LOC100506374	2.46252	0.0037972	2.43235	7.86021e-07	2.44744		1458	64418_at	SYNRG	-2.11471	0.00185954	-2.27558	2.82017e-06	-2.19515
1459	227450_at	ERP27	2.36762	0.00383659	2.52718	0.000100953	2.4474		1459	224171_at	LSM14B	-2.12099	0.000115661	-2.26874	3.21176e-05	-2.19487
1460	214699_x_at	WIPI2	2.36595	0.00104644	2.52818	5.06314e-06	2.44707		1460	208087_s_at	ZBP1	-2.25988	0.00182544	-2.12935	0.000296301	-2.19461
1461	1555269_a_at	ANO1	2.41804	0.0148285	2.47537	2.36244e-05	2.4467		1461	232161_x_at	PTPN4	-2.26647	0.0168532	-2.12212	0.00050149	-2.19429
1462	1554591_at	PCAT4	2.3179	0.00959662	2.5718	8.73805e-06	2.44485		1462	214098_at	KIAA1107	-2.13184	0.0301858	-2.25622	0.00113078	-2.19403
1463	207511_s_at	CNPPD1	2.2874	0.0205942	2.60178	0.000885025	2.44459		1463	229017_s_at	DSTYK	-2.13236	0.0101588	-2.25559	0.00107034	-2.19398
1464	1556717_at	MIR194-2	2.3732	0.0107813	2.51583	2.06901e-05	2.44451		1464	210364_at	SCN2B	-2.16288	0.0460798	-2.22451	0.000672341	-2.19369
1465	1555000_at	OK/SW-CL.36	2.35614	0.0156039	2.53146	0.000484945	2.4438		1465	217870_s_at	CMPK1	-2.20453	0.00570903	-2.18242	0.000487534	-2.19348
1466	211120_x_at	ESR2	2.48015	0.00502629	2.40614	2.86199e-06	2.44315		1466	219585_at	CCDC28B	-2.21367	0.0225455	-2.17314	0.00118262	-2.19341
1467	241513_at	RP11-1152H14.1	2.51911	0.0083197	2.36707	0.00035297	2.44309		1467	220588_at	BCAS4	-2.22345	0.00266589	-2.16301	6.45079e-05	-2.19323
1468	235641_at	TRIB1	2.43798	0.0294436	2.44709	0.000131203	2.44254		1468	212328_at	LIMCH1	-1.92711	0.0376603	-2.45892	0.00884651	-2.19301
1469	224307_x_at	MAGI3	2.53115	0.0255147	2.35359	0.00040047	2.44237		1469	218436_at	SIL1	-2.21355	0.0265009	-2.16916	0.00111978	-2.19136
1470	235160_at	ATF7	2.22794	0.0121526	2.65674	0.000217075	2.44234		1470	206222_at	TNFRSF10C	-2.23801	0.00660521	-2.14461	0.000140664	-2.19131
1471	238434_at	SMCR8	2.35884	0.0103298	2.52545	0.00184291	2.44215		1471	213361_at	TDRD7	-2.34151	0.00471704	-2.04044	0.00142488	-2.19097
1472	229977_at	RTDR1	2.35663	0.0166555	2.52632	0.000383142	2.44148		1472	219536_s_at	ZFP64	-2.21461	0.00367852	-2.16727	0.000219318	-2.19094
1473	1562267_s_at	ZNF709	2.1845	0.0192499	2.69799	4.76099e-05	2.44124		1473	220554_at	SLC22A7	-2.36738	0.00494823	-2.01402	0.000361866	-2.1907
1474	226094_at	PIK3C2A	2.67048	0.00203616	2.20819	6.99767e-05	2.43933		1474	213267_at	DOPEY1	-2.27498	0.00709082	-2.10627	0.00109732	-2.19062
1475	229274_at	GNAS	2.55932	0.00331685	2.31777	0.000929565	2.43854		1475	201448_at	TIA1	-2.21975	0.00795282	-2.16042	0.00216679	-2.19008
1476	201755_at	MCM5	2.54671	0.00373601	2.32995	1.66354e-05	2.43833		1476	235125_x_at	FAM73A	-2.30894	0.0459898	-2.07105	0.0176428	-2.19
1477	1565716_at	FUS	2.67765	0.0262996	2.19854	4.32247e-05	2.43809		1477	206875_s_at	SLK	-2.31478	0.00776061	-2.0644	0.0120194	-2.18959
1478	1555467_a_at	CELF1	2.4852	0.00510369	2.39004	0.000517316	2.43762		1478	1560772_a_at	RP11-285A1.1	-2.26153	0.005424	-2.11553	0.000123151	-2.18853
1479	234938_at	BACH1	2.26022	0.00303112	2.615	2.49975e-05	2.43761		1479	225072_at	ZCCHC3	-2.24338	0.00335114	-2.13331	0.000993534	-2.18834
1480	1555300_a_at	MED12L	2.51172	0.00161195	2.36008	6.01316e-05	2.4359		1480	204176_at	KLHL20	-2.237	0.0161111	-2.1386	0.00142817	-2.1878
1481	219579_at	RAB3IL1	2.48525	0.0148684	2.3855	0.000111329	2.43538		1481	208740_at	SAP18	-2.20585	0.0118828	-2.16954	0.0155311	-2.18769
1482	238748_at	RAD18	2.55178	0.0117068	2.31749	3.28583e-05	2.43464		1482	241370_at	LOC286052	-2.0801	0.000993142	-2.29373	0.000320451	-2.18691
1483	209629_s_at	NXT2	2.4511	0.00247327	2.41725	0.000101437	2.43417		1483	221007_s_at	FIP1L1	-2.13239	0.0217093	-2.24014	0.000150018	-2.18626
1484	33768_at	DMWD	2.34452	0.014103	2.52348	0.000120654	2.434		1484	216424_at	CD4	-2.08669	0.00919651	-2.28561	6.85558e-05	-2.18615
1485	223326_s_at	LOC80154	2.4231	0.00349988	2.44468	6.38868e-05	2.43389		1485	226875_at	DOCK11	-2.4002	0.0106044	-1.97155	0.00735425	-2.18587
1486	224730_at	DCAF7	2.54116	0.00159251	2.32659	0.000111465	2.43388		1486	222198_at	RP11-930P14.2	-2.2625	0.0395151	-2.10921	0.00345797	-2.18586
1487	220815_at	CTNNA3	2.37209	0.0412096	2.49544	0.000350648	2.43377		1487	214193_s_at	DIEXF	-2.34205	0.0221786	-2.02944	0.00490866	-2.18574
1488	209727_at	GM2A	2.44817	0.0429507	2.41933	0.00119514	2.43375		1488	214633_at	SOX3	-2.28729	0.0133925	-2.08366	0.00426302	-2.18548
1489	243759_at	SCAF4	2.6318	0.0464639	2.2351	0.00179008	2.43345		1489	227116_at	MON1B	-2.06434	0.00929829	-2.30465	0.000319635	-2.1845
1490	217765_at	NRBP1	2.46161	0.00367894	2.40254	0.000663408	2.43208		1490	222656_at	UBE2W	-1.97726	0.0337354	-2.39166	0.000566025	-2.18446
1491	240643_at	TTBK1	2.40917	0.0497088	2.45416	0.000892975	2.43166		1491	213985_s_at	TMEM259	-2.23048	0.00471062	-2.13833	1.30046e-05	-2.1844
1492	218907_s_at	LRRC61	2.60733	0.000847019	2.2558	0.000620678	2.43156		1492	241378_at	MIB2	-2.12056	0.00313663	-2.24793	4.53359e-05	-2.18424
1493	239378_at	PITRM1	2.38753	0.00854333	2.47511	9.22972e-06	2.43132		1493	221372_s_at	P2RX2	-2.20095	0.020848	-2.1666	0.000391755	-2.18377
1494	221330_at	CHRM2	2.31087	0.0176653	2.55133	1.46701e-05	2.4311		1494	216701_at	C1orf68	-2.22326	0.00402792	-2.1437	0.000252214	-2.18348
1495	216294_s_at	KIAA1109	2.50552	0.00955011	2.35636	0.000354842	2.43094		1495	1557275_a_at	TLCD2	-2.15355	0.0258153	-2.21304	0.000123227	-2.1833
1496	203258_at	DRAP1	2.41199	0.0102478	2.44971	2.90848e-05	2.43085		1496	234231_at	CASP16	-2.24732	0.00870953	-2.1172	1.00411e-05	-2.18226
1497	235341_at	DNAJC3	2.45322	0.0437101	2.40694	0.00145188	2.43008		1497	240069_at	LOC102724880	-2.11659	0.00202022	-2.24755	0.000177031	-2.18207
1498	220461_at	PCNXL2	2.32761	0.00759453	2.53249	5.70555e-06	2.43005		1498	1568739_at	LOC285692	-2.17702	0.0255469	-2.18559	0.000307957	-2.18131
1499	213363_at	CA5BP1	2.32017	0.00393995	2.53889	5.20331e-05	2.42953		1499	225711_at	ARL6IP6	-2.07191	0.0283773	-2.28971	3.26382e-06	-2.18081
1500	214673_s_at	HUWE1	2.34327	0.00354017	2.51538	0.000204716	2.42932		1500	234055_s_at	GZF1	-2.23015	0.00839552	-2.13109	0.000228065	-2.18062
1501	1558336_at	LOC101928157	2.47434	0.0123537	2.38424	0.000227926	2.42929		1501	205406_s_at	SPA17	-2.12901	0.0103349	-2.23092	6.38522e-06	-2.17997
1502	1553647_at	CDYL2	2.33189	0.00621312	2.52651	0.000425635	2.4292		1502	212990_at	SYNJ1	-2.15783	0.0157268	-2.20178	0.0101105	-2.1798
1503	226716_at	PRR12	2.26109	0.00184633	2.59669	8.68939e-07	2.42889		1503	208560_at	KCNA10	-2.17084	0.00797264	-2.18645	3.63476e-05	-2.17864
1504	238777_x_at	ATMIN	2.31844	0.00534562	2.53902	7.9496e-05	2.42873		1504	212722_s_at	JMJD6	-2.18561	0.0355988	-2.17095	0.00118623	-2.17828
1505	201224_s_at	SRRM1	2.38601	0.00668371	2.47092	4.91765e-05	2.42847		1505	219297_at	WDR44	-2.21998	0.0392539	-2.13655	0.000901687	-2.17827
1506	202173_s_at	VEZF1	2.71509	0.00233449	2.13835	0.00291933	2.42672		1506	203455_s_at	SAT1	-2.08454	0.0291588	-2.27074	0.000145036	-2.17764
1507	235043_at	FAM122A	2.2973	0.0003563	2.55403	1.17077e-05	2.42566		1507	207214_at	SPINK4	-1.79162	0.00623194	-2.56179	0.000280376	-2.17671
1508	1557131_at	SSSCA1-AS1	2.32863	0.0257594	2.5207	2.20372e-05	2.42467		1508	206629_at	ADAMTSL2	-2.27581	0.00654335	-2.07732	0.000432005	-2.17657
1509	233590_at	LOC100506457	2.30379	0.00354098	2.54339	0.000131762	2.42359		1509	1561038_at	ZNF81	-2.31316	0.00169119	-2.03736	0.000728786	-2.17526
1510	239201_at	CDK15	2.33978	0.0186184	2.50692	0.000252251	2.42335		1510	219099_at	C12orf5	-2.20632	0.0174646	-2.142	0.000191625	-2.17416
1511	214135_at	CLDN18	2.34122	0.0127848	2.50516	4.40323e-05	2.42319		1511	203651_at	ZFYVE16	-2.36743	0.0087059	-1.97978	0.000769545	-2.17361
1512	227924_at	INO80D	2.36953	0.00193239	2.47644	1.34231e-05	2.42299		1512	229519_at	FXR1	-2.28245	0.00683602	-2.06463	0.00385085	-2.17354
1513	1559601_at	KIAA2018	2.67359	0.0300216	2.17197	0.000406832	2.42278		1513	218577_at	LRRC40	-2.08549	0.0288841	-2.25958	0.000136192	-2.17253
1514	160020_at	MMP14	2.40344	0.0057529	2.4419	1.54503e-05	2.42267		1514	203762_s_at	DYNC2LI1	-2.19302	0.0147717	-2.15086	0.00283479	-2.17194
1515	220946_s_at	SETD2	2.45186	0.0194715	2.39218	5.67436e-05	2.42202		1515	223177_at	NT5DC1	-2.03158	0.00324792	-2.31199	1.31856e-05	-2.17178
1516	226304_at	HSPB6	2.30238	0.0101308	2.54117	0.000161844	2.42178		1516	222668_at	KCTD15	-2.00442	0.00524434	-2.33893	5.11526e-06	-2.17168
1517	1559268_at	ADAM23	2.44885	0.0285832	2.39395	0.000592676	2.4214		1517	204802_at	RRAD	-2.22218	0.0158876	-2.12115	0.000252638	-2.17166
1518	214900_at	ZKSCAN1	2.36351	0.0309774	2.47884	0.000148545	2.42117		1518	227303_at	ANKS3	-2.16495	0.00416134	-2.17824	8.33738e-06	-2.17159
1519	1566134_at	CARHSP1	2.36686	0.0217084	2.47511	2.01304e-06	2.42098		1519	228908_s_at	LOC642852	-2.25092	0.0186186	-2.09142	0.000384213	-2.17117
1520	208077_at	C9orf38	2.45712	0.0387949	2.38327	0.000478593	2.4202		1520	229957_at	TMEM91	-2.19368	0.0096909	-2.14851	0.000333406	-2.1711
1521	240054_at	LOC101929668	2.31782	0.0024922	2.52208	5.76086e-06	2.41995		1521	203897_at	LYRM1	-2.05785	0.00942918	-2.28404	6.08836e-05	-2.17095
1522	240044_x_at	TNRC6B	2.70596	0.0383852	2.13207	0.0166879	2.41901		1522	218158_s_at	APPL1	-2.13917	0.0168211	-2.20216	0.00314196	-2.17067
1523	208372_s_at	LIMK1	2.56472	0.00204417	2.27136	0.0115824	2.41804		1523	211102_s_at	LILRA2	-2.29621	0.0415725	-2.04444	0.00222507	-2.17033
1524	1552670_a_at	PPP1R3B	2.08122	0.00838788	2.75277	0.00772555	2.417		1524	214819_at	IQSEC2	-2.11383	0.00645624	-2.22553	2.28365e-05	-2.16968
1525	206366_x_at	XCL1	2.3585	0.0014625	2.47328	2.41965e-05	2.41589		1525	1561501_s_at	CTU2	-2.26387	0.0100032	-2.07505	0.00982689	-2.16946
1526	1555754_s_at	ATN1	2.2243	0.00568298	2.60724	0.000796934	2.41577		1526	224897_at	WDR26	-2.11478	0.0112165	-2.22341	0.000475161	-2.16909
1527	208874_x_at	PPP2R4	2.31445	0.00077617	2.51644	2.83659e-05	2.41545		1527	206675_s_at	SKIL	-1.94858	0.0159586	-2.38846	0.0150446	-2.16852
1528	1566514_at	CWF19L2	2.19061	0.0210838	2.63972	8.73147e-06	2.41517		1528	1555427_s_at	SYNCRIP	-2.14426	0.00188749	-2.19202	4.64564e-05	-2.16814
1529	218105_s_at	MRPL4	2.28218	0.00133491	2.54754	0.000988728	2.41486		1529	227252_at	LRP10	-2.03748	8.81857e-05	-2.29841	0.000717706	-2.16795
1530	216502_at	ISG20L2	2.48935	0.00460635	2.33977	5.70665e-06	2.41456		1530	238731_at	SETDB2	-2.36054	0.00378932	-1.97509	6.05996e-07	-2.16782
1531	241282_at	AC010145.4	2.44987	0.00971997	2.37894	9.77521e-06	2.41441		1531	238346_s_at	TGS1	-1.82553	0.0104257	-2.51003	0.00180912	-2.16778
1532	213570_at	EIF4E2	2.4049	0.00239937	2.42333	3.10125e-05	2.41411		1532	227375_at	ANKRD13C	-2.0764	0.0137896	-2.25848	0.003198	-2.16744
1533	1554091_a_at	TIRAP	2.40709	0.000106114	2.4203	0.000113188	2.4137		1533	223089_at	VEZT	-2.27688	0.0173089	-2.05796	0.028011	-2.16742
1534	1557091_at	MAMSTR	2.36696	0.00662167	2.46041	8.49437e-06	2.41369		1534	206824_at	CES1P1	-2.16292	0.00291088	-2.17182	6.5893e-05	-2.16737
1535	1562409_s_at	CTD-2008P7.1	2.35268	0.0163833	2.47387	8.04735e-06	2.41327		1535	229126_at	TMEM19	-2.06856	0.0325723	-2.26555	0.000842601	-2.16706
1536	227454_at	TAOK1	2.52625	0.0250245	2.30025	0.000170356	2.41325		1536	226146_at	HEIH	-2.44681	0.002454	-1.88675	0.00796982	-2.16678
1537	1553112_s_at	CDK8	2.4444	0.00306145	2.38155	1.0754e-06	2.41297		1537	229494_s_at	PHLDA2	-2.05391	0.0147582	-2.27931	0.00273904	-2.16661
1538	41386_i_at	KDM6B	2.19526	0.0193651	2.62989	0.000234854	2.41258		1538	232486_at	LRFN1	-2.23852	0.00701598	-2.09363	8.09398e-05	-2.16608
1539	1566647_s_at	LINC01225	2.36836	0.00082765	2.45664	8.7106e-07	2.4125		1539	210783_x_at	CLEC11A	-2.03744	0.00576163	-2.2943	5.24843e-06	-2.16587
1540	232213_at	PELI1	2.35495	0.00480671	2.46865	5.00592e-06	2.4118		1540	221811_at	PGAP3	-2.35737	0.00318935	-1.97279	0.00130239	-2.16508
1541	219273_at	CCNK	2.15828	0.00591393	2.66386	0.00645392	2.41107		1541	211423_s_at	SC5D	-2.18222	0.00602985	-2.14777	0.000121283	-2.165
1542	200656_s_at	P4HB	2.37991	0.000431291	2.44068	4.98925e-06	2.4103		1542	242081_at	ACAP1	-2.22228	0.00954353	-2.10658	7.93562e-05	-2.16443
1543	204418_x_at	GSTM2	2.23115	0.00926938	2.58763	0.00045124	2.40939		1543	232184_at	ALS2	-1.89207	0.0477624	-2.43653	0.000325022	-2.1643
1544	227340_s_at	RGMB	2.16422	0.00118516	2.65222	0.00102082	2.40822		1544	221013_s_at	APOL2	-2.08041	0.00614497	-2.24774	4.30538e-05	-2.16407
1545	1553698_a_at	CCSAP	2.49045	0.0350764	2.3258	0.00442458	2.40813		1545	207914_x_at	EVX1	-2.13021	0.0139289	-2.1978	0.000351718	-2.164
1546	239584_at	LOC101927653	2.3398	0.0155278	2.47617	0.000118026	2.40799		1546	219587_at	TTC12	-2.05476	0.00292687	-2.27271	0.00229008	-2.16373
1547	207973_x_at	ACRV1	2.32155	0.0100696	2.49367	1.12191e-05	2.40761		1547	235144_at	RASEF	-2.42808	0.0157861	-1.89897	0.0249063	-2.16352
1548	1560495_at	LOC101929741	2.28256	0.0295262	2.53027	0.000360552	2.40641		1548	228299_at	KCTD20	-2.20753	0.00988409	-2.1188	0.00361966	-2.16317
1549	1563086_at	LOC101928894	2.47678	0.0363569	2.3358	0.00031245	2.40629		1549	211191_at	CD84	-2.06021	0.0342427	-2.26592	0.000946669	-2.16307
1550	221602_s_at	FAIM3	2.40036	0.0161581	2.41212	0.00023521	2.40624		1550	206650_at	IQCC	-2.20119	0.00910995	-2.12452	0.000191868	-2.16285
1551	224455_s_at	ADPGK	2.3801	0.0372618	2.43237	0.000291572	2.40624		1551	218404_at	SNX10	-1.87109	0.00990477	-2.45449	0.00172807	-2.16279
1552	222544_s_at	WHSC1L1	2.4879	0.0027468	2.32415	0.00109847	2.40602		1552	214978_s_at	PPFIA4	-2.06396	0.000962382	-2.26112	0.00498719	-2.16254
1553	217030_at	LOC101929550	2.29987	0.00840673	2.51168	4.58807e-05	2.40578		1553	204085_s_at	CLN5	-2.42231	0.021248	-1.90265	0.00138092	-2.16248
1554	206607_at	CBL	2.46004	0.0106012	2.34863	3.04807e-05	2.40433		1554	243629_x_at	MFI2-AS1	-1.99784	0.000640474	-2.32675	2.04165e-05	-2.1623
1555	1555821_a_at	AKT1S1	2.36912	0.01549	2.43711	0.00140499	2.40312		1555	238373_at	H1FNT	-2.23256	0.00427706	-2.09194	7.67434e-06	-2.16225
1556	215267_s_at	SLC8A2	2.39659	0.00417726	2.40962	2.74129e-05	2.40311		1556	214681_at	GK	-2.30447	0.0207868	-2.01989	0.000106749	-2.16218
1557	227058_at	MEDAG	2.37394	0.00654624	2.43189	3.05841e-06	2.40292		1557	239454_at	SCARF2	-2.1109	0.00577417	-2.21272	0.000116839	-2.16181
1558	228509_at	SPHKAP	2.25197	0.00175285	2.55374	9.83943e-05	2.40285		1558	228381_at	ATF7IP2	-2.25242	0.00477478	-2.07116	0.000152339	-2.16179
1559	226404_at	RBM39	2.59376	0.0203013	2.21123	0.000517512	2.4025		1559	235938_at	ARMC9	-2.19483	0.00803201	-2.12858	0.00258145	-2.1617
1560	242970_at	DIP2B	2.35538	0.0299612	2.44803	0.000167698	2.4017		1560	227411_at	WTIP	-2.14979	0.031199	-2.17254	0.000884432	-2.16117
1561	203379_at	RPS6KA1	2.46839	0.0110142	2.33441	2.26901e-05	2.4014		1561	1557167_at	HCG11	-2.01786	0.00181784	-2.30167	0.0105102	-2.15977
1562	227149_at	TNRC6C	2.3118	0.0401458	2.48925	0.000605544	2.40053		1562	203552_at	MAP4K5	-2.10149	0.00171892	-2.21711	0.0397482	-2.1593
1563	201815_s_at	TBC1D5	2.27287	0.0168326	2.52794	0.000105929	2.40041		1563	230297_x_at	SYNGAP1	-2.30018	0.00197569	-2.01734	3.32552e-05	-2.15876
1564	218062_x_at	CDC42EP4	2.42057	0.00184986	2.37962	3.21698e-06	2.4001		1564	214856_at	SPTBN1	-2.21468	0.022035	-2.1021	0.00024488	-2.15839
1565	201309_x_at	NREP	2.28735	0.00295272	2.51196	1.61605e-05	2.39966		1565	1559996_s_at	SAMD14	-2.25201	0.00487242	-2.06457	7.01603e-05	-2.15829
1566	1555651_at	OR10A5	2.29624	0.00143978	2.50144	3.56729e-05	2.39884		1566	216344_at	NPHP4	-1.99956	0.00770866	-2.31647	0.000183691	-2.15801
1567	211584_s_at	NPAT	2.37397	0.0112953	2.42319	0.000252556	2.39858		1567	1559705_s_at	PHKA2	-2.13357	0.000796957	-2.18245	1.14292e-05	-2.15801
1568	207858_s_at	PKLR	2.32072	0.0312783	2.47612	1.80392e-05	2.39842		1568	218461_at	GPN3	-2.33288	0.0132149	-1.9824	0.0192083	-2.15764
1569	222238_s_at	POLM	2.28375	0.00747576	2.51298	0.000786812	2.39837		1569	243809_at	HELQ	-2.05219	0.00370161	-2.26259	0.000287471	-2.15739
1570	1553549_at	VN1R2	2.3543	0.0315904	2.44134	0.000128382	2.39782		1570	1552705_at	DUSP19	-2.18948	0.013161	-2.12441	0.00102727	-2.15695
1571	211582_x_at	LST1	2.41381	0.0267094	2.37998	6.4112e-05	2.39689		1571	211615_s_at	LRPPRC	-2.13904	0.000361321	-2.17476	0.00119759	-2.1569
1572	1555227_a_at	MANEA	2.48882	0.00602745	2.3049	0.000611386	2.39686		1572	209691_s_at	DOK4	-1.87132	0.0299903	-2.44129	0.00759241	-2.15631
1573	228671_at	TMEM201	2.24401	0.00461916	2.54931	0.000207939	2.39666		1573	202191_s_at	GAS7	-2.16448	0.0141453	-2.14719	4.23233e-05	-2.15584
1574	223494_at	MGEA5	2.26136	0.0198687	2.53107	9.04028e-05	2.39621		1574	244379_at	LOC101927507	-2.1538	0.0293751	-2.15733	0.000839358	-2.15557
1575	235344_at	PPM1A	2.55827	0.00282353	2.23372	0.00888182	2.396		1575	1556266_a_at	C20orf202	-2.15123	0.0253874	-2.15973	0.000289573	-2.15548
1576	241606_s_at	TRUB1	2.42777	0.00211331	2.3641	1.84795e-05	2.39594		1576	1552880_at	SEC16B	-2.11884	0.000573651	-2.19113	0.000463746	-2.15498
1577	1555497_a_at	CYP4B1	2.30896	0.00062031	2.48287	1.88019e-05	2.39592		1577	228787_s_at	BCAS4	-2.18789	0.00558087	-2.12206	9.58103e-05	-2.15497
1578	214925_s_at	SPTAN1	2.47827	0.0242881	2.3101	0.000206993	2.39419		1578	213902_at	ASAH1	-1.99514	0.0050695	-2.31425	0.000418274	-2.15469
1579	228658_at	MIAT	2.30935	0.0293306	2.47848	0.000788896	2.39391		1579	206015_s_at	FOXJ3	-2.2362	0.00468637	-2.07282	1.30381e-05	-2.15451
1580	215364_s_at	SZT2	2.32635	0.00211622	2.46028	8.35599e-05	2.39332		1580	217264_s_at	SCNN1A	-2.33421	0.00215045	-1.97469	1.85137e-05	-2.15445
1581	239807_at	LOC102724165	2.37713	0.0189438	2.40942	0.000378134	2.39328		1581	229306_at	C2CD4B	-2.15303	0.00891798	-2.15519	0.00010078	-2.15411
1582	209591_s_at	BMP7	2.3859	0.00200839	2.40016	0.0397622	2.39303		1582	235949_at	TTC26	-2.17417	0.0203629	-2.13349	7.13695e-05	-2.15383
1583	210761_s_at	GRB7	2.38008	0.00607734	2.40549	7.05906e-05	2.39278		1583	229042_s_at	DYNC1H1	-2.08813	0.00474744	-2.2193	0.000134585	-2.15372
1584	225742_at	MDM4	2.31935	0.0125441	2.46566	2.10321e-05	2.3925		1584	244007_at	ZNF462	-1.93492	0.0257913	-2.37128	0.00166476	-2.1531
1585	1562263_at	LOC100507156	2.42535	0.0124398	2.35929	9.48376e-06	2.39232		1585	238406_x_at	SEZ6L2	-2.2652	0.012854	-2.04095	5.55078e-05	-2.15308
1586	1554468_s_at	FBF1	2.31914	0.00979738	2.46456	2.51253e-05	2.39185		1586	1557817_a_at	RP11-432M24.4	-2.1473	0.00526257	-2.15853	2.33593e-05	-2.15292
1587	224451_x_at	ARHGAP9	2.34855	0.0100769	2.43512	0.00382476	2.39183		1587	237523_at	RP11-66N11.7	-2.21003	0.0216741	-2.09465	0.000200884	-2.15234
1588	1552295_a_at	SLC39A13	2.32052	0.000775323	2.46277	2.54718e-06	2.39165		1588	237510_at	MYNN	-1.98974	0.00296191	-2.31471	0.000261237	-2.15223
1589	201668_x_at	MARCKS	2.65271	0.0313455	2.13041	0.00184277	2.39156		1589	206083_at	BAI1	-2.11577	0.000230072	-2.18812	0.00110376	-2.15194
1590	204972_at	OAS2	2.26936	0.012063	2.51181	0.000261118	2.39058		1590	228857_at	GNL1	-2.21582	0.00254097	-2.08703	0.00109987	-2.15142
1591	224988_at	C6orf89	2.34873	0.0216681	2.43157	0.000272521	2.39015		1591	1557024_at	RP11-744D14.2	-2.1577	0.00989546	-2.14427	3.85063e-07	-2.15099
1592	1566987_s_at	LINC00674	2.29594	0.00687404	2.48304	3.50844e-05	2.38949		1592	233632_s_at	XRN1	-2.19827	0.00324587	-2.10363	0.00625536	-2.15095
1593	243862_at	RASEF	2.06933	0.00408524	2.70815	0.00434455	2.38874		1593	235170_at	ZNF92	-2.16993	0.0405248	-2.13173	0.00104614	-2.15083
1594	236707_at	DAPP1	2.23518	0.014124	2.54194	1.49858e-06	2.38856		1594	238739_at	IPMK	-2.04412	0.0252111	-2.25561	0.000176287	-2.14987
1595	1555004_a_at	RBL1	2.37827	0.00555508	2.39229	5.18761e-05	2.38528		1595	227247_at	PLEKHA8	-2.00793	0.029836	-2.29025	0.000369547	-2.14909
1596	205425_at	HIP1	2.58485	0.00378471	2.18283	0.000788348	2.38384		1596	222204_s_at	RRN3	-2.13198	0.00423707	-2.16306	0.00190375	-2.14752
1597	1568801_at	VWA9	2.44809	0.0251758	2.31929	0.000202274	2.38369		1597	209285_s_at	FAM208A	-1.81454	0.0410249	-2.47955	0.013446	-2.14705
1598	206132_at	MCC	2.35476	0.00760714	2.41228	8.45768e-06	2.38352		1598	209628_at	NXT2	-2.1779	0.0164898	-2.11537	0.000722588	-2.14663
1599	222871_at	KLHDC8A	2.33186	0.016864	2.43511	3.95473e-05	2.38348		1599	241669_x_at	PRKD2	-2.35727	0.0083967	-1.93379	0.0404828	-2.14553
1600	215512_at	MARCH6	2.59476	0.0224861	2.16945	0.000152466	2.38211		1600	222768_s_at	TRMT6	-2.11944	0.0325702	-2.17114	0.000681601	-2.14529
1601	206119_at	BHMT	2.35907	0.0387211	2.40417	0.000540599	2.38162		1601	220024_s_at	PRX	-2.21636	0.0104847	-2.07264	7.16842e-06	-2.1445
1602	1553655_at	CDC20B	2.2785	0.0353232	2.4837	0.000548118	2.3811		1602	225163_at	FRMD4A	-2.36916	0.0100461	-1.91961	0.0137959	-2.14438
1603	206749_at	CD1B	2.25246	0.00704525	2.50954	5.22379e-05	2.381		1603	202336_s_at	PAM	-2.04571	0.00193859	-2.24227	0.000124018	-2.14399
1604	232312_at	PPP6R3	2.43181	0.00566652	2.32993	6.99767e-05	2.38087		1604	229745_x_at	DACT3	-2.16993	0.0221003	-2.11748	0.000244059	-2.1437
1605	1554385_a_at	PADI2	2.69046	0.00375344	2.0712	0.000319673	2.38083		1605	227024_s_at	MRPL55	-2.20197	0.0161697	-2.08508	6.67243e-06	-2.14353
1606	40850_at	FKBP8	2.20912	0.00113937	2.5522	1.11822e-05	2.38066		1606	207514_s_at	GNAT1	-2.16536	0.00864419	-2.12022	6.053e-05	-2.14279
1607	1559785_at	TPPP2	2.36263	0.0415866	2.39851	0.000662632	2.38057		1607	213519_s_at	LAMA2	-2.11966	0.0349612	-2.16512	0.000667134	-2.14239
1608	1557666_s_at	AK8	2.19502	0.0096368	2.56572	0.000327575	2.38037		1608	209914_s_at	NRXN1	-2.09576	0.00930616	-2.18854	0.000255271	-2.14215
1609	242217_s_at	FBRS	2.06712	0.034531	2.69351	0.000990057	2.38031		1609	222607_s_at	DIS3	-2.27542	0.0177506	-2.00858	6.8155e-05	-2.142
1610	1563997_at	CEP41	2.20915	0.0129294	2.55079	9.98697e-06	2.37997		1610	236813_at	MORN4	-2.07204	0.000768596	-2.21047	1.23756e-06	-2.14126
1611	207439_s_at	SLC35A2	2.31115	0.0289861	2.445	0.00561671	2.37807		1611	201832_s_at	USO1	-2.12097	0.00471211	-2.16102	1.05299e-05	-2.141
1612	215366_at	SNX13	2.26527	0.0116114	2.48778	0.000466085	2.37652		1612	226742_at	SAR1B	-2.18322	0.0309341	-2.09805	0.00142256	-2.14064
1613	217187_at	MUC5AC	2.22842	0.0307376	2.52229	4.94347e-05	2.37535		1613	213262_at	SACS	-2.11606	0.0311436	-2.1643	0.0057134	-2.14018
1614	211494_s_at	SLC4A4	2.19256	0.022636	2.55813	6.57219e-05	2.37534		1614	206493_at	ITGA2B	-2.22382	0.0148017	-2.0559	0.000769656	-2.13986
1615	1555330_at	GCLC	2.43705	0.0304815	2.31289	0.000338115	2.37497		1615	228270_at	ZNF853	-2.11335	4.80718e-05	-2.16617	3.29634e-06	-2.13976
1616	212890_at	SLC38A10	2.56432	0.0132258	2.18475	6.24681e-05	2.37453		1616	208176_at	DUX1	-2.15006	0.00521344	-2.12928	1.2978e-05	-2.13967
1617	209367_at	STXBP2	2.15253	0.0142941	2.59553	0.000110398	2.37403		1617	218841_at	ASB8	-2.21183	0.00710082	-2.06747	0.00218471	-2.13965
1618	210523_at	BMPR1B	2.283	0.00960601	2.4647	0.0016137	2.37385		1618	213320_at	PRMT3	-2.01947	0.0111612	-2.25963	0.000189009	-2.13955
1619	225175_s_at	SLC44A2	2.00947	0.0213837	2.73648	0.0111879	2.37297		1619	225229_at	AFF4	-2.07333	0.0121159	-2.20565	1.84991e-05	-2.13949
1620	1566093_at	ARHGEF12	2.26484	0.0256982	2.47975	0.000328388	2.3723		1620	226317_at	PPP4R2	-2.03306	0.0254263	-2.24524	0.0020575	-2.13915
1621	221703_at	BRIP1	2.26978	0.00194506	2.47391	4.12683e-05	2.37184		1621	207186_s_at	BPTF	-1.85975	0.0115797	-2.41667	0.00180566	-2.13821
1622	221082_s_at	NDRG3	2.22902	0.00742935	2.51401	0.000149296	2.37151		1622	222735_at	TMEM38B	-2.24974	0.0151034	-2.02662	0.00228072	-2.13818
1623	212808_at	NFATC2IP	2.4055	0.00951369	2.33727	7.87566e-05	2.37139		1623	203285_s_at	HS2ST1	-1.95517	0.0169946	-2.32102	0.000151603	-2.13809
1624	213956_at	CEP350	2.50577	0.00633832	2.23585	6.97308e-06	2.37081		1624	233233_at	RASSF3	-2.35251	0.00329329	-1.92362	0.00364041	-2.13807
1625	1556808_at	RAP2A	2.42367	0.0171885	2.31566	0.000109981	2.36966		1625	205773_at	CPEB3	-2.24726	0.0249243	-2.02866	0.00824665	-2.13796
1626	1555742_at	ERVH-6	2.26668	0.0283152	2.47028	4.3196e-05	2.36848		1626	206699_x_at	NPAS1	-2.12611	0.0175016	-2.14857	4.79057e-05	-2.13734
1627	208368_s_at	BRCA2	2.50486	0.00331729	2.23192	0.000188426	2.36839		1627	225338_at	ZYG11B	-1.94192	0.0387976	-2.33263	0.00126431	-2.13727
1628	230052_s_at	NFKBID	2.34365	0.00868892	2.3923	1.19556e-05	2.36797		1628	214491_at	SSTR3	-2.15052	0.0167986	-2.12389	0.000282013	-2.1372
1629	206379_at	EYA3	2.30516	0.0114001	2.43074	0.000158166	2.36795		1629	217074_at	SMOX	-1.99675	0.0190079	-2.27763	0.00118512	-2.13719
1630	224282_s_at	AGPAT3	2.07786	0.0438978	2.65795	0.00257135	2.3679		1630	200696_s_at	GSN	-2.17397	0.00158885	-2.10002	1.4832e-05	-2.137
1631	216602_s_at	FARSA	2.37245	0.00885248	2.36298	0.000124252	2.36772		1631	1554810_at	PLA2G4C	-2.29481	0.00754635	-1.97864	0.00636478	-2.13673
1632	208164_s_at	IL9R	2.28663	0.00462185	2.44744	3.56047e-05	2.36704		1632	214966_at	GRIK5	-2.1736	0.0147733	-2.0977	0.000440338	-2.13565
1633	1556029_s_at	NMNAT2	2.48175	0.0363447	2.25106	0.000385031	2.3664		1633	203519_s_at	UPF2	-2.20986	0.00487218	-2.06128	2.25698e-05	-2.13557
1634	221388_at	OR1A1	2.34614	0.00998698	2.38583	0.00222715	2.36599		1634	230094_at	KLF13	-2.14113	0.0193472	-2.12953	0.000745249	-2.13533
1635	1555377_at	OR4D2	2.32382	0.0138758	2.408	0.000119239	2.36591		1635	228552_s_at	ISYNA1	-2.09691	0.0157566	-2.1722	0.000208925	-2.13455
1636	208120_x_at	FKSG49	2.31262	0.000119884	2.41872	9.25608e-06	2.36567		1636	230416_at	PDZD8	-2.10907	0.0440112	-2.15808	0.0016145	-2.13357
1637	203788_s_at	SEMA3C	2.44029	0.00262271	2.29088	0.000404775	2.36559		1637	224759_s_at	TMEM263	-2.07729	0.00538089	-2.18932	7.45661e-05	-2.13331
1638	211438_at	TRHR	2.27397	0.00393701	2.45701	1.91265e-06	2.36549		1638	229145_at	ANAPC16	-1.94263	0.0316537	-2.32347	0.000353475	-2.13305
1639	1564336_at	AC009502.4	2.27594	0.0155278	2.45443	3.87943e-05	2.36518		1639	220004_at	DDX43	-2.07073	0.0195924	-2.19487	0.00115565	-2.1328
1640	207969_x_at	ACRV1	2.36216	0.00741387	2.36723	6.67612e-06	2.3647		1640	205850_s_at	GABRB3	-2.16245	0.0018688	-2.10265	0.000168313	-2.13255
1641	207105_s_at	PIK3R2	2.40357	0.0266148	2.32556	0.000125396	2.36456		1641	226398_s_at	FRA10AC1	-2.2408	0.0325797	-2.02329	0.00261509	-2.13204
1642	226880_at	NUCKS1	2.66293	0.0162797	2.0658	0.00956069	2.36436		1642	226720_at	PWWP2A	-2.11307	0.0232202	-2.15066	3.34817e-05	-2.13186
1643	209346_s_at	PI4K2A	2.331	0.0283598	2.39609	0.000129135	2.36355		1643	1557736_at	NKTR	-2.16641	0.0240793	-2.09729	0.000301081	-2.13185
1644	1555131_a_at	PER3	2.19355	0.00102022	2.53243	3.57531e-07	2.36299		1644	230679_at	DCAF10	-1.95212	0.0366147	-2.31135	0.0020355	-2.13173
1645	219816_s_at	RBM23	2.38848	0.00609463	2.33681	9.31289e-06	2.36264		1645	200821_at	LAMP2	-2.01424	0.00427918	-2.24869	0.000172253	-2.13146
1646	200676_s_at	UBE2L3	2.58743	0.0373039	2.13698	0.00376438	2.3622		1646	1555762_s_at	RBM15	-2.15681	0.0274237	-2.10394	0.000227802	-2.13037
1647	1555040_at	LINC00612	2.38422	0.00676302	2.33898	0.000605763	2.3616		1647	213836_s_at	WIPI1	-2.0993	0.0246464	-2.16068	0.0014235	-2.12999
1648	1564203_at	LOC147004	2.34542	0.00846315	2.37596	9.35605e-05	2.36069		1648	213371_at	LDB3	-2.07139	0.0151534	-2.18749	9.71139e-05	-2.12944
1649	1559471_s_at	D21S2088E	2.25678	0.000584656	2.46412	2.25207e-05	2.36045		1649	224329_s_at	CNFN	-1.98587	0.0076968	-2.27227	0.00028691	-2.12907
1650	241385_at	LARP7	2.51979	0.0134292	2.20055	0.000367125	2.36017		1650	228918_at	SLC43A2	-2.14057	0.00616779	-2.11621	0.00014161	-2.12839
1651	211234_x_at	ESR1	2.31169	0.00863315	2.40842	0.000281291	2.36006		1651	211048_s_at	PDIA4	-1.8739	0.0371859	-2.38247	0.00107784	-2.12819
1652	1559544_s_at	LINC00441	2.35288	0.0322912	2.36609	0.000318557	2.35948		1652	214213_x_at	LMNA	-2.15848	0.0176549	-2.0978	0.00100738	-2.12814
1653	203871_at	SENP3	2.34817	0.000815505	2.36757	4.90344e-06	2.35787		1653	230200_at	NSUN6	-2.07797	0.00438814	-2.17782	4.26534e-05	-2.1279
1654	229115_at	DYNC1H1	2.79963	0.00288386	1.91435	0.0269292	2.35699		1654	1568618_a_at	GALNT1	-2.20986	0.00189328	-2.04568	1.19823e-05	-2.12777
1655	207964_x_at	IFNA4	2.15803	0.00378897	2.5555	6.43408e-05	2.35677		1655	207965_at	NEUROG3	-2.00291	0.0103746	-2.25262	0.00318031	-2.12777
1656	212198_s_at	TM9SF4	2.33907	0.00862383	2.37443	2.47867e-05	2.35675		1656	236124_at	LOC153546	-1.97595	0.0399309	-2.27947	0.00253018	-2.12771
1657	237257_at	RAB4B	2.2588	0.0341571	2.45425	0.000496507	2.35652		1657	211837_s_at	PTCRA	-2.1705	0.0138169	-2.08471	0.000184741	-2.1276
1658	224283_x_at	IL18BP	2.27079	0.00950876	2.44183	8.28546e-05	2.35631		1658	215429_s_at	ZNF428	-2.19747	0.00545388	-2.05428	0.000413439	-2.12587
1659	216676_x_at	KIR3DL3	2.36653	0.00866248	2.34554	3.91656e-05	2.35604		1659	230668_at	NKAIN4	-2.13565	0.0212431	-2.11598	2.04842e-05	-2.12582
1660	203220_s_at	TLE1	2.19629	0.00747276	2.51489	0.000727513	2.35559		1660	227601_at	METTL14	-1.92821	0.013313	-2.32212	0.000691544	-2.12516
1661	1564444_at	LOC100130264	2.17449	0.0085462	2.53526	0.000411285	2.35487		1661	230756_at	ZNF683	-2.16448	0.00662977	-2.08557	8.747e-06	-2.12502
1662	211543_s_at	GRK6	2.16962	0.00901184	2.53993	0.0032491	2.35478		1662	226604_at	TMTC3	-2.25562	0.0151428	-1.99183	0.000797934	-2.12372
1663	1556508_s_at	LINC01210	2.18486	0.0101154	2.52419	0.000222966	2.35452		1663	206162_x_at	SYT5	-2.17073	0.026988	-2.07564	0.000285745	-2.12318
1664	1555443_at	CCDC172	2.30716	0.0188248	2.40179	5.88038e-06	2.35447		1664	221333_at	FOXP3	-2.10803	0.0491249	-2.13803	0.000718311	-2.12303
1665	206663_at	SP4	2.40985	0.0037289	2.29819	0.000955158	2.35402		1665	212855_at	DCUN1D4	-2.06487	0.00965685	-2.18084	0.000194282	-2.12285
1666	239259_at	ZNF557	2.2221	0.00629345	2.48244	7.04814e-05	2.35227		1666	203502_at	BPGM	-1.9707	0.0151158	-2.27478	0.0121217	-2.12274
1667	227711_at	GTSF1	2.41424	0.00286761	2.28907	2.28016e-06	2.35166		1667	233898_s_at	FGFR1OP2	-2.00608	0.0123223	-2.23826	0.000243936	-2.12217
1668	204223_at	PRELP	2.33332	0.0167951	2.36971	0.000104574	2.35152		1668	226037_s_at	TAF9B	-2.12617	0.000524929	-2.11742	0.000239101	-2.1218
1669	237781_at	HORMAD2	2.25942	0.0257331	2.44313	9.63711e-05	2.35128		1669	206752_s_at	DFFB	-2.04226	0.0338037	-2.20128	0.00164092	-2.12177
1670	1554973_a_at	ZBTB26	2.34965	0.00118127	2.35183	1.70895e-05	2.35074		1670	220185_at	SPTBN4	-2.08194	0.0123573	-2.16007	0.000192647	-2.12101
1671	1563528_at	RAPGEF4-AS1	2.29524	0.03304	2.40593	1.6806e-05	2.35059		1671	217886_at	EPS15	-2.14793	0.022202	-2.09381	0.000910743	-2.12087
1672	227129_x_at	LINC01000	2.2533	0.0124572	2.4477	2.13578e-05	2.3505		1672	240002_at	LINC00937	-2.13883	0.000189401	-2.10109	2.47746e-05	-2.11996
1673	226047_at	MRVI1	2.30861	0.0488226	2.39159	0.000235559	2.3501		1673	222392_x_at	PERP	-2.19224	0.0008253	-2.04706	0.0214137	-2.11965
1674	212087_s_at	ERAL1	2.33953	0.00123411	2.3604	1.33719e-05	2.34997		1674	225243_s_at	SLMAP	-2.07365	0.0343855	-2.16536	7.64076e-05	-2.11951
1675	1562827_at	DIO2-AS1	2.32748	0.00659018	2.37067	0.000441354	2.34908		1675	240353_s_at	C12orf54	-2.19047	0.0460042	-2.04833	0.00136584	-2.1194
1676	1555523_a_at	FYCO1	2.31303	0.00997328	2.38362	7.71074e-06	2.34832		1676	220628_s_at	SDK2	-1.99053	0.00869042	-2.24751	0.000134998	-2.11902
1677	204081_at	NRGN	2.23937	0.00667781	2.45702	1.23057e-05	2.3482		1677	206972_s_at	GPR161	-2.12548	0.017333	-2.1113	0.000599606	-2.11839
1678	214257_s_at	SEC22B	2.3608	0.0285346	2.33497	0.00290004	2.34788		1678	227063_at	TMEM256	-2.08884	0.00539923	-2.14683	0.000186375	-2.11783
1679	1557059_at	NIFK-AS1	2.21428	0.0101622	2.48081	1.87113e-06	2.34755		1679	222549_at	CLDN1	-1.80542	0.011564	-2.43011	0.000508242	-2.11776
1680	218714_at	PRR14	2.34481	0.00289933	2.35007	1.38217e-05	2.34744		1680	225446_at	BRWD1	-2.03176	0.0100764	-2.20324	0.0295328	-2.1175
1681	216969_s_at	KIF22	2.39451	0.00385098	2.29615	6.18999e-05	2.34533		1681	202735_at	EBP	-2.02342	0.0166314	-2.21121	4.2807e-05	-2.11732
1682	217684_at	TYMS	2.30431	0.0120325	2.38625	8.81595e-05	2.34528		1682	214801_at	TOR1AIP2	-2.15491	0.00971083	-2.0789	0.000553245	-2.11691
1683	221882_s_at	TMEM8A	2.46947	0.00364188	2.22041	1.14792e-05	2.34494		1683	201887_at	IL13RA1	-2.00033	0.00312896	-2.23327	0.000738779	-2.1168
1684	244585_at	IFT140	2.33103	0.0270538	2.35848	0.000150398	2.34476		1684	1561469_at	LOC101928865	-2.23306	0.0213434	-2.00048	0.000427965	-2.11677
1685	220158_at	LGALS14	2.2449	0.0212995	2.44453	0.000279751	2.34471		1685	229354_at	AHRR	-2.03324	0.00579397	-2.20026	0.000114118	-2.11675
1686	212935_at	MCF2L	2.39845	0.033292	2.28864	0.000509676	2.34354		1686	229886_at	C5orf34	-2.08354	0.0047136	-2.14907	0.00104456	-2.11631
1687	218850_s_at	LIMD1	1.95648	0.0170427	2.73021	0.00149394	2.34335		1687	206068_s_at	ACADL	-2.32697	0.00678645	-1.90516	0.0050746	-2.11606
1688	214526_x_at	PMS2P1	2.411	2.62162e-05	2.27461	6.96118e-06	2.34281		1688	232870_at	HDAC10	-2.11706	0.00013922	-2.11402	4.71425e-06	-2.11554
1689	1558120_at	DDX3X	2.23572	0.00804654	2.44988	0.000384663	2.3428		1689	218102_at	DERA	-1.8727	0.0277595	-2.3573	5.56726e-05	-2.115
1690	201959_s_at	MYCBP2	2.27441	0.0143652	2.41044	0.000557793	2.34242		1690	241908_at	BROX	-1.93007	0.0117132	-2.2986	0.00768126	-2.11434
1691	215982_s_at	DXO	2.49159	0.00722937	2.1932	0.00106079	2.34239		1691	203837_at	MAP3K5	-2.30314	0.0434276	-1.92482	0.00542245	-2.11398
1692	241366_at	RBAK	2.264	0.00749139	2.42064	0.000253239	2.34232		1692	236719_at	LOC100506299	-2.14378	0.00438289	-2.08409	8.60142e-08	-2.11394
1693	207984_s_at	MPP2	2.51758	0.0173126	2.16664	0.00329019	2.34211		1693	203842_s_at	MAPRE3	-2.11815	0.00260828	-2.10809	4.41577e-06	-2.11312
1694	241781_at	C9orf41	2.29851	0.0262847	2.38535	0.000166488	2.34193		1694	218696_at	EIF2AK3	-2.28272	0.0109588	-1.94301	0.0225989	-2.11286
1695	212113_at	ATXN7L3B	2.47555	0.0179008	2.20621	0.000155281	2.34088		1695	219767_s_at	CRYZL1	-2.01091	0.010078	-2.21414	1.08509e-05	-2.11252
1696	211874_s_at	KAT6B	2.25714	0.0208657	2.42255	0.00346225	2.33985		1696	228768_at	FNIP1	-1.97468	0.011683	-2.24987	0.000807552	-2.11227
1697	215503_at	SPINT3	2.33771	0.0136712	2.34082	0.000164974	2.33927		1697	224602_at	C4orf3	-1.91169	0.00328606	-2.31132	0.00506083	-2.1115
1698	1569029_at	METAP1D	2.23167	0.00280989	2.44627	0.00237337	2.33897		1698	214356_s_at	KIAA0368	-2.02175	0.0141291	-2.20074	1.6074e-05	-2.11125
1699	1558426_x_at	ORAI2	2.77891	0.00642574	1.89655	0.0141533	2.33773		1699	205451_at	FOXO4	-2.08726	0.00570624	-2.135	1.3033e-05	-2.11113
1700	220020_at	XPNPEP3	2.47465	0.00688446	2.1997	8.84137e-05	2.33718		1700	213691_at	LOC101928378	-2.16496	0.011052	-2.05432	6.07618e-05	-2.10964
1701	227842_at	RAB30	2.28535	0.00277202	2.3871	3.1424e-07	2.33623		1701	241317_at	RP11-701I24.3	-2.07517	0.0115364	-2.14374	2.46004e-05	-2.10946
1702	204828_at	RAD9A	2.29492	0.00875044	2.37703	0.000201165	2.33597		1702	222701_s_at	CHCHD7	-2.06992	0.0233181	-2.14782	0.00105234	-2.10887
1703	206713_at	NTNG1	2.26954	0.0178003	2.40203	2.84881e-05	2.33579		1703	223411_at	MIF4GD	-2.09061	0.0212498	-2.12696	0.00115951	-2.10879
1704	212021_s_at	MKI67	2.25665	0.0152959	2.41472	6.04533e-05	2.33568		1704	204979_s_at	SH3BGR	-1.99489	0.00620874	-2.22216	1.31787e-05	-2.10853
1705	211442_x_at	CYP3A43	2.31819	0.00571094	2.35235	7.2939e-06	2.33527		1705	214380_at	PRPF31	-2.06864	0.0288747	-2.14797	0.000509655	-2.1083
1706	231448_at	ADAD1	2.1783	0.0183107	2.49149	8.21916e-05	2.3349		1706	230383_x_at	SLFN5	-2.03949	0.0188096	-2.17566	0.00451127	-2.10757
1707	238579_at	C9orf85	2.26304	0.00216185	2.40675	6.03039e-06	2.3349		1707	1556121_at	NAP1L1	-1.96521	0.0133929	-2.24805	0.000182032	-2.10663
1708	214539_at	SERPINB10	2.24768	0.0156943	2.42186	0.000104577	2.33477		1708	224352_s_at	CFL2	-1.61569	0.0275958	-2.59733	0.0275974	-2.10651
1709	212497_at	MAPK1IP1L	2.5034	0.000896682	2.16522	0.00263364	2.33431		1709	232897_at	LOC403323	-2.16035	0.0240981	-2.05243	0.000888199	-2.10639
1710	214300_s_at	TOP3A	2.38842	0.0127284	2.27986	0.00115564	2.33414		1710	221843_s_at	TLDC1	-1.93986	0.00977298	-2.2714	0.000359539	-2.10563
1711	1568828_at	TRY2P	2.23177	0.000153082	2.43364	2.45939e-05	2.3327		1711	1570210_x_at	PPP6R2	-1.97229	0.0292344	-2.23805	0.000123597	-2.10517
1712	212337_at	TUG1	2.54017	0.0291338	2.12177	0.0102287	2.33097		1712	201533_at	CTNNB1	-2.06372	0.0231999	-2.14648	0.000242253	-2.1051
1713	201783_s_at	RELA	2.18556	0.00742843	2.47593	9.59805e-05	2.33075		1713	209068_at	HNRNPDL	-2.31311	0.00788539	-1.89701	0.00126071	-2.10506
1714	208403_x_at	MAX	2.45824	0.00276832	2.20271	0.000910904	2.33047		1714	228211_at	ERCC6L2	-2.01028	0.0391302	-2.19944	0.00307744	-2.10486
1715	1552399_a_at	BRF1	2.41165	0.0227102	2.24845	0.00235617	2.33005		1715	206983_at	CCR6	-2.0893	0.0230716	-2.11965	0.000117941	-2.10447
1716	32209_at	FAM89B	2.34174	0.0130994	2.31771	0.000184778	2.32972		1716	207030_s_at	CSRP2	-1.71427	0.0451152	-2.49464	0.0101462	-2.10445
1717	216604_s_at	SLC7A8	2.4258	0.0450903	2.23337	0.000827216	2.32958		1717	227809_at	ZC3H6	-2.02096	0.0428124	-2.18727	0.00262884	-2.10412
1718	220722_s_at	SLC5A7	2.27232	0.0119419	2.38633	5.05932e-05	2.32932		1718	203810_at	DNAJB4	-1.92109	0.014867	-2.28594	6.05443e-05	-2.10351
1719	210996_s_at	YWHAE	1.98062	0.00148364	2.67609	0.000437864	2.32836		1719	244281_at	REXO1	-2.25454	0.00829493	-1.95163	0.0015788	-2.10309
1720	1558306_at	THADA	2.21158	0.0022161	2.44509	2.46231e-05	2.32834		1720	222483_at	EFHD2	-2.13855	0.0126067	-2.06684	5.42965e-06	-2.10269
1721	211165_x_at	EPHB2	2.5011	0.000694509	2.15479	0.000294983	2.32795		1721	239524_at	TSSK6	-2.13705	0.0183925	-2.06783	1.07265e-05	-2.10244
1722	207838_x_at	PBXIP1	2.55691	0.00137695	2.09817	2.16875e-05	2.32754		1722	209310_s_at	CASP4	-2.13422	0.0443234	-2.06982	0.00253655	-2.10202
1723	1564333_a_at	PSAPL1	2.29463	0.00468413	2.36043	4.50384e-05	2.32753		1723	240545_at	LOC286382	-2.09681	0.0208946	-2.10661	0.000838546	-2.10171
1724	217736_s_at	EIF2AK1	2.39301	0.00107693	2.25983	2.2046e-06	2.32642		1724	227840_at	C2orf76	-2.12413	0.0166071	-2.07923	0.000352492	-2.10168
1725	205712_at	PTPRD	2.3265	0.00708697	2.32576	3.8439e-05	2.32613		1725	208891_at	DUSP6	-2.13717	0.013383	-2.06596	0.00134172	-2.10156
1726	234363_at	OR6B1	2.36673	0.0139665	2.28551	0.000116308	2.32612		1726	203253_s_at	PPIP5K2	-2.2809	0.0229483	-1.92186	0.00510491	-2.10138
1727	1554145_a_at	PPP1R21	2.44907	0.0370106	2.2024	0.00102938	2.32573		1727	223647_x_at	HSCB	-1.60766	0.0472697	-2.59396	0.00585367	-2.10081
1728	235356_at	NHLRC2	2.30966	0.0458568	2.34174	0.000634729	2.3257		1728	1559731_x_at	MACROD1	-1.99291	0.0409922	-2.20858	0.000184907	-2.10074
1729	223849_s_at	MOV10	2.4588	0.000566162	2.19249	0.00400725	2.32564		1729	208020_s_at	CACNA1C	-2.17911	0.0123415	-2.02052	5.53009e-05	-2.09981
1730	211159_s_at	PPP2R5D	2.21634	0.00431953	2.43335	0.000136064	2.32484		1730	223855_s_at	MCHR1	-2.16443	0.0176876	-2.03489	0.000724928	-2.09966
1731	1557394_at	DLGAP4	2.2689	0.00699617	2.37895	1.4234e-06	2.32393		1731	205190_at	PLS1	-2.14321	0.0157309	-2.05583	0.00659501	-2.09952
1732	220005_at	P2RY13	2.42712	0.0156517	2.22043	2.47748e-06	2.32377		1732	208630_at	HADHA	-2.20638	5.89075e-05	-1.99231	0.00124236	-2.09935
1733	220740_s_at	SLC12A6	2.27334	0.0073927	2.37415	0.000134964	2.32375		1733	233963_at	H2BFXP	-2.03991	0.0231623	-2.15861	0.000569685	-2.09926
1734	222236_s_at	ASAP3	2.27733	0.00597733	2.36999	1.3909e-06	2.32366		1734	238244_at	LINC00535	-2.13823	0.0198749	-2.05965	3.28195e-05	-2.09894
1735	32699_s_at	PVR	2.27873	0.00168737	2.36813	3.67471e-05	2.32343		1735	228784_at	ST3GAL2	-2.09565	0.00923873	-2.10218	0.000447177	-2.09891
1736	242201_at	PMS2P5	2.49202	0.0141864	2.15267	7.66876e-05	2.32235		1736	219157_at	KLHL2	-1.88447	0.0488379	-2.31323	0.00167021	-2.09885
1737	217007_s_at	ADAM15	2.19206	0.00320673	2.45091	4.55831e-05	2.32149		1737	226634_at	METTL10	-2.14236	0.00664376	-2.05474	0.000307729	-2.09855
1738	209021_x_at	ATG13	2.34629	0.00117006	2.29636	6.92219e-07	2.32132		1738	1556194_a_at	HSPA4L	-1.89284	0.0429069	-2.30148	0.00482281	-2.09716
1739	222463_s_at	BACE1	2.4167	0.00454809	2.22425	5.70562e-05	2.32048		1739	221480_at	HNRNPD	-2.22699	0.017123	-1.9671	0.00157541	-2.09705
1740	229871_at	SAMD4B	2.13294	0.0376732	2.50729	0.000122481	2.32011		1740	218628_at	CCDC53	-2.17756	0.013503	-2.01622	0.00398222	-2.09689
1741	239012_at	RNF144B	2.15707	0.00278305	2.48061	7.77784e-05	2.31884		1741	213374_x_at	HIBCH	-2.10431	0.0135351	-2.08936	0.000106603	-2.09684
1742	236189_at	ANKRD50	2.48325	0.0216393	2.15286	0.000760579	2.31806		1742	221681_s_at	DSPP	-2.34165	0.0217667	-1.8518	0.00398088	-2.09673
1743	219723_x_at	AGPAT3	2.09799	0.0140282	2.53787	0.00152303	2.31793		1743	231807_at	KIAA1217	-2.15352	0.031936	-2.03978	0.00687457	-2.09665
1744	1557669_at	LOC100132005	2.21052	0.01219	2.42324	9.81488e-05	2.31688		1744	229112_at	SIRT5	-2.05797	0.00596492	-2.13342	0.000126968	-2.0957
1745	1552543_a_at	STON2	2.2927	0.0363919	2.34013	0.000323249	2.31642		1745	229868_s_at	GDF15	-2.22347	0.00301223	-1.9645	0.00113613	-2.09398
1746	230325_at	LOC100133985	2.37839	0.0196017	2.2533	0.000547771	2.31584		1746	212887_at	SEC23A	-2.00298	0.0197687	-2.18491	0.00340009	-2.09394
1747	220184_at	NANOG	2.31318	0.00486519	2.31617	0.000164528	2.31468		1747	226863_at	FAM110C	-2.0424	0.00574966	-2.14527	0.000329408	-2.09384
1748	1558113_at	FAM78B	2.26527	0.021974	2.36289	0.000270163	2.31408		1748	202623_at	EAPP	-2.14895	0.00322539	-2.03845	0.0011079	-2.0937
1749	1555405_at	UBE3C	2.37078	0.0384311	2.2572	0.00145902	2.31399		1749	213995_at	ATP5S	-2.08575	0.0075745	-2.10139	0.0154279	-2.09357
1750	228924_s_at	UBE2J1	2.30107	0.00914587	2.32543	7.29788e-05	2.31325		1750	236170_x_at	RP11-379H18.1	-2.00293	0.0370865	-2.18417	0.025475	-2.09355
1751	211110_s_at	AR	2.25222	0.0120987	2.3726	0.000713682	2.31241		1751	242586_at	FSD1L	-2.19893	0.0475145	-1.98816	0.0447077	-2.09354
1752	38487_at	STAB1	2.26423	0.0154565	2.36044	6.11944e-06	2.31234		1752	1555171_at	ST3GAL3	-2.14106	0.00351343	-2.04494	4.29327e-05	-2.093
1753	226076_s_at	MBD6	2.43555	0.0124979	2.18879	4.85319e-05	2.31217		1753	1554564_a_at	SPPL3	-2.13321	0.0125326	-2.05076	0.00035961	-2.09199
1754	204989_s_at	ITGB4	2.33323	0.00416665	2.29047	0.00552323	2.31185		1754	233451_at	SLC52A3	-2.10322	0.0246065	-2.08065	4.34866e-05	-2.09193
1755	224854_s_at	SLAIN2	2.38352	0.00268038	2.24015	0.000191335	2.31183		1755	205312_at	SPI1	-2.0823	0.0146197	-2.1013	0.00264204	-2.0918
1756	1564262_at	RP11-53A1.2	2.38073	0.013141	2.24214	5.64903e-05	2.31143		1756	229814_at	TNFAIP8	-1.9995	0.00350126	-2.18371	3.23963e-05	-2.0916
1757	227223_at	RBM39	2.44953	0.021046	2.17156	0.00055887	2.31055		1757	239739_at	SNX24	-1.9884	0.0179838	-2.19401	6.46891e-05	-2.0912
1758	237960_at	CEP112	2.25229	0.00389469	2.36841	0.000142606	2.31035		1758	223929_s_at	RP11-533E19.7	-2.06428	0.0072018	-2.11733	0.000391134	-2.09081
1759	206765_at	KCNJ2	2.14093	0.0181451	2.47816	0.000275295	2.30954		1759	235360_at	PLEKHM3	-2.08025	0.0257294	-2.10074	0.00176057	-2.09049
1760	208791_at	CLU	2.20767	0.00105248	2.41103	1.38599e-06	2.30935		1760	229705_at	PIK3C3	-2.36792	0.0269806	-1.81158	0.0366201	-2.08975
1761	202412_s_at	USP1	2.42519	0.00133773	2.19301	0.000104471	2.3091		1761	204803_s_at	RRAD	-2.30412	0.0217657	-1.87471	5.35032e-05	-2.08942
1762	238783_at	TMEM161B	2.34782	0.0115576	2.27038	4.75364e-05	2.3091		1762	222618_at	SMU1	-1.9898	0.00528014	-2.18804	0.000380542	-2.08892
1763	208200_at	IL1A	2.33017	0.0385014	2.28771	0.000763064	2.30894		1763	1565786_x_at	FLJ45482	-2.20614	0.00508878	-1.97077	1.15487e-05	-2.08845
1764	214121_x_at	PDLIM7	2.39988	0.00935478	2.21681	3.77965e-05	2.30835		1764	207930_at	LCN1	-2.07978	0.0426563	-2.09662	0.00132134	-2.0882
1765	215990_s_at	BCL6	2.37765	0.00015083	2.23896	0.0062615	2.3083		1765	232518_at	HELZ2	-2.15303	0.00187836	-2.02279	9.60166e-07	-2.08791
1766	1553371_at	EPHA10	2.24516	0.0263005	2.37142	5.09644e-05	2.30829		1766	213863_s_at	OAZ3	-2.07282	0.00123017	-2.10263	5.82868e-05	-2.08772
1767	220721_at	ZNF614	2.48633	0.00633983	2.13006	0.00267287	2.30819		1767	216845_x_at	KMT2D	-2.14972	0.0195888	-2.02455	0.000107056	-2.08713
1768	226088_at	ZDHHC12	2.36345	0.00646042	2.25041	2.4409e-05	2.30693		1768	217641_at	GPR135	-2.02552	0.00956407	-2.14813	0.000988383	-2.08683
1769	207950_s_at	ANK3	2.37576	0.0114462	2.23752	0.000117923	2.30664		1769	203049_s_at	TTC37	-2.05944	0.0361497	-2.11215	0.0040318	-2.0858
1770	208573_s_at	OR2H2	2.29802	0.0251229	2.31477	6.60186e-05	2.3064		1770	239552_at	VWDE	-2.01082	0.0203114	-2.16018	2.89294e-05	-2.0855
1771	231541_s_at	SPAG5-AS1	2.29526	0.000235386	2.317	2.28129e-05	2.30613		1771	227369_at	SERBP1	-2.22382	0.00529061	-1.94672	0.00557199	-2.08527
1772	242780_at	VAPA	2.2653	0.000367814	2.34651	2.03694e-05	2.30591		1772	201190_s_at	PITPNA	-2.14007	0.00559019	-2.03043	0.00125322	-2.08525
1773	222645_s_at	KCTD5	2.17074	0.00740583	2.43812	0.00114384	2.30443		1773	222409_at	CORO1C	-1.83054	0.0357137	-2.33987	0.00192793	-2.08521
1774	207936_x_at	RFPL3	2.31067	0.0393917	2.29783	0.000489556	2.30425		1774	207634_at	PDCD1	-2.03939	0.00131591	-2.13077	3.86296e-06	-2.08508
1775	218086_at	NPDC1	2.18625	0.00385631	2.42204	0.00191612	2.30415		1775	232162_at	ZNF696	-2.08318	0.0160523	-2.08642	0.000155626	-2.0848
1776	239718_at	LOC654342	2.23094	0.00308932	2.3759	1.24986e-05	2.30342		1776	213428_s_at	COL6A1	-2.01169	0.00798884	-2.15759	0.000274946	-2.08464
1777	244768_at	DYNC1H1	2.45576	0.00111013	2.15098	0.00294529	2.30337		1777	220074_at	CDHR5	-1.99955	0.043484	-2.16793	0.000171412	-2.08374
1778	204723_at	SCN3B	2.23512	0.0359302	2.37125	0.000794756	2.30319		1778	201496_x_at	MYH11	-2.05143	0.000156002	-2.11561	0.000339417	-2.08352
1779	209145_s_at	CBFA2T2	2.35319	0.0267876	2.2513	0.000103023	2.30225		1779	228408_s_at	SDAD1	-2.19939	0.00552184	-1.9674	0.000166809	-2.0834
1780	1569679_at	CDH22	2.20035	0.0212864	2.40204	4.22323e-05	2.30119		1780	235919_at	CEP78	-2.3048	0.0179974	-1.86096	0.0141037	-2.08288
1781	1558688_at	LOC441461	2.2267	0.00280372	2.37542	9.98684e-06	2.30106		1781	242418_at	C2orf27A	-2.08935	0.0251075	-2.07543	2.12178e-05	-2.08239
1782	221705_s_at	SIKE1	2.08013	0.011772	2.52194	0.0194719	2.30103		1782	230407_at	SBNO1	-2.14442	0.0239884	-2.0194	0.00532609	-2.08191
1783	202358_s_at	SNX19	2.12581	0.00648668	2.47625	0.00018636	2.30103		1783	235561_at	TXNL1	-2.13826	0.0194856	-2.02492	0.000419438	-2.08159
1784	1556896_at	LINC01270	2.6553	0.0203991	1.94614	0.000894942	2.30072		1784	1553721_at	RNF152	-2.06251	0.0264337	-2.10031	0.000570308	-2.08141
1785	210403_s_at	KCNJ1	2.33911	0.00841412	2.26138	4.04851e-05	2.30024		1785	201443_s_at	ATP6AP2	-2.10726	0.00666058	-2.05494	0.00834036	-2.0811
1786	1553436_at	MUC19	2.19649	0.00452644	2.40388	0.000200143	2.30018		1786	219146_at	TEFM	-2.06956	0.00784029	-2.09233	0.000105991	-2.08094
1787	210622_x_at	CDK10	2.4679	0.00331374	2.13247	0.00104458	2.30018		1787	235791_x_at	CHD1	-2.1419	0.0252012	-2.01981	0.000284165	-2.08086
1788	200000_s_at	PRPF8	2.28825	0.00456898	2.31077	5.2508e-05	2.29951		1788	224591_at	HP1BP3	-2.02965	0.00266687	-2.13103	0.000183878	-2.08034
1789	223055_s_at	XPO5	2.4273	0.00695601	2.16982	0.000199425	2.29856		1789	214419_s_at	CYP2C9	-2.17427	0.007318	-1.98602	0.000185916	-2.08014
1790	220428_at	CD207	2.24075	0.03004	2.35574	0.00028056	2.29824		1790	236011_at	FOXK1	-2.08601	0.003242	-2.07425	2.53461e-06	-2.08013
1791	232082_x_at	SPRR3	2.26834	0.0494155	2.3269	0.00034077	2.29762		1791	228676_at	ORAOV1	-2.13254	0.00616854	-2.02743	0.000789535	-2.07998
1792	201841_s_at	HSPB1	2.45667	0.00118655	2.1379	3.91662e-07	2.29729		1792	222720_x_at	C1orf27	-2.08199	0.0176874	-2.07776	4.41659e-05	-2.07987
1793	223660_at	ADORA3	2.17067	0.000269161	2.42051	0.00137674	2.29559		1793	225692_at	CAMTA1	-1.86984	0.0219149	-2.28928	0.00255456	-2.07956
1794	217445_s_at	GART	2.4603	0.0431458	2.12879	0.00432649	2.29455		1794	203970_s_at	PEX3	-2.17118	0.0273015	-1.98777	0.00944029	-2.07947
1795	204494_s_at	C15orf39	2.18408	0.00256051	2.40452	8.09967e-05	2.2943		1795	226995_at	LOC642852	-2.14427	0.00312254	-2.01468	0.000282095	-2.07947
1796	238556_at	CAMK2G	2.2693	0.032337	2.31448	0.000616301	2.29189		1796	207370_at	IBSP	-2.04963	0.0184327	-2.10928	0.000134074	-2.07946
1797	217547_x_at	ZNF675	2.2747	0.0209722	2.30902	0.00073709	2.29186		1797	217352_at	GS1-164F24.1	-2.17969	0.0103013	-1.97841	0.000207978	-2.07905
1798	219669_at	CD177	2.24731	0.00340716	2.33619	1.5344e-05	2.29175		1798	203232_s_at	ATXN1	-1.62553	0.0410584	-2.53209	0.00416951	-2.07881
1799	241683_at	HECTD1	2.33312	0.00388146	2.25038	3.5298e-05	2.29175		1799	233647_s_at	CDADC1	-2.10754	0.0201026	-2.04856	0.000124779	-2.07805
1800	207834_at	FBLN1	2.17886	0.00329862	2.40328	8.88854e-06	2.29107		1800	218503_at	FOCAD	-2.12339	0.0129984	-2.03244	4.60542e-05	-2.07791
1801	229328_at	ZNF571-AS1	2.15196	0.0206476	2.4301	0.00137783	2.29103		1801	209118_s_at	TUBA1A	-1.70989	0.00368932	-2.44554	0.00368407	-2.07771
1802	204380_s_at	FGFR3	2.46508	0.00503232	2.11508	0.0047296	2.29008		1802	214891_at	FBXO21	-2.09339	0.0241599	-2.06187	0.00106815	-2.07763
1803	225754_at	AP1G1	2.28768	0.00753819	2.29243	5.18555e-05	2.29005		1803	226441_at	MAP3K2	-1.87615	0.0381503	-2.27855	0.0123298	-2.07735
1804	211665_s_at	SOS2	2.23263	0.0163217	2.34618	0.0238404	2.2894		1804	227158_at	DTD2	-2.07212	0.0157293	-2.08236	0.00183786	-2.07724
1805	210393_at	LGR5	2.2704	0.0256665	2.30707	7.37176e-06	2.28873		1805	239252_at	COX7B	-2.06804	0.0250112	-2.08641	0.00992444	-2.07722
1806	1562462_at	DNAH10	2.35935	0.0120897	2.21802	8.93437e-05	2.28869		1806	228615_at	LOC286161	-2.101	0.0130123	-2.05341	0.000344595	-2.07721
1807	201950_x_at	CAPZB	2.33547	0.000950191	2.24101	4.28214e-06	2.28824		1807	212642_s_at	HIVEP2	-2.25481	0.000964821	-1.89881	0.00476699	-2.07681
1808	215053_at	SRCAP	2.11656	0.0199764	2.45905	4.828e-05	2.28781		1808	235497_at	LINC01128	-2.25277	0.010291	-1.90048	0.0158272	-2.07662
1809	218251_at	MID1IP1	1.94193	0.00286334	2.63311	0.00124547	2.28752		1809	243747_at	ZNF599	-1.87648	0.0390338	-2.27626	0.000505455	-2.07637
1810	230985_at	C9orf131	2.30019	0.00430886	2.27371	3.1916e-06	2.28695		1810	235644_at	CCDC138	-2.07914	0.0333487	-2.07353	0.000787209	-2.07634
1811	223427_s_at	EPB41L4B	2.1016	0.0150131	2.47045	0.002467	2.28602		1811	225462_at	TMEM128	-1.84362	0.0143343	-2.30838	0.00187246	-2.076
1812	210796_x_at	SIGLEC6	2.13468	0.000316815	2.43684	7.5735e-05	2.28576		1812	1570241_at	SPATA21	-2.17223	0.00199642	-1.97965	7.42652e-05	-2.07594
1813	1557382_x_at	AGAP11	2.35474	0.00394499	2.21541	0.000173013	2.28507		1813	202960_s_at	MUT	-2.04962	0.00599148	-2.10211	0.00122383	-2.07587
1814	239137_x_at	C6orf223	2.29933	0.0319618	2.27038	0.000166076	2.28485		1814	235734_at	ARFGAP2	-2.15321	0.0349923	-1.99831	2.27672e-05	-2.07576
1815	235669_at	PHYKPL	2.11896	0.0343436	2.44879	0.000276222	2.28388		1815	225481_at	FRMD6	-1.99587	0.0186243	-2.15329	2.64273e-05	-2.07458
1816	237415_at	RP11-493L12.3	2.2302	0.0173979	2.33678	0.000161312	2.28349		1816	225989_at	HERC4	-1.95121	0.00610384	-2.19784	1.88356e-05	-2.07452
1817	1568690_a_at	LOC100631378	2.24417	0.00780121	2.32211	4.10893e-05	2.28314		1817	200864_s_at	RAB11A	-1.98092	0.00922495	-2.16779	0.0026957	-2.07436
1818	200604_s_at	PRKAR1A	2.37538	4.02355e-05	2.18936	0.00102988	2.28237		1818	235402_at	PPP1R32	-2.01441	0.013115	-2.13395	0.000261507	-2.07418
1819	236254_at	VPS13B	2.2483	0.0106394	2.30978	0.000279987	2.27904		1819	229275_at	IGFN1	-2.14253	0.0173706	-2.00556	7.2283e-05	-2.07404
1820	224140_at	NPCDR1	2.23823	0.0102987	2.31937	9.73047e-05	2.2788		1820	212063_at	CD44	-1.75612	0.0444038	-2.39167	0.00695402	-2.07389
1821	209179_s_at	MBOAT7	2.15826	0.00456107	2.3988	0.000244878	2.27853		1821	213711_at	KRT81	-2.1248	0.010839	-2.02147	4.22831e-06	-2.07313
1822	202702_at	TRIM26	2.2207	0.00170373	2.33549	6.83564e-05	2.27809		1822	213100_at	UNC5B	-2.10266	0.0054893	-2.0426	4.1736e-05	-2.07263
1823	207608_x_at	CYP1A2	2.0543	0.0102258	2.50129	6.89189e-06	2.2778		1823	218535_s_at	RIOK2	-2.14152	0.00890554	-2.00346	0.00223177	-2.07249
1824	228489_at	TM4SF18	2.32797	0.012659	2.22544	8.24118e-05	2.2767		1824	207048_at	SLC6A11	-2.13558	0.018813	-2.00879	0.000464663	-2.07219
1825	205238_at	TRMT2B	2.34276	0.00457715	2.20824	1.73939e-05	2.2755		1825	207640_x_at	NTN3	-2.197	0.0172968	-1.94683	8.75432e-05	-2.07192
1826	214588_s_at	MFAP3	2.11636	0.00938221	2.43434	0.000541743	2.27535		1826	240387_at	UBASH3B	-2.15642	0.0137504	-1.98691	0.000506984	-2.07166
1827	235621_at	FAHD2A	2.26481	0.0232413	2.28542	0.000228863	2.27511		1827	209305_s_at	GADD45B	-2.12341	0.0113814	-2.01946	0.00064776	-2.07144
1828	1553163_at	ADPRHL1	2.07981	0.00734858	2.46966	7.37565e-05	2.27474		1828	1554158_at	ZMYND11	-2.03653	0.0392004	-2.10512	0.00175632	-2.07083
1829	1553253_at	ASB16	2.22413	0.00151733	2.32502	1.01005e-05	2.27458		1829	212565_at	STK38L	-2.22895	0.0121915	-1.91269	0.000278121	-2.07082
1830	238036_at	SHE	2.29938	0.00485782	2.24962	1.19783e-05	2.2745		1830	223119_s_at	USP47	-1.95838	0.00203965	-2.18284	1.2469e-05	-2.07061
1831	214968_at	DDX51	2.27406	0.031766	2.27453	0.000302655	2.27429		1831	209327_s_at	NOP16	-2.0281	0.0030489	-2.11278	0.0010598	-2.07044
1832	1557605_a_at	LOC401312	2.21277	0.0085901	2.33466	0.000120978	2.27372		1832	218573_at	MAGEH1	-2.1089	0.0104575	-2.03088	0.00928704	-2.06989
1833	204545_at	PEX6	2.4672	0.0147611	2.07899	0.00530205	2.2731		1833	209718_at	NCAPH2	-2.04447	0.0101578	-2.09359	0.000172786	-2.06903
1834	214959_s_at	API5	2.17713	0.00819014	2.36878	0.000244113	2.27296		1834	204362_at	SKAP2	-2.21593	0.000655128	-1.92166	0.0395862	-2.0688
1835	212369_at	ZNF384	2.21378	0.00522829	2.33137	1.01491e-05	2.27257		1835	215389_s_at	TNNT2	-2.05974	0.00231079	-2.0762	8.34609e-05	-2.06797
1836	240699_at	SEC14L3	2.15814	0.0340223	2.38699	0.000338759	2.27257		1836	216629_at	SRRM2	-2.27525	0.0317181	-1.86062	0.00301409	-2.06794
1837	212409_s_at	TOR1AIP1	2.25495	0.00521515	2.28967	0.000133078	2.27231		1837	217071_s_at	MTHFR	-2.07112	0.00291777	-2.06452	0.000469823	-2.06782
1838	216013_at	ZXDB	2.16055	0.00144099	2.38156	0.000204766	2.27106		1838	226689_at	CISD2	-1.79003	0.00202255	-2.34494	0.00600781	-2.06749
1839	1561342_at	LOC150005	2.26623	0.044634	2.27547	0.000595081	2.27085		1839	228000_at	AZIN2	-2.09307	0.00696745	-2.0418	1.25602e-05	-2.06743
1840	1556406_at	LINC00879	2.25669	0.0121956	2.28464	5.14571e-05	2.27067		1840	206894_at	APOA4	-2.02481	0.00884493	-2.10994	4.08244e-06	-2.06738
1841	215337_at	MED24	2.109	0.00909732	2.43118	1.23345e-06	2.27009		1841	205736_at	PGAM2	-1.96533	0.0151801	-2.16781	0.000626708	-2.06657
1842	1553081_at	WFDC12	2.18451	0.0188694	2.35552	2.84926e-05	2.27001		1842	214742_at	CEP131	-1.95034	0.00284365	-2.18233	0.00383818	-2.06634
1843	210736_x_at	DTNA	2.25645	0.0310222	2.28349	0.000257444	2.26997		1843	218946_at	NFU1	-1.94519	0.0104976	-2.18673	0.00880993	-2.06596
1844	1569696_at	CSMD2-AS1	2.21039	0.0226704	2.32761	0.00014761	2.269		1844	204639_at	ADA	-1.65047	0.00433171	-2.48028	0.00776857	-2.06537
1845	1556320_at	STOML1	2.23334	0.00311787	2.30436	9.77181e-06	2.26885		1845	1556122_at	RAB11B-AS1	-2.09782	0.0295561	-2.03278	0.000454852	-2.0653
1846	243343_at	AC002059.10	2.19724	0.0229638	2.34042	0.00055977	2.26883		1846	218313_s_at	GALNT7	-1.78015	0.0210575	-2.34953	0.00701331	-2.06484
1847	206127_at	ELK3	2.26361	0.00151927	2.27197	4.0066e-06	2.26779		1847	217151_at	LOC101928457	-2.17421	0.024669	-1.95495	3.0022e-05	-2.06458
1848	1567055_at	OR1C1	2.13794	0.0202704	2.3976	0.000480435	2.26777		1848	243372_at	HSPD1	-2.05558	0.0310823	-2.07311	0.00204702	-2.06434
1849	214931_s_at	SRPK2	2.37315	0.000986757	2.16166	0.000116921	2.26741		1849	229898_at	SNX33	-2.00595	0.0350913	-2.12254	0.00118431	-2.06424
1850	244317_at	KIAA1324L	2.2048	0.00189497	2.32972	4.74728e-05	2.26726		1850	209672_s_at	MIOS	-2.23185	0.0038931	-1.89608	0.00215009	-2.06397
1851	211992_at	WNK1	2.41352	0.00484839	2.12013	4.47749e-05	2.26682		1851	236518_at	RP11-216L13.19	-1.99784	0.0453995	-2.12976	0.00523529	-2.0638
1852	1564921_at	KRTAP13-1	2.17055	0.0460232	2.36201	0.000591659	2.26628		1852	226134_s_at	MSI2	-1.82345	0.00375662	-2.30331	0.00102904	-2.06338
1853	1556494_at	LINC01365	2.28163	0.0149935	2.24971	7.59752e-05	2.26567		1853	209654_at	ICE1	-1.84491	0.00446696	-2.28176	0.00962074	-2.06333
1854	1558081_at	SNORA65	2.17698	0.00461481	2.35185	6.65601e-05	2.26442		1854	222765_x_at	ESF1	-1.95348	0.0341755	-2.17306	0.00826202	-2.06327
1855	206716_at	UMOD	2.30845	0.016539	2.21836	7.11807e-05	2.26341		1855	240382_at	LOC101928076	-1.90588	0.0115972	-2.22045	0.00114389	-2.06317
1856	219478_at	WFDC1	2.23417	0.00690921	2.29048	3.38184e-06	2.26233		1856	235957_at	GRIP1	-2.04503	0.0229969	-2.081	0.000979892	-2.06302
1857	211541_s_at	DYRK1A	2.43417	0.0115298	2.08933	0.00372446	2.26175		1857	45633_at	GINS3	-1.98604	0.0147103	-2.13983	0.000348475	-2.06293
1858	209144_s_at	CBFA2T2	2.25688	0.049658	2.26614	0.000339438	2.26151		1858	236027_at	SFR1	-2.03865	0.0331125	-2.08446	0.00115123	-2.06156
1859	214132_at	ATP5C1	2.27748	0.00123818	2.24392	1.77933e-05	2.2607		1859	241084_x_at	DYNC1H1	-1.85575	0.0313277	-2.26729	0.000368942	-2.06152
1860	244062_at	DAAM1	2.30676	0.033615	2.21388	0.000796032	2.26032		1860	232960_at	NUP62CL	-2.09722	0.00316873	-2.02539	0.000163394	-2.0613
1861	215153_at	NOS1AP	2.19588	0.0119106	2.32472	9.78827e-06	2.2603		1861	223514_at	CARD11	-2.11176	0.0190194	-2.0108	0.000115227	-2.06128
1862	1570070_at	CCM2L	2.20287	0.00143035	2.31706	3.00746e-06	2.25997		1862	37549_g_at	BBS9	-2.00145	0.005727	-2.11992	0.000279857	-2.06069
1863	233198_at	GOLGA2P5	2.2101	0.0314172	2.3085	0.000501912	2.2593		1863	201291_s_at	TOP2A	-2.0955	0.00542556	-2.02564	0.00658313	-2.06057
1864	220541_at	MMP26	2.28493	0.00734237	2.23303	0.000171102	2.25898		1864	230551_at	KSR2	-2.28349	0.0297421	-1.83708	0.00725926	-2.06028
1865	205948_at	PTPRT	2.19111	0.0137244	2.32549	2.38314e-05	2.2583		1865	218134_s_at	RBM22	-2.1025	0.0269017	-2.01673	7.961e-05	-2.05961
1866	209051_s_at	RALGDS	2.27535	0.00162441	2.24105	1.22371e-06	2.2582		1866	208605_s_at	NTRK1	-2.00312	0.00193167	-2.11608	0.000275672	-2.0596
1867	1564029_at	USP49	2.18781	0.00632691	2.32785	0.000181247	2.25783		1867	224138_at	CBX2	-1.98583	0.0289746	-2.13293	0.001485	-2.05938
1868	1560665_at	SCPEP1	2.1475	0.00463932	2.36667	0.000866592	2.25709		1868	227798_at	SMAD1	-2.05275	0.0288669	-2.06492	0.00890226	-2.05884
1869	34063_at	RECQL5	2.28952	0.00177729	2.22301	1.79249e-06	2.25626		1869	225607_at	CCDC43	-2.00954	0.00653216	-2.10717	7.54867e-06	-2.05835
1870	1557633_at	POM121L8P	2.18771	0.035992	2.32397	0.00186608	2.25584		1870	214637_at	OSM	-2.09151	0.0246021	-2.02509	3.58724e-05	-2.0583
1871	223830_s_at	TRIM5	2.17186	0.0219356	2.33745	0.000950611	2.25466		1871	226109_at	C21orf91	-1.96584	0.00983641	-2.14909	0.000173743	-2.05747
1872	1558839_at	MAPKBP1	2.24461	0.0210566	2.26016	0.000186242	2.25239		1872	204792_s_at	IFT140	-2.26789	0.0105859	-1.84625	0.0176332	-2.05707
1873	209378_s_at	CCSER2	2.29429	0.0202716	2.20924	0.000192065	2.25176		1873	55692_at	ELMO2	-2.01475	0.00649058	-2.09916	0.000185774	-2.05695
1874	1562984_at	LOC101928937	2.17612	0.00412795	2.32731	8.51705e-07	2.25171		1874	203969_at	PEX3	-1.95565	0.00235292	-2.15773	5.10772e-06	-2.05669
1875	225738_at	RAPGEF1	2.23969	0.0295954	2.26347	0.000461767	2.25158		1875	217843_s_at	MED4	-2.05989	0.0148475	-2.05266	0.00129593	-2.05628
1876	1556291_at	POM121L12	2.26116	0.0218938	2.23961	2.45914e-05	2.25038		1876	224722_at	MIB1	-1.79615	0.00190996	-2.31634	0.0203006	-2.05624
1877	219850_s_at	EHF	1.73529	0.037926	2.7647	0.023634	2.25		1877	222110_at	SENP5	-2.01477	0.0253211	-2.09697	0.000539975	-2.05587
1878	220944_at	PGLYRP4	2.14984	0.00499563	2.3499	3.15918e-06	2.24987		1878	218228_s_at	TNKS2	-2.06477	0.0235419	-2.04624	0.000364745	-2.05551
1879	1557749_at	EHBP1L1	2.25187	0.0232415	2.24723	0.000670118	2.24955		1879	208246_x_at	RP11-403P17.4	-1.8736	0.0173432	-2.23508	8.82831e-05	-2.05434
1880	201708_s_at	NIPSNAP1	2.46909	0.0225618	2.02956	0.00647905	2.24932		1880	230708_at	PRICKLE1	-2.0356	0.0142257	-2.07308	3.76088e-05	-2.05434
1881	241277_x_at	ZNF837	2.22037	0.00209492	2.27673	0.000283808	2.24855		1881	226925_at	PXYLP1	-2.17618	0.00990366	-1.93145	0.0037337	-2.05382
1882	207622_s_at	ABCF2	2.26199	0.00105128	2.23199	0.000500026	2.24699		1882	218333_at	DERL2	-2.15092	0.00678805	-1.95661	0.00838554	-2.05377
1883	1555139_a_at	OTUD7B	2.30373	0.00203327	2.18958	0.00153964	2.24665		1883	1553719_s_at	ZNF548	-2.05391	0.0298525	-2.05295	0.000538101	-2.05343
1884	201439_at	GBF1	2.0793	0.0263703	2.41235	0.000710975	2.24582		1884	200688_at	SF3B3	-2.14315	0.0125415	-1.96077	0.00163029	-2.05196
1885	204312_x_at	CREB1	2.3136	0.00292502	2.17769	5.70507e-05	2.24565		1885	1554694_at	CCNY	-2.02079	0.00264736	-2.08299	7.00174e-06	-2.05189
1886	1565843_s_at	BRPF3	2.21381	0.0100751	2.277	0.000416393	2.2454		1886	233656_s_at	VPS54	-2.26713	0.0307977	-1.83661	0.0305162	-2.05187
1887	243423_at	TNIP1	2.12254	0.016632	2.36795	0.000344397	2.24524		1887	205559_s_at	PCSK5	-2.10197	0.0329107	-2.00139	0.000502767	-2.05168
1888	227604_at	TMEM185B	2.30617	0.00826898	2.18319	0.000132529	2.24468		1888	219487_at	BBS10	-1.98385	0.0283527	-2.11874	0.00182015	-2.05129
1889	1569615_at	RP11-220I1.5	2.27913	0.0110655	2.21015	4.75016e-05	2.24464		1889	209326_at	SLC35A2	-2.14605	0.0389776	-1.95647	0.0138208	-2.05126
1890	1570326_at	RP11-359E8.5	2.19919	0.00524905	2.28986	0.000107726	2.24453		1890	210026_s_at	CARD10	-1.95313	0.00699541	-2.1489	8.92154e-05	-2.05102
1891	51158_at	FAM174B	2.33637	0.00312349	2.15254	2.00623e-06	2.24446		1891	226422_at	ERGIC2	-2.02929	0.00651515	-2.07273	4.79635e-05	-2.05101
1892	220417_s_at	THAP4	2.45804	0.00392968	2.03072	0.0136583	2.24438		1892	204700_x_at	DIEXF	-2.07814	0.00753075	-2.02245	0.000863943	-2.0503
1893	222053_at	TAF6L	2.21653	0.0174874	2.27127	9.32571e-05	2.2439		1893	224968_at	CCDC104	-2.10704	0.0281894	-1.99211	0.000851542	-2.04957
1894	201710_at	MYBL2	2.34835	0.000775159	2.13731	0.00271836	2.24283		1894	205561_at	KCTD17	-2.06259	0.00615922	-2.03654	7.16997e-05	-2.04957
1895	1554253_a_at	CERS3	2.22462	0.00801992	2.26017	1.89154e-05	2.2424		1895	231831_at	COX19	-2.13403	0.000370229	-1.96506	8.68411e-06	-2.04955
1896	1552611_a_at	JAK1	2.42309	0.00046289	2.06158	0.0116692	2.24234		1896	228959_at	PDK3	-2.14238	0.00195221	-1.95608	9.07427e-05	-2.04923
1897	218182_s_at	CLDN1	2.61322	0.0164229	1.87071	0.0189666	2.24196		1897	203482_at	FAM178A	-1.96096	0.0101659	-2.13736	0.000136876	-2.04916
1898	216992_s_at	GRM8	2.29944	0.0112973	2.18432	0.000186145	2.24188		1898	227942_s_at	CRIPT	-1.9434	0.0116864	-2.15292	0.00312058	-2.04816
1899	200825_s_at	HYOU1	2.16158	0.0102635	2.32054	0.00105267	2.24106		1899	204930_s_at	BNIP1	-2.26758	0.0408918	-1.82853	0.0115108	-2.04806
1900	1561624_at	LOC101927537	2.14422	0.000926916	2.33763	7.60671e-06	2.24092		1900	240579_at	NBAS	-2.02706	0.025095	-2.06881	0.000487016	-2.04793
1901	236583_at	GIMAP1	2.15239	0.00839707	2.329	5.67062e-06	2.2407		1901	201289_at	CYR61	-2.1348	0.00114102	-1.96024	0.00472725	-2.04752
1902	209013_x_at	TRIO	2.26165	0.0182565	2.21903	0.00172385	2.24034		1902	243365_s_at	AUTS2	-2.1935	0.00315561	-1.90114	0.00241888	-2.04732
1903	1557228_at	EHBP1L1	2.20794	0.0122664	2.27081	9.59592e-05	2.23937		1903	231215_at	ZNF570	-2.01591	0.0112634	-2.07747	0.0014681	-2.04669
1904	215813_s_at	PTGS1	2.05566	0.0104286	2.42292	0.000100263	2.23929		1904	212876_at	B4GALT4	-2.11365	0.00736695	-1.97969	7.60839e-05	-2.04667
1905	1553544_at	GPR101	2.15723	0.0484898	2.31951	0.000414131	2.23837		1905	1560108_at	AK055458	-2.03091	0.0401609	-2.06233	0.000571766	-2.04662
1906	217750_s_at	UBE2Z	2.28652	0.00814975	2.18979	9.01439e-06	2.23815		1906	228890_at	ATOH8	-1.96688	0.0305601	-2.12631	0.000287121	-2.04659
1907	202928_s_at	PHF1	2.23022	0.00750403	2.24518	0.00107611	2.2377		1907	227765_at	OTUD6B-AS1	-1.81638	0.0109222	-2.27657	7.01968e-05	-2.04648
1908	232110_at	GALNT5	2.22185	0.00134459	2.25344	1.96775e-05	2.23764		1908	1558700_s_at	ZNF260	-2.06795	0.0320418	-2.02499	0.00940474	-2.04647
1909	228912_at	VIL1	2.56828	0.00298635	1.9069	0.00346945	2.23759		1909	222396_at	HN1	-2.13308	0.000911185	-1.95724	0.00119149	-2.04516
1910	219611_s_at	CEP85	2.07122	0.0135689	2.40093	3.85443e-05	2.23607		1910	229423_at	CHEK1	-1.90081	0.00161372	-2.18935	0.00338683	-2.04508
1911	1567069_at	OR4D1	2.27184	0.00981052	2.19895	0.000184644	2.2354		1911	202569_s_at	MARK3	-1.89523	0.0028416	-2.19483	1.93831e-05	-2.04503
1912	1553057_at	SERPINB12	2.25051	0.0174108	2.21953	0.000237843	2.23502		1912	228637_at	ZDHHC1	-1.89666	0.0237116	-2.19335	0.000838974	-2.04501
1913	209003_at	SLC25A11	2.15221	0.0029309	2.31775	7.28409e-05	2.23498		1913	226247_at	PLEKHA1	-2.11094	0.0137999	-1.9775	0.000580093	-2.04422
1914	212452_x_at	KAT6B	2.16925	0.0162232	2.30069	0.000998297	2.23497		1914	240051_at	TPD52L3	-2.03055	0.00699544	-2.05779	0.000484377	-2.04417
1915	215754_at	SCARB2	2.14452	0.0164749	2.32524	0.000129655	2.23488		1915	205281_s_at	PIGA	-2.23566	0.0245555	-1.85262	0.00193642	-2.04414
1916	204607_at	HMGCS2	2.25254	0.00349925	2.21519	1.34085e-05	2.23387		1916	219760_at	LIN7B	-1.98445	0.00397545	-2.10355	5.05454e-05	-2.044
1917	235139_at	GNGT2	2.22204	0.0377749	2.2446	0.000590871	2.23332		1917	232040_at	LOC157860	-2.02397	0.0212746	-2.06234	0.00013626	-2.04315
1918	226173_at	TBC1D25	2.17314	0.00520281	2.29327	2.74934e-05	2.2332		1918	226478_at	TM7SF3	-1.99524	0.0388019	-2.09026	0.00335823	-2.04275
1919	233562_at	LINC00839	2.17311	0.012302	2.29312	3.53077e-05	2.23311		1919	206712_at	GRTP1	-2.0737	0.00439485	-2.01174	0.000108361	-2.04272
1920	211092_s_at	NF2	2.44616	0.00556808	2.01976	0.000544836	2.23296		1920	1558474_at	RP11-1114A5.4	-2.01548	0.0112816	-2.06994	8.60586e-05	-2.04271
1921	208316_s_at	OCRL	2.19856	0.0123953	2.267	7.41957e-05	2.23278		1921	239824_s_at	TMEM107	-1.83539	0.00158166	-2.24963	0.0011499	-2.04251
1922	39854_r_at	PNPLA2	2.19563	0.00154401	2.26964	2.93727e-05	2.23264		1922	210056_at	RND1	-2.20971	0.0106127	-1.87454	0.000341973	-2.04212
1923	214767_s_at	HSPB6	2.09895	0.0198255	2.36593	0.000595611	2.23244		1923	231710_at	CAPS	-2.04988	0.00409707	-2.03429	9.85278e-05	-2.04209
1924	208598_s_at	HUWE1	2.24629	0.0085682	2.21767	0.000235979	2.23198		1924	244316_at	C17orf98	-2.16898	0.0295526	-1.91457	0.000392515	-2.04177
1925	212252_at	CAMKK2	2.17504	0.00799887	2.2854	1.81531e-05	2.23022		1925	223409_at	FOXK2	-1.91969	0.0420519	-2.16356	0.00119239	-2.04162
1926	215820_x_at	SNX13	2.13241	0.00746291	2.32631	0.00106877	2.22936		1926	219694_at	FAM105A	-1.98277	0.0115779	-2.09997	5.16112e-05	-2.04137
1927	221956_at	LRCH4	2.17	0.024376	2.28815	9.6801e-05	2.22907		1927	243677_at	GORASP1	-2.00498	0.0103925	-2.07764	0.000752306	-2.04131
1928	203462_x_at	EIF3B	2.25621	0.00603429	2.20166	0.000307993	2.22893		1928	226195_at	IFT43	-1.83432	0.0150381	-2.24771	0.000393582	-2.04101
1929	208735_s_at	CTDSP2	2.274	0.000290084	2.18316	6.40399e-05	2.22858		1929	208671_at	SERINC1	-2.06075	0.00750918	-2.02079	0.00336262	-2.04077
1930	237652_at	IQSEC2	2.16506	0.00526864	2.29187	8.57533e-07	2.22846		1930	202083_s_at	SEC14L1	-1.91851	0.0394749	-2.1628	0.000733109	-2.04066
1931	203769_s_at	STS	2.22892	0.0047772	2.2273	1.95982e-06	2.22811		1931	239634_at	LOC101927248	-2.00238	0.0480378	-2.07787	0.00120419	-2.04012
1932	1562826_at	LOC101927049	2.20418	0.00995143	2.25096	8.54329e-05	2.22757		1932	224522_s_at	DCAKD	-2.01	0.0270003	-2.07023	0.000108829	-2.04012
1933	220353_at	FAM86C1	2.02493	0.0121731	2.43017	0.000401164	2.22755		1933	214835_s_at	SUCLG2	-2.01044	0.00833807	-2.06947	0.00253299	-2.03995
1934	216877_at	LOC100505498	2.33019	0.00842658	2.12486	6.71333e-06	2.22752		1934	236896_at	ZIC1	-1.9362	0.00757366	-2.1437	0.000642696	-2.03995
1935	234372_at	RP1-31B8.1	2.18543	0.0109019	2.26918	8.2566e-07	2.22731		1935	235886_at	LOC100505666	-2.01898	0.00761453	-2.05923	0.000695175	-2.03911
1936	211949_s_at	NOLC1	2.21351	0.0117397	2.24052	2.5506e-05	2.22701		1936	226977_at	IGIP	-2.01509	0.00441412	-2.06234	0.000510914	-2.03871
1937	1552893_at	CAMK2N2	2.15075	0.00119843	2.30327	0.000307156	2.22701		1937	238130_at	NFATC2IP	-2.02157	0.0143916	-2.05585	3.78858e-05	-2.03871
1938	203652_at	MAP3K11	2.19482	0.00326291	2.25889	1.49383e-06	2.22686		1938	1552734_at	RICTOR	-1.96577	0.0195326	-2.1114	0.0001276	-2.03859
1939	205359_at	AKAP6	2.18751	0.0211548	2.26531	0.000228959	2.22641		1939	202956_at	ARFGEF1	-1.98576	0.00938516	-2.09119	0.000247366	-2.03848
1940	234903_at	OR2B3	2.17893	0.0104147	2.27362	9.06329e-06	2.22628		1940	216127_at	PDIA2	-2.03767	0.000417932	-2.03871	4.2096e-06	-2.03819
1941	204586_at	BSN	2.16536	0.00726225	2.28688	7.40039e-06	2.22612		1941	1558507_at	C1orf53	-1.96214	0.0161661	-2.11313	0.00049403	-2.03763
1942	202865_at	DNAJB12	2.16693	0.0195976	2.28524	5.7454e-05	2.22608		1942	211490_at	ADRA1A	-2.0423	0.00186232	-2.03203	1.15406e-05	-2.03716
1943	206120_at	CD33	2.19073	0.0223655	2.26111	0.000595917	2.22592		1943	210723_x_at	BC069004	-1.97908	0.00154393	-2.09517	8.31003e-06	-2.03713
1944	236376_at	RIMKLA	2.20095	0.0217391	2.25053	0.00115178	2.22574		1944	216867_s_at	PDGFA	-1.95289	0.00408345	-2.12062	0.000387863	-2.03676
1945	216341_s_at	GNRHR	2.23159	0.000689394	2.21862	0.000257848	2.22511		1945	202163_s_at	CNOT8	-1.94163	0.0180253	-2.13178	0.00190031	-2.0367
1946	1562903_at	FAM86B3P	2.1946	0.0395561	2.25496	0.000231318	2.22478		1946	226538_at	MAN2A1	-2.01524	0.0134135	-2.05793	0.00246562	-2.03658
1947	37996_s_at	DMPK	2.17793	0.00203525	2.27153	2.5312e-05	2.22473		1947	209707_at	PIGK	-2.19825	0.0328074	-1.8746	0.00839093	-2.03642
1948	219853_at	FKRP	2.09704	0.0182906	2.35179	0.00605042	2.22441		1948	236347_at	MMAA	-1.98449	0.00175258	-2.08606	0.000324419	-2.03527
1949	220964_s_at	RAB1B	2.18598	0.00201734	2.26199	0.000101721	2.22398		1949	218845_at	DUSP22	-1.85579	0.0205107	-2.2141	0.000954158	-2.03495
1950	200982_s_at	ANXA6	2.45595	0.000936362	1.992	0.0132982	2.22398		1950	221426_s_at	OR3A3	-2.0968	0.0231743	-1.97298	3.40683e-06	-2.03489
1951	212374_at	FEM1B	2.30494	0.00355472	2.14163	0.000170619	2.22329		1951	208797_s_at	GOLGA8A	-1.96007	0.0286665	-2.10848	0.00184086	-2.03428
1952	232388_at	CNTNAP4	2.15269	0.0146162	2.29372	3.53009e-05	2.22321		1952	238316_at	ZNF567	-2.16189	0.0284729	-1.90664	0.00286513	-2.03426
1953	1556362_at	LOC101927531	2.11333	0.0289874	2.33265	0.000210127	2.22299		1953	1555910_at	PTCD2	-1.81082	0.0471997	-2.2573	0.000132402	-2.03406
1954	1554911_at	ABCC11	2.15698	0.0120031	2.28879	7.09785e-05	2.22288		1954	204712_at	WIF1	-2.07427	0.0413114	-1.99356	0.00036312	-2.03391
1955	239132_at	NOS1	2.19431	0.00494324	2.24905	3.38647e-05	2.22168		1955	206288_at	PGGT1B	-1.98651	0.0278161	-2.08035	0.000365483	-2.03343
1956	1568663_a_at	PWRN2	1.9747	0.0108054	2.46863	0.000760346	2.22166		1956	231560_at	RP11-362K14.6	-2.0712	0.0226943	-1.99562	0.00118627	-2.03341
1957	212003_at	SZRD1	2.21732	0.00253979	2.22491	3.90604e-07	2.22112		1957	205843_x_at	CRAT	-2.07234	0.0344393	-1.99438	0.000335426	-2.03336
1958	226531_at	ORAI1	2.22353	0.000281597	2.21842	1.08911e-05	2.22098		1958	224733_at	CMTM3	-1.60033	0.00534437	-2.46547	0.0413606	-2.0329
1959	220454_s_at	SEMA6A	2.14678	0.0200201	2.29455	0.000318304	2.22067		1959	209485_s_at	OSBPL1A	-1.98458	0.0017258	-2.08052	0.000452827	-2.03255
1960	203146_s_at	GABBR1	2.20808	0.0221731	2.23242	0.00147363	2.22025		1960	209320_at	ADCY3	-2.1277	0.0115458	-1.93711	1.58598e-05	-2.0324
1961	220866_at	ADAMTS6	2.11395	0.0395664	2.32605	0.000107122	2.22		1961	221320_at	BCL2L10	-2.09945	0.00590272	-1.96474	7.27642e-05	-2.03209
1962	1561424_at	LOC101928907	2.18367	0.021341	2.25599	0.000445335	2.21983		1962	209859_at	TRIM9	-2.12941	0.00330933	-1.93465	0.0023421	-2.03203
1963	219559_at	SLC17A9	2.50247	0.00439611	1.93532	0.0285409	2.21889		1963	205263_at	BCL10	-2.01088	0.0282802	-2.05312	0.000629019	-2.032
1964	240227_at	MIER1	2.18353	0.0028959	2.25305	5.24949e-05	2.21829		1964	229303_at	SF3B1	-2.13006	0.0244223	-1.93321	0.00798395	-2.03164
1965	64942_at	GPR153	2.24882	0.0124999	2.18726	5.72149e-05	2.21804		1965	225885_at	EEA1	-2.20519	0.0341534	-1.8577	0.00742085	-2.03144
1966	232774_x_at	ZIK1	2.12402	0.021473	2.3116	1.41671e-05	2.21781		1966	237785_at	ASB14	-2.06703	0.00884148	-1.99544	4.12139e-06	-2.03124
1967	209668_x_at	CES2	2.12932	0.00303885	2.30516	5.58839e-05	2.21724		1967	221940_at	RPUSD2	-1.98152	0.00674768	-2.07973	0.00010548	-2.03063
1968	240740_at	LOC100507443	2.20206	0.00113009	2.23173	1.93625e-06	2.2169		1968	227387_at	NSMCE4A	-2.00648	0.00292809	-2.05463	1.21837e-05	-2.03055
1969	204217_s_at	RTN2	2.38887	0.0220044	2.04467	0.00460194	2.21677		1969	223546_x_at	LUC7L	-2.10533	0.00169761	-1.95537	8.9375e-05	-2.03035
1970	232338_at	ZNF431	2.22871	0.0478761	2.20285	0.00347102	2.21578		1970	214630_at	CYP11B2	-2.04917	0.00615335	-2.0115	1.40328e-06	-2.03034
1971	216149_at	LRRC37BP1	2.08112	0.00717728	2.35005	6.7178e-05	2.21558		1971	202076_at	BIRC2	-2.06456	0.00544454	-1.99532	0.00161602	-2.02994
1972	1554737_at	FBN2	2.19249	0.0208861	2.23778	0.000182392	2.21514		1972	203991_s_at	KDM6A	-2.01667	0.0137368	-2.04198	0.00137151	-2.02933
1973	221072_at	GSN-AS1	2.12735	0.0440044	2.30252	0.000451916	2.21493		1973	228944_at	RP4-773N10.4	-2.03556	0.0260875	-2.02284	0.00142879	-2.0292
1974	221453_at	G6PC2	2.21608	0.0288006	2.21327	2.58536e-05	2.21467		1974	221726_at	RPL22	-2.21133	1.08487e-06	-1.84681	0.0154651	-2.02907
1975	201686_x_at	API5	2.14934	0.000357815	2.27955	1.42118e-05	2.21444		1975	221141_x_at	EPN1	-2.10336	0.00285504	-1.95395	4.46363e-05	-2.02866
1976	222563_s_at	TNKS2	2.20663	0.0229356	2.22133	0.000134305	2.21398		1976	235166_at	ZNF148	-1.93275	0.0443433	-2.12317	0.00489504	-2.02796
1977	202547_s_at	ARHGEF7	2.0589	0.00254686	2.36878	1.99753e-06	2.21384		1977	228115_at	GAREM	-1.91415	0.0120257	-2.14149	0.0052944	-2.02782
1978	244526_at	RASGRP3	2.18836	0.012797	2.23875	2.21436e-05	2.21355		1978	213024_at	TMF1	-2.00827	0.0252971	-2.04678	0.0066031	-2.02752
1979	234832_at	ANTXR1	2.17439	0.0215078	2.25257	0.000134818	2.21348		1979	243417_at	ZADH2	-2.11313	0.00110252	-1.94147	5.41949e-06	-2.0273
1980	241601_at	WIPF3	2.21709	0.0125726	2.20691	5.57325e-05	2.212		1980	213354_s_at	NR2F6	-2.00836	0.0118779	-2.04619	0.000165313	-2.02728
1981	218305_at	IPO4	2.24819	0.00253468	2.17505	0.000267782	2.21162		1981	202682_s_at	USP4	-2.08988	0.000435166	-1.96395	1.56732e-06	-2.02691
1982	217791_s_at	ALDH18A1	2.16255	0.00298775	2.26054	5.21971e-07	2.21155		1982	211009_s_at	ZNF271	-2.08021	0.0161351	-1.97258	0.00518411	-2.02639
1983	209002_s_at	CALCOCO1	2.12423	0.00589689	2.29733	0.000156087	2.21078		1983	228051_at	KIAA1244	-2.08128	0.0471813	-1.9715	0.0123279	-2.02639
1984	213514_s_at	DIAPH1	1.96021	0.0237747	2.4611	0.000831305	2.21066		1984	235388_at	CHD9	-1.96633	0.00014298	-2.08639	0.000316562	-2.02636
1985	1569392_at	TECR	2.12064	0.0199174	2.30026	9.91718e-05	2.21045		1985	204300_at	PET112	-1.91079	0.00772552	-2.1419	0.00186452	-2.02635
1986	1553438_at	C11orf72	2.13293	0.01035	2.28732	0.000220737	2.21012		1986	233360_at	UBE2I	-2.07004	0.00356368	-1.98216	0.000235859	-2.0261
1987	204290_s_at	ALDH6A1	2.31091	0.00442403	2.10734	0.00140844	2.20913		1987	244037_at	LOC100507520	-1.82544	0.0131928	-2.22653	0.00136417	-2.02598
1988	235297_at	CELF1	2.1726	0.0227784	2.24551	0.000121912	2.20906		1988	219668_at	GDAP1L1	-2.10197	0.00412637	-1.9497	6.80169e-06	-2.02583
1989	1561061_at	LOC729506	2.21655	0.0231478	2.19992	6.74031e-05	2.20824		1989	1570253_a_at	RHEBL1	-2.03123	0.000965065	-2.01962	2.11996e-05	-2.02543
1990	208057_s_at	GLI2	2.18366	0.0256003	2.23247	9.18746e-05	2.20807		1990	218760_at	COQ6	-1.91398	0.00183375	-2.13648	0.000312277	-2.02523
1991	237595_at	RP11-38C18.2	2.13909	0.00793971	2.27648	3.51093e-05	2.20778		1991	210305_at	PDE4DIP	-2.07407	0.0262401	-1.97617	0.000659335	-2.02512
1992	229440_at	RBM47	2.16211	0.0219439	2.25241	0.00232021	2.20726		1992	224551_s_at	SPTBN4	-1.92913	0.0276854	-2.12109	9.68519e-05	-2.02511
1993	231375_at	RP11-1277A3.1	2.14539	0.0016953	2.26819	3.65779e-05	2.20679		1993	220678_at	FLJ20712	-1.98279	0.00273914	-2.06609	2.42392e-05	-2.02444
1994	228268_at	FMO2	1.98775	0.0205868	2.4248	0.000579047	2.20627		1994	232014_at	ZNF30	-2.02263	0.0217644	-2.02521	0.00591986	-2.02392
1995	234665_x_at	HHLA3	2.06141	0.00837055	2.34998	5.66551e-06	2.20569		1995	228151_at	ARL15	-2.27058	0.000432955	-1.77664	0.022335	-2.02361
1996	231814_at	MUC12	2.21533	0.0114301	2.19564	2.97124e-05	2.20548		1996	202828_s_at	MMP14	-1.97146	0.00837829	-2.07382	0.000874979	-2.02264
1997	213819_s_at	FLOT1	2.16811	0.00298831	2.24268	5.11161e-07	2.2054		1997	203278_s_at	PHF21A	-2.1204	0.0276615	-1.92456	0.000516478	-2.02248
1998	1552405_at	NLRP5	2.23584	0.0205017	2.17429	0.000425659	2.20507		1998	219307_at	PDSS2	-2.18652	0.0138396	-1.85756	0.011161	-2.02204
[truncated: 2,834 more rows]
