# Supplementary material for: Genomic pathways modulated by Twist in breast cancer
Source: BMC Cancer. 2017 Jan 13;17:52. doi: 10.1186/s12885-016-3033-3 (PMC5237254; doi:10.1186/s12885-016-3033-3)
Supplement: Additional file 12: — Ranked list of significant probe sets up and down-regulated in both MCF-7/Twist cells and MCF-7/Twist lung metastases. Probe sets are ranked by fold change. (XLSX 38 kb) [file 12885_2016_3033_MOESM12_ESM.xlsx]

## Sheet: Twist and Twist_mets probe sets
			Twist		Metastasis							Twist		Metastasis
No.	119 up-regulated probe sets	Gene	FC	P-val	FC	P-val	Average FC		No.	279 down-regulated probe sets	Gene	FC	P-val	FC	P-val	Average FC
1	204410_at	EIF1AY	35.3312	0.00254713	1.61127	0.000610313	18.4712		1	227174_at	WDR72	-187.73	0.00116051	-1.54997	0.00889832	-94.64
2	211668_s_at	PLAU	24.7132	0.000829857	1.54136	0.000547076	13.1273		2	209173_at	AGR2	-45.8171	0.00292959	-3.46729	0.0480487	-24.6422
3	225303_at	KIRREL	19.8495	0.00745634	1.99372	0.00595381	10.9216		3	205413_at	MPPED2	-41.6689	8.74824e-06	-2.74322	0.00657576	-22.2061
4	203695_s_at	DFNA5	17.5539	0.00370678	2.08513	0.000902625	9.81951		4	223895_s_at	EPN3	-33.2105	3.77187e-05	-1.62702	0.0220495	-17.4188
5	213340_s_at	TP73-AS1	16.4644	0.00177459	1.54142	0.000103405	9.00291		5	205258_at	INHBB	-32.566	0.00253618	-2.05804	0.0410604	-17.312
6	202638_s_at	ICAM1	15.0085	0.0136033	1.62083	0.0405636	8.31466		6	203227_s_at	TSPAN31	-29.3613	0.00208808	-1.55324	0.00672938	-15.4573
7	225021_at	ZNF532	11.7087	0.000495427	1.53767	0.00386818	6.62319		7	238702_at	SPTSSB	-23.3137	0.00260094	-1.96419	0.000442963	-12.6389
8	205805_s_at	ROR1	10.395	0.0164173	2.11656	0.00653842	6.25578		8	206569_at	IL24	-18.1537	0.000122847	-2.99529	0.0118153	-10.5745
9	228843_at	ARL10	10.5707	0.0136236	1.67059	0.0266838	6.12065		9	211712_s_at	ANXA9	-18.1127	0.000361159	-2.11909	0.0164824	-10.1159
10	209373_at	MALL	7.93912	0.000614513	1.77149	0.00355451	4.8553		10	214046_at	FUT9	-14.4921	0.00334938	-1.7384	0.00507597	-8.11525
11	223302_s_at	ZNF655	7.65257	0.00657167	1.88248	0.00349623	4.76753		11	219529_at	CLIC3	-12.7645	0.000830269	-3.24104	0.0212227	-8.00277
12	228783_at	BVES	7.14594	0.0128078	1.98458	0.0011142	4.56526		12	230763_at	SPATA17	-12.5161	0.000587591	-1.81791	0.00101458	-7.167
13	223645_s_at	TXLNGY	5.83869	0.0309705	2.51343	0.0024321	4.17606		13	230964_at	FREM2	-12.5845	0.00145996	-1.60799	0.019287	-7.09624
14	202974_at	MPP1	6.69059	0.000254503	1.53928	0.00504148	4.11494		14	239010_at	DUXAP10	-11.0112	0.00311507	-1.8739	0.0187794	-6.44255
15	216733_s_at	GATM	6.47477	0.00084735	1.60555	0.000846699	4.04016		15	212070_at	GPR56	-11.0583	0.000176517	-1.72232	0.00249836	-6.39031
16	205184_at	GNG4	6.40075	0.0186098	1.67932	0.0199832	4.04004		16	242794_at	MAML3	-9.47975	0.0113866	-1.88171	0.0135743	-5.68073
17	228186_s_at	RSPO3	6.26578	0.0105142	1.61526	0.00310393	3.94052		17	230836_at	ST8SIA4	-8.59832	0.00455402	-2.59885	0.0487081	-5.59858
18	239309_at	DLX6	6.14604	0.00527528	1.71767	0.000740143	3.93186		18	233772_at	POU6F2-AS2	-8.03038	0.00129487	-2.52811	0.0326948	-5.27924
19	1555326_a_at	ADAM9	5.35516	0.00181081	2.31788	9.73218e-05	3.83652		19	228780_at	POU3F3	-7.89579	0.00224615	-2.47397	0.00276961	-5.18488
20	244779_at	ZDHHC2	5.56237	0.000336973	1.82388	0.000158397	3.69312		20	225327_at	FAM214A	-8.47392	0.00156153	-1.78362	0.0162126	-5.12877
21	222121_at	ARHGEF26	5.24888	0.00658069	2.10117	0.0129234	3.67502		21	227474_at	PAX8-AS1	-8.30601	0.00271837	-1.80891	0.00528232	-5.05746
22	231411_at	LHFP	5.18022	0.01418	2.13455	0.00126734	3.65739		22	238116_at	DYNLRB2	-7.99128	0.00554619	-1.99219	0.0216136	-4.99174
23	221901_at	KIAA1644	5.55545	0.000298814	1.73947	0.000936029	3.64746		23	202489_s_at	FXYD3	-7.36449	0.00100608	-1.7831	0.00801112	-4.57379
24	211965_at	ZFP36L1	1.93463	0.00137851	5.06204	0.00319597	3.49833		24	220195_at	MBD5	-7.51044	0.00130671	-1.54186	0.0166437	-4.52615
25	224916_at	TMEM173	5.09712	0.0183776	1.88006	0.00344176	3.48859		25	225968_at	PRICKLE2	-6.98858	0.0139668	-1.73591	0.00706367	-4.36224
26	205100_at	GFPT2	5.35948	0.00709127	1.58707	0.0021678	3.47327		26	235736_at	SMKR1	-5.5941	0.000377935	-2.62464	0.0146761	-4.10937
27	212174_at	AK2	5.12914	0.000127086	1.60859	0.0097042	3.36886		27	210266_s_at	TRIM33	-6.37354	0.00169227	-1.75919	0.00770875	-4.06637
28	204420_at	FOSL1	4.9615	0.0124503	1.71858	0.000190175	3.34004		28	212012_at	PXDN	-6.27384	0.000597164	-1.66477	0.000114977	-3.9693
29	231396_s_at	FAM126A	4.3318	0.00753284	2.06635	0.00581111	3.19908		29	226213_at	ERBB3	-6.18795	0.000802102	-1.71197	0.0345734	-3.94996
30	230207_s_at	DOCK5	3.71795	0.0133305	2.56095	0.0025314	3.13945		30	1554770_x_at	ZNF785	-5.30669	0.0040659	-2.32715	0.000224798	-3.81692
31	226930_at	FNDC1	4.35758	0.00630205	1.72765	0.000463503	3.04261		31	201669_s_at	MARCKS	-5.59614	0.00089777	-2.00088	0.00290706	-3.79851
32	204635_at	RPS6KA5	4.5597	0.00499273	1.51285	0.00128532	3.03628		32	227235_at	GUCY1A3	-5.72698	0.00207528	-1.81916	0.00185123	-3.77307
33	209355_s_at	PPAP2B	4.4231	0.0416779	1.63694	0.00393448	3.03002		33	219800_s_at	THNSL1	-5.43822	0.00485764	-2.0961	0.0200292	-3.76716
34	229986_at	ZNF717	4.03236	0.0033964	1.57878	0.00116666	2.80557		34	221035_s_at	TEX14	-5.8898	0.00153737	-1.5765	0.0172811	-3.73315
35	227178_at	CELF2	3.85471	0.00115258	1.72709	0.00389751	2.7909		35	241455_at	C6orf132	-5.59533	0.0103155	-1.78313	0.00347359	-3.68923
36	228563_at	GJC1	3.85512	0.0336326	1.54514	0.0111878	2.70013		36	209692_at	EYA2	-5.18839	0.00887077	-1.78623	0.0385166	-3.48731
37	228461_at	SH3RF3	3.86815	0.000722254	1.52736	0.000358832	2.69775		37	209255_at	KLHDC10	-5.35778	0.00267546	-1.53351	0.0120847	-3.44564
38	211981_at	COL4A1	3.54679	0.0442873	1.81658	0.00976873	2.68168		38	1552269_at	SPATA17	-5.31641	0.0286217	-1.53557	0.000202898	-3.42599
39	213489_at	MAPRE2	3.69696	0.00744739	1.52583	0.0023924	2.61139		39	226775_at	ENY2	-4.99972	0.000479867	-1.7292	0.0037672	-3.36446
40	210257_x_at	CUL4B	3.5712	0.0118122	1.5406	0.00300771	2.5559		40	213745_at	ATRNL1	-3.90208	0.000864525	-2.65085	0.000131026	-3.27646
41	239288_at	TNIK	3.31946	0.0448048	1.75533	0.00356983	2.5374		41	209621_s_at	PDLIM3	-4.59847	0.000679411	-1.9508	0.0344023	-3.27463
42	220009_at	LONRF3	2.54266	0.046067	2.44544	0.000669393	2.49405		42	205510_s_at	FLJ10038	-4.67984	0.00231022	-1.69756	0.00301945	-3.1887
43	204440_at	CD83	3.39033	0.0093903	1.58271	0.0046853	2.48652		43	235550_at	MAP9	-4.81515	0.00272104	-1.55232	0.00866109	-3.18373
44	1556134_a_at	B3GNT5	3.02897	0.0420537	1.9346	0.000691397	2.48179		44	204794_at	DUSP2	-4.68466	0.0053791	-1.54753	0.000846812	-3.1161
45	214624_at	UPK1A	3.30726	0.00353191	1.57884	0.00473425	2.44305		45	201505_at	LAMB1	-3.29069	0.0026102	-2.87211	0.0146326	-3.0814
46	212286_at	ANKRD12	3.0991	0.0140197	1.78318	0.00133216	2.44114		46	228648_at	LRG1	-3.48497	0.0175567	-2.62364	0.000246055	-3.05431
47	219921_s_at	DOCK5	3.01849	0.0138842	1.83512	0.000460455	2.4268		47	235587_at	PAXIP1-AS1	-4.04971	0.00201087	-2.04549	0.00894987	-3.0476
48	201471_s_at	SQSTM1	3.28382	0.000397563	1.53169	0.0197855	2.40775		48	1559322_at	LOC727916	-3.05758	0.00327387	-2.9256	0.000225763	-2.99159
49	202267_at	LAMC2	3.09124	0.0074502	1.65857	0.00746922	2.37491		49	223700_at	MND1	-3.84986	0.000585671	-1.96168	0.0152953	-2.90577
50	1554699_at	L3MBTL4	2.62793	0.0269938	2.10629	0.00183185	2.36711		50	219528_s_at	BCL11B	-3.58436	0.00967031	-2.16089	0.0176057	-2.87263
51	206033_s_at	DSC3	3.07132	0.00151828	1.64252	0.00185535	2.35692		51	231609_at	C10orf82	-3.94205	0.00167057	-1.70412	0.000455514	-2.82308
52	230466_s_at	RASSF3	2.44515	0.000769652	2.22132	0.0105923	2.33324		52	233482_at	C15orf59	-3.85554	0.0205465	-1.71176	0.00711761	-2.78365
53	205794_s_at	NOVA1	3.06271	0.0156584	1.58484	0.00434324	2.32377		53	213359_at	HNRNPD	-3.9391	0.0234805	-1.5823	0.0163744	-2.7607
54	201474_s_at	ITGA3	2.99217	0.0149505	1.64336	0.00112502	2.31777		54	239007_at	ZNF616	-3.67061	0.0284007	-1.84916	0.00129805	-2.75988
55	1555561_a_at	UGGT2	2.87541	0.00197327	1.75917	0.0152482	2.31729		55	210170_at	PDLIM3	-3.72781	0.0374623	-1.76252	0.0187234	-2.74517
56	220299_at	SPATA6	3.01702	0.0129223	1.50908	0.0251276	2.26305		56	214021_x_at	ITGB5	-3.31146	0.00298285	-2.1459	0.00493733	-2.72868
57	243514_at	WDFY2	2.30866	0.0285283	2.21269	0.00159162	2.26067		57	231500_s_at	BOLA2	-2.59741	0.0401847	-2.76682	0.000638671	-2.68212
58	200743_s_at	TPP1	2.95873	0.000569142	1.55715	0.00344566	2.25794		58	218817_at	SPCS3	-3.81683	0.00137304	-1.5422	0.00378308	-2.67951
59	1554918_a_at	ABCC4	2.33293	0.0358027	2.12524	0.00171339	2.22908		59	1554452_a_at	HILPDA	-3.65132	0.00241367	-1.67	0.0295911	-2.66066
60	238717_at	LOC441528	2.83371	0.00432016	1.61796	0.000100449	2.22584		60	225962_at	ZNRF1	-3.17284	0.0018124	-2.14736	0.0423431	-2.6601
61	212262_at	QKI	2.874	0.000412437	1.54265	0.0326366	2.20833		61	244828_x_at	NAF1	-3.47267	0.000382149	-1.79662	0.0255371	-2.63464
62	213113_s_at	SLC43A3	2.58981	0.0404698	1.8191	0.000508878	2.20445		62	233644_at	KATNAL2	-2.74889	0.0219057	-2.47363	0.000340679	-2.61126
63	1570360_s_at	DDX3Y	2.89064	0.00170256	1.51115	0.000273817	2.2009		63	228613_at	RAB11FIP3	-2.99353	0.0134371	-2.20274	0.0180796	-2.59814
64	229021_at	MCTP2	2.64558	0.0285088	1.74697	0.0353183	2.19627		64	208527_x_at	HIST1H2BE	-2.87369	0.0118742	-2.25935	0.00869189	-2.56652
65	215739_s_at	TUBGCP3	2.0517	0.00428393	2.29507	0.000435031	2.17338		65	235174_s_at	LINC01003	-3.03289	0.0165374	-2.09007	0.00595562	-2.56148
66	239719_at	CD109	2.35622	0.0338084	1.97268	0.000305679	2.16445		66	37433_at	PIAS2	-3.48206	0.000962998	-1.60753	0.000997644	-2.5448
67	213228_at	PDE8B	2.30204	0.0426628	1.95089	0.00149253	2.12647		67	213905_x_at	BGN	-3.31217	0.00966909	-1.77265	0.00203417	-2.54241
68	230621_at	IAH1	2.32067	0.00119036	1.93135	0.0132333	2.12601		68	221027_s_at	PLA2G12A	-3.45225	0.00899706	-1.62827	0.00645581	-2.54026
69	213038_at	RNF19B	2.59772	0.00716101	1.59533	0.00282478	2.09652		69	235373_at	LOC100506314	-3.47754	0.00117572	-1.59805	0.000114453	-2.5378
70	239188_at	PPP2R3C	2.61688	0.0288178	1.55987	0.00683297	2.08838		70	227931_at	INO80D	-3.16542	0.0057688	-1.90279	0.000787543	-2.53411
71	1569642_at	F2R	2.41984	0.0382053	1.71208	0.00518673	2.06596		71	236622_at	PIGM	-2.94727	0.00299878	-2.11091	0.000984219	-2.52909
72	241418_at	LOC344887	2.28216	0.0213686	1.84288	0.0114725	2.06252		72	204075_s_at	CEP104	-2.30342	0.0331367	-2.73668	0.00130578	-2.52005
73	209755_at	NMNAT2	2.51517	0.035909	1.60702	0.00320136	2.06109		73	241386_at	LOC100506691	-2.85062	0.0486386	-2.18625	0.00235443	-2.51844
74	243802_at	DNAH12	2.48811	0.0046357	1.56868	9.07452e-05	2.02839		74	215718_s_at	PHF3	-3.42981	0.00667009	-1.58531	0.00725994	-2.50756
75	210369_at	SWAP70	2.30422	0.0457605	1.72884	0.000620753	2.01653		75	227049_at	ZADH2	-3.2213	0.0261025	-1.72572	0.00374885	-2.47351
76	239814_at	LOC100506860	2.34617	0.0434013	1.65832	0.00371052	2.00224		76	223630_at	C7orf13	-3.32715	0.00580576	-1.5921	0.0101727	-2.45962
77	202788_at	MAPKAPK3	2.47124	0.0114204	1.51708	0.000993678	1.99416		77	1554887_at	LOC101927746	-2.22054	0.0204382	-2.69495	0.0275763	-2.45775
78	49679_s_at	MMP24-AS1	2.36429	0.00523056	1.62121	0.00130965	1.99275		78	215945_s_at	TRIM2	-3.09553	0.0475318	-1.80621	0.000309572	-2.45087
79	215195_at	PRKCA	2.25934	0.0422831	1.72278	0.00183851	1.99106		79	242594_at	BOD1L1	-2.96057	0.0162013	-1.93556	0.0489528	-2.44807
80	242843_at	BCAN	2.32209	0.0421212	1.61592	0.00377209	1.96901		80	228753_at	LOC101927974	-3.18829	0.000512452	-1.68881	0.00405144	-2.43855
81	1569057_s_at	MIA3	2.37707	0.00550953	1.53938	0.000342599	1.95822		81	240192_at	GATA3-AS1	-2.80588	0.00865338	-2.06037	0.0339194	-2.43312
82	202592_at	BLOC1S1	2.00069	0.0296382	1.79257	0.00247352	1.89663		82	1552329_at	RBBP6	-3.29246	0.00117298	-1.56145	0.0163859	-2.42695
83	233491_at	LOC100268168	2.15137	0.0114688	1.58745	0.000647749	1.86941		83	211944_at	PRRC2C	-1.6701	0.00380912	-3.17697	0.00190686	-2.42353
84	200635_s_at	PTPRF	2.15817	0.0101532	1.56849	0.00658358	1.86333		84	1559957_a_at	LOC642852	-1.93312	0.00533601	-2.89406	0.00240697	-2.41359
85	239770_at	ESYT3	2.00615	0.00509979	1.71842	0.000812495	1.86228		85	1554001_at	TRIM37	-3.03464	0.00937667	-1.76295	0.0295073	-2.39879
86	222492_at	PDXK	1.85693	0.00677021	1.85903	0.000902065	1.85798		86	1552691_at	ARL11	-2.56554	0.0399564	-2.22407	0.0259222	-2.3948
87	205857_at	SLC18A2	2.08282	0.00126448	1.61341	0.0116163	1.84811		87	209681_at	SLC19A2	-3.05357	0.00526683	-1.72042	0.000796918	-2.387
88	220841_s_at	AHI1	1.99349	0.0304274	1.69825	0.000767775	1.84587		88	225438_at	NUDCD1	-2.11087	0.0162324	-2.6552	0.000421632	-2.38303
89	202944_at	NAGA	2.11925	0.0161818	1.5104	0.00835737	1.81482		89	226186_at	TMOD2	-2.95788	0.00119681	-1.76709	0.0377708	-2.36248
90	235952_at	DGKH	1.55424	0.0235433	2.07299	0.0022156	1.81361		90	228452_at	GID4	-2.27011	0.011595	-2.44438	0.00546121	-2.35724
91	235781_at	CACNA1B	2.01064	0.0114458	1.57379	0.00118054	1.79222		91	238742_x_at	LOC102724362	-3.19187	0.010062	-1.50558	3.65619e-05	-2.34872
92	220214_at	ZNF215	1.9726	0.00563222	1.59567	2.73909e-05	1.78414		92	230307_at	SLC25A21-AS1	-2.403	0.0472784	-2.2909	0.00405245	-2.34695
93	218400_at	OAS3	2.01857	0.00100172	1.54699	0.0174793	1.78278		93	65493_at	HEATR6	-3.05887	0.0006083	-1.6011	0.000935787	-2.32999
94	243707_at	RP11-486G15.2	2.01749	0.0463979	1.5449	0.00438512	1.78119		94	232740_at	MCM3AP-AS1	-2.52034	0.00679167	-2.12702	0.000532474	-2.32368
95	227818_at	CEP85	1.92927	0.0138389	1.62747	0.000145222	1.77837		95	229245_at	PLEKHA6	-2.90959	0.013068	-1.72899	0.019597	-2.31929
96	1563272_at	TBC1D8B	1.87767	0.0230092	1.66564	0.00916342	1.77165		96	1554480_a_at	ARMC10	-2.91643	0.00197464	-1.70321	0.00592307	-2.30982
97	229613_at	RP11-401P9.4	1.86604	0.048268	1.66782	0.00251032	1.76693		97	212703_at	TLN2	-2.9755	0.0162034	-1.6319	0.00429927	-2.3037
98	1553959_a_at	B3GALT6	1.86829	0.00223795	1.60351	0.00284823	1.7359		98	219185_at	SIRT5	-2.77576	0.00180394	-1.82935	0.00742792	-2.30255
99	244864_at	LOC101929475	1.93159	0.0196712	1.51659	0.00087298	1.72409		99	222027_at	NUCKS1	-2.60704	0.000982233	-1.96088	0.0496116	-2.28396
100	1555609_a_at	ZMAT3	1.53441	0.00616639	1.91133	0.0292887	1.72287		100	224495_at	TMEM107	-2.7979	0.016312	-1.76438	0.0108019	-2.28114
101	205952_at	KCNK3	1.89419	0.0262293	1.54037	0.000670703	1.71728		101	219291_at	DTWD1	-2.99664	0.000321247	-1.5289	0.00251691	-2.26277
102	230522_s_at	ARHGEF39	1.85572	0.0180811	1.56093	0.0229834	1.70832		102	214827_at	PARD6B	-2.13388	0.0108443	-2.33882	0.0139935	-2.23635
103	232593_at	NEURL3	1.79315	0.0290647	1.56906	0.00977843	1.68111		103	1558164_s_at	PEX13	-2.67649	0.00681693	-1.79469	0.00277118	-2.23559
104	230608_at	TSACC	1.79224	0.0105899	1.53618	0.00043384	1.66421		104	224869_s_at	MRPS25	-2.81798	0.00125091	-1.64854	0.00170066	-2.23326
105	228001_at	TMEM50B	1.80569	0.0062215	1.51085	0.00129524	1.65827		105	209746_s_at	COQ7	-2.51109	0.0084549	-1.95051	0.0139214	-2.2308
106	202355_s_at	GTF2F1	1.5964	0.0349867	1.71007	0.0206429	1.65324		106	1559103_s_at	RP11-73K9.2	-1.93904	0.0286209	-2.50417	0.000761659	-2.2216
107	224390_s_at	RGS8	1.57952	0.0448972	1.70421	0.00091658	1.64187		107	1556064_at	LOC284926	-1.66007	0.0140626	-2.76003	9.92244e-05	-2.21005
108	228251_at	CTB-50L17.7	1.59433	0.0399107	1.68815	0.00990481	1.64124		108	227992_s_at	SPACA6P	-2.75123	0.0187099	-1.66621	0.00447759	-2.20872
109	229952_at	PLEKHG3	1.74997	0.044425	1.51487	0.00493343	1.63242		109	1555461_at	TXNL4A	-2.04164	0.0027498	-2.37556	0.0274255	-2.2086
110	212159_x_at	AP2A2	1.73362	0.00851276	1.52898	0.000187822	1.6313		110	219448_at	TMEM70	-2.41994	0.0462608	-1.99634	0.00315136	-2.20814
111	226235_at	LINC00667	1.67961	0.0158064	1.52267	0.00222468	1.60114		111	205416_s_at	ATXN3	-2.44196	0.000669775	-1.92603	0.015539	-2.18399
112	205455_at	MST1R	1.65571	0.010817	1.54188	3.38635e-05	1.59879		112	225541_at	RPL22L1	-2.85299	0.000234829	-1.51052	6.68071e-05	-2.18175
113	228437_at	CNIH4	1.68525	0.0158807	1.51133	0.0154914	1.59829		113	1558394_s_at	KRT7	-2.75951	0.0126825	-1.55294	0.00174044	-2.15623
114	203248_at	ZNF24	1.54578	0.00618532	1.62139	0.000185895	1.58359		114	200967_at	PPIB	-2.48112	0.00413807	-1.81629	0.0244893	-2.14871
115	203526_s_at	APC	1.62776	0.0384761	1.53501	0.00140596	1.58139		115	227582_at	KLHDC9	-2.75499	0.000816236	-1.53068	0.00134054	-2.14283
116	218734_at	NAA40	1.59769	0.0151518	1.55891	0.000514978	1.5783		116	1553186_x_at	RASEF	-2.50026	0.000620506	-1.7803	0.0194503	-2.14028
117	225718_at	KIAA1715	1.62954	0.00178329	1.51549	0.00414038	1.57252		117	204998_s_at	ATF5	-2.63678	0.00283559	-1.64277	0.000471079	-2.13978
118	231836_at	HKR1	1.58437	0.0403613	1.52294	5.55867e-05	1.55366		118	1560013_at	PDXDC1	-2.37395	0.0496912	-1.89947	0.00384032	-2.13671
119	229713_at	PIP4K2A	1.55165	0.0262805	1.50797	0.020633	1.52981		119	209790_s_at	CASP6	-1.81766	0.00086933	-2.43572	0.000723297	-2.12669
									120	238919_at	PCDH9	-2.27714	0.0468388	-1.92528	0.00342793	-2.10121
									121	216595_at	FAM186A	-2.20643	0.0354676	-1.97399	0.00331729	-2.09021
									122	231994_at	CHDH	-2.07713	0.0434828	-2.08196	0.00240983	-2.07954
									123	201017_at	EIF1AX	-2.57938	0.000903661	-1.56887	0.013509	-2.07412
									124	204497_at	ADCY9	-2.32022	0.000204081	-1.82773	0.00344022	-2.07397
									125	232126_at	COQ2	-2.34626	0.0417211	-1.78659	0.00841495	-2.06642
									126	218593_at	RBM28	-2.5733	0.00247013	-1.55526	0.0466321	-2.06428
									127	231470_at	LINC00664	-2.55875	0.00264762	-1.56314	0.00317154	-2.06094
									128	227163_at	GSTO2	-2.53862	0.00044639	-1.5832	0.000622498	-2.06091
									129	230991_at	LOC102724156	-2.19409	0.0322913	-1.92684	0.00322434	-2.06047
									130	226712_at	SSR1	-2.28497	0.00043639	-1.82525	0.00394561	-2.05511
									131	224301_x_at	H2AFJ	-2.59042	0.00181128	-1.51469	0.0385377	-2.05255
									132	236164_at	FLJ10038	-2.43317	0.0180657	-1.66139	0.0151071	-2.04728
									133	227499_at	FZD3	-1.75532	0.0305086	-2.33742	0.00106407	-2.04637
									134	225227_at	SKIL	-2.34495	0.00192453	-1.74573	0.0174298	-2.04534
									135	229512_at	FAM120C	-2.54898	0.0400881	-1.5417	0.000480236	-2.04534
									136	230900_at	CCDC110	-2.47923	0.0306802	-1.60096	0.0165733	-2.04009
									137	220520_s_at	NUP62CL	-2.17033	0.000529763	-1.89595	0.00058798	-2.03314
									138	228992_at	MED28	-2.50577	0.0056704	-1.54165	0.0423682	-2.02371
									139	229530_at	GUCY1A3	-2.16316	0.0221807	-1.87214	0.00510887	-2.01765
									140	219074_at	TMEM184C	-2.38705	0.0067652	-1.63857	0.0147304	-2.01281
									141	218869_at	MLYCD	-2.33108	0.011832	-1.6821	0.00192605	-2.00659
									142	234995_at	SPICE1	-2.40846	0.00415617	-1.6033	0.0125971	-2.00588
									143	231784_s_at	DCAF13	-2.33805	0.0161387	-1.66862	0.018321	-2.00333
									144	204112_s_at	HNMT	-2.35543	0.017459	-1.63346	0.0340949	-1.99445
									145	213848_at	DUSP7	-2.36172	0.000709014	-1.61475	0.0187572	-1.98823
									146	229174_at	C3orf38	-2.00269	0.0173366	-1.97237	0.00520271	-1.98753
									147	225245_x_at	H2AFJ	-2.46422	0.000687624	-1.50874	0.0308654	-1.98648
									148	213322_at	OARD1	-2.41403	0.00225059	-1.54662	0.000882055	-1.98033
									149	226952_at	EAF1	-1.81156	0.03072	-2.1414	0.00346477	-1.97648
									150	211406_at	IER3IP1	-2.27272	0.00337387	-1.6762	0.00846721	-1.97446
									151	235228_at	CCDC85A	-2.10819	0.0344416	-1.84	0.000610793	-1.9741
									152	229850_at	KDSR	-1.76791	0.012521	-2.16673	0.0154021	-1.96732
									153	229741_at	MAVS	-2.28809	0.0263604	-1.63878	0.0046351	-1.96344
									154	219951_s_at	DZANK1	-2.42534	0.0162737	-1.50123	0.0407215	-1.96328
									155	241534_at	LOC100505549	-1.95653	0.0147492	-1.9518	0.0155256	-1.95417
									156	230131_x_at	ARSD	-2.20766	0.0215713	-1.68031	0.0229321	-1.94399
									157	233355_at	LINC00176	-2.0332	0.0204202	-1.85328	0.000164792	-1.94324
									158	209867_s_at	LPHN3	-2.26109	0.0281263	-1.62491	0.00202875	-1.943
									159	243309_at	C15orf65	-2.00423	0.00652649	-1.87543	0.0224854	-1.93983
									160	204274_at	EBAG9	-2.22588	0.00265804	-1.64856	0.000324924	-1.93722
									161	229700_at	ZNF738	-2.07649	0.00457796	-1.79578	0.00372224	-1.93614
									162	227960_s_at	FAHD1	-2.16492	0.00551178	-1.69458	0.00042203	-1.92975
									163	1553689_s_at	METTL6	-2.0092	0.00277341	-1.83621	0.000106174	-1.9227
									164	203803_at	PCYOX1	-1.8539	0.0168115	-1.96293	9.67364e-05	-1.90842
									165	244362_at	RP11-672L10.6	-1.84999	0.0412313	-1.95221	0.000641318	-1.9011
									166	224164_at	TPM3	-1.82119	0.0271254	-1.97424	0.000455445	-1.89772
									167	216064_s_at	AGA	-2.25856	0.000555573	-1.53456	0.0019249	-1.89656
									168	218668_s_at	RAP2C	-2.09361	0.029834	-1.69523	0.0035085	-1.89442
									169	238983_at	NSUN7	-2.17929	0.0327779	-1.60512	0.000571751	-1.89221
									170	219596_at	THAP10	-2.17038	0.00647554	-1.60552	0.00893801	-1.88795
									171	207361_at	HBP1	-2.00883	0.0106684	-1.74416	0.0116051	-1.8765
									172	225657_at	NCBP2-AS2	-2.15786	0.00427178	-1.59162	0.00385228	-1.87474
									173	208386_x_at	DMC1	-1.78833	0.00584988	-1.96023	0.00170167	-1.87428
									174	219217_at	NARS2	-2.18395	0.00746835	-1.55697	2.41235e-05	-1.87046
									175	242523_at	LINC00938	-1.87718	0.0314568	-1.86031	0.000945041	-1.86875
									176	1552755_at	C9orf66	-2.0929	0.0296496	-1.64333	0.00359211	-1.86811
									177	228010_at	PPP2R2C	-2.06011	0.000143373	-1.66842	0.0380236	-1.86427
									178	1558540_s_at	SLC2A11	-2.04654	0.00135919	-1.68154	0.0279763	-1.86404
									179	229038_at	CWF19L1	-1.75338	0.0368193	-1.96234	0.000184409	-1.85786
									180	243386_at	CASZ1	-2.12421	0.00281116	-1.59143	0.0256371	-1.85782
									181	222071_s_at	SLCO4C1	-1.57305	0.00594848	-2.11623	0.0322034	-1.84464
									182	217818_s_at	ARPC4	-1.87749	0.0172577	-1.79247	0.00351395	-1.83498
									183	219158_s_at	NAA15	-1.71039	0.0265719	-1.95549	0.00334747	-1.83294
									184	226120_at	TTC8	-2.0037	0.00436947	-1.6351	0.000458556	-1.8194
									185	220171_x_at	GPALPP1	-2.03807	0.00289481	-1.5941	0.00316977	-1.81608
									186	224535_s_at	MRPL57	-1.79239	0.00123671	-1.83975	0.000751666	-1.81607
									187	218938_at	FBXL15	-1.66761	0.0459579	-1.96375	0.000339501	-1.81568
									188	210236_at	PPFIA1	-1.65159	0.0288053	-1.97734	0.00134307	-1.81446
									189	214144_at	POLR2D	-2.05642	0.000341889	-1.5664	0.000168872	-1.81141
									190	226236_at	LINC00493	-1.90936	0.000452216	-1.70368	0.00187844	-1.80652
									191	225183_at	C16orf72	-2.03728	0.000907704	-1.56643	0.000191145	-1.80185
									192	203137_at	WTAP	-1.83231	0.0307214	-1.74833	0.010025	-1.79032
									193	235745_at	ERN1	-1.58207	0.00282117	-1.98889	0.00169307	-1.78548
									194	225485_at	CEP41	-1.68469	0.0268716	-1.88493	4.56409e-05	-1.78481
									195	223231_at	TATDN1	-2.0167	0.0213211	-1.54974	0.012956	-1.78322
									196	210811_s_at	DDX49	-1.77922	0.0417395	-1.78293	0.00273381	-1.78107
									197	225193_at	CCAR2	-1.71844	0.0498954	-1.82963	0.00437663	-1.77404
									198	219117_s_at	FKBP11	-1.96696	0.000879849	-1.57817	0.040016	-1.77257
									199	207147_at	DLX2	-1.96198	0.0466467	-1.57517	0.00406442	-1.76858
									200	226892_at	C10orf12	-2.00156	0.0111597	-1.52272	0.00132044	-1.76214
									201	204343_at	ABCA3	-1.83886	0.0156405	-1.67456	0.00131313	-1.75671
									202	202825_at	SLC25A4	-1.89062	0.0372719	-1.61844	0.0159622	-1.75453
									203	39313_at	WNK1	-1.85801	0.0188596	-1.63516	0.00848493	-1.74659
									204	226795_at	LRCH1	-1.56799	0.0212021	-1.91856	0.0100259	-1.74328
									205	202586_at	POLR2L	-1.74865	0.00496141	-1.72229	0.000325338	-1.73547
									206	225361_x_at	FAM122B	-1.91631	0.000941179	-1.54524	0.000412915	-1.73077
									207	222740_at	ATAD2	-1.80377	0.00302638	-1.65645	0.0372321	-1.73011
									208	208808_s_at	HMGB2	-1.87701	0.00669486	-1.57736	0.0148812	-1.72718
									209	204797_s_at	EML1	-1.59737	0.000768826	-1.84347	0.00225085	-1.72042
									210	203584_at	EMC2	-1.88217	0.000356796	-1.55386	0.0017574	-1.71801
									211	203115_at	FECH	-1.79476	8.38813e-05	-1.63358	0.000189959	-1.71417
									212	1559591_s_at	CHDH	-1.86381	0.0298141	-1.56434	0.00580076	-1.71408
									213	222673_x_at	FAM122B	-1.78183	0.0190042	-1.64058	0.00222478	-1.71121
									214	217550_at	ATF6	-1.86587	0.0248151	-1.55314	0.000212824	-1.70951
									215	228661_s_at	LOC102606465	-1.66524	0.0134675	-1.74543	0.00385787	-1.70534
									216	202511_s_at	ATG5	-1.88012	0.00213068	-1.52754	3.30693e-07	-1.70383
									217	209811_at	CASP2	-1.50137	0.0339155	-1.90529	0.00364697	-1.70333
									218	212753_at	PCGF3	-1.74166	0.030086	-1.66148	0.00933516	-1.70157
									219	223298_s_at	NT5C3A	-1.89097	0.00135635	-1.50974	0.0422163	-1.70036
									220	228799_at	NCK1-AS1	-1.79304	0.00148144	-1.58898	0.00152088	-1.69101
									221	221894_at	ADCK2	-1.57946	0.0191968	-1.79618	0.0151686	-1.68782
									222	227593_at	FLJ37453	-1.79204	0.0495095	-1.5827	0.0176706	-1.68737
									223	229796_at	SIX4	-1.65203	0.042471	-1.72227	0.0138569	-1.68715
									224	208130_s_at	TBXAS1	-1.64529	0.0415005	-1.72665	0.000508888	-1.68597
									225	219366_at	AVEN	-1.84032	0.0160436	-1.52688	0.0408044	-1.6836
									226	1554085_at	DDX51	-1.7257	0.00490457	-1.64023	0.0026634	-1.68297
									227	227187_at	CBLL1	-1.70907	0.0107039	-1.64898	0.00788577	-1.67902
									228	204831_at	CDK8	-1.7343	0.00303658	-1.62304	0.000721644	-1.67867
									229	218611_at	IER5	-1.74282	0.00234492	-1.60858	0.014037	-1.6757
									230	1553976_a_at	DPCD	-1.69877	0.00799207	-1.65256	0.0108449	-1.67566
									231	213857_s_at	CD47	-1.7719	0.00630564	-1.57731	0.00461342	-1.67461
									232	1552787_at	HELB	-1.83022	0.0404781	-1.5052	0.00226505	-1.66771
									233	205762_s_at	DUS4L	-1.55672	0.026463	-1.77347	0.000788135	-1.66509
									234	227153_at	IMMP2L	-1.81685	0.00839889	-1.50405	0.0199323	-1.66045
									235	205360_at	PFDN4	-1.69432	0.0312169	-1.62611	2.85382e-05	-1.66021
									236	235387_at	GSTCD	-1.67551	0.0205356	-1.63224	0.021572	-1.65387
									237	229970_at	KBTBD7	-1.66381	0.0255173	-1.63983	0.0281478	-1.65182
									238	202124_s_at	TRAK2	-1.54453	0.00663816	-1.75582	0.00563491	-1.65017
									239	200731_s_at	PTP4A1	-1.69449	0.00404189	-1.59824	0.00749515	-1.64637
									240	220688_s_at	MRTO4	-1.66084	0.0056056	-1.62225	0.00537471	-1.64155
									241	228033_at	E2F7	-1.7793	0.0249756	-1.50217	0.0137457	-1.64074
									242	205811_at	POLG2	-1.52985	0.00149556	-1.75087	3.60478e-05	-1.64036
									243	222691_at	SLC35B3	-1.51466	0.0243295	-1.76577	0.00422679	-1.64021
									244	221645_s_at	ZNF83	-1.63425	0.0208391	-1.62811	0.00134953	-1.63118
									245	1553167_a_at	SEPSECS	-1.728	0.0318109	-1.53265	0.00558177	-1.63033
									246	222575_at	SETD5	-1.5712	0.0209659	-1.68865	0.00602511	-1.62993
									247	206805_at	SEMA3A	-1.60212	0.00392885	-1.6485	0.00658659	-1.62531
									248	204504_s_at	HIRIP3	-1.64267	0.02024	-1.60555	0.00304103	-1.62411
									249	201018_at	EIF1AX	-1.59892	0.0135192	-1.64627	0.00542488	-1.6226
									250	229018_at	METTL25	-1.52026	0.00297282	-1.71947	0.0193259	-1.61986
									251	226079_at	FLYWCH2	-1.67623	0.0488212	-1.56233	0.00227179	-1.61928
									252	230821_at	ZNF148	-1.58276	0.0423791	-1.64852	0.0273346	-1.61564
									253	244441_at	USP31	-1.52766	0.0110791	-1.69687	0.000842749	-1.61227
									254	213351_s_at	TMCC1	-1.61909	0.000165112	-1.60323	0.00996089	-1.61116
									255	230425_at	EPHB1	-1.71474	0.0477647	-1.50468	0.0115095	-1.60971
									256	221069_s_at	TACO1	-1.5778	0.0255002	-1.63297	0.00175966	-1.60539
									257	202362_at	RAP1A	-1.66803	0.00246396	-1.53789	0.00540861	-1.60296
									258	239494_at	FBXW7	-1.68614	0.0129748	-1.51116	0.000445673	-1.59865
									259	227435_at	KIAA2018	-1.56548	0.0112344	-1.61388	0.00654102	-1.58968
									260	213571_s_at	EIF4E2	-1.50274	0.00493514	-1.67245	0.00261607	-1.58759
									261	212709_at	NUP160	-1.61338	0.00510154	-1.55533	0.0182049	-1.58435
									262	218896_s_at	C17orf85	-1.51301	0.00749102	-1.64935	0.000443502	-1.58118
									263	217598_at	CINP	-1.65157	0.00317167	-1.50051	0.01783	-1.57604
									264	64408_s_at	CALML4	-1.55941	0.00696671	-1.59022	0.000800046	-1.57482
									265	222609_s_at	EXOSC1	-1.58608	0.00757032	-1.56073	0.00306176	-1.5734
									266	223682_s_at	EIF1AD	-1.51667	0.0263511	-1.6287	0.00275109	-1.57268
									267	200037_s_at	CBX3	-1.52991	0.00226366	-1.59484	0.0103336	-1.56238
									268	217675_at	ZBTB7C	-1.55777	0.00189997	-1.56664	0.00789812	-1.56221
									269	213390_at	ZC3H4	-1.6044	0.00689925	-1.5188	0.00517022	-1.5616
									270	215765_at	LRRC41	-1.52232	0.0474943	-1.59809	0.0263144	-1.5602
									271	223636_at	ZMYND12	-1.61391	0.0232454	-1.50584	0.00958976	-1.55987
									272	1569713_at	SEC24B-AS1	-1.58213	0.0161591	-1.51172	0.0108911	-1.54692
									273	226041_at	NAPEPLD	-1.54982	0.0321148	-1.53962	0.000134342	-1.54472
									274	210053_at	TAF5	-1.57986	0.0200967	-1.50447	0.0317717	-1.54217
									275	227446_s_at	DHRS4-AS1	-1.54981	0.00695673	-1.52172	0.000735057	-1.53577
									276	232420_x_at	MAN1B1-AS1	-1.52758	0.0222631	-1.53491	0.00943185	-1.53124
									277	204710_s_at	WIPI2	-1.50243	0.00610052	-1.54401	0.000393096	-1.52322
									278	213220_at	BBIP1	-1.52329	0.021968	-1.51924	0.00646781	-1.52127
									279	225749_at	C16orf91	-1.52232	0.00666459	-1.50349	0.000608412	-1.5129
