# Supplementary material for: Genomic pathways modulated by Twist in breast cancer
Source: BMC Cancer. 2017 Jan 13;17:52. doi: 10.1186/s12885-016-3033-3 (PMC5237254; doi:10.1186/s12885-016-3033-3)
Supplement: Additional file 14: — Ranked list of significant probe sets up and down-regulated in both MCF-7/Twist cells and MCF-7/Twist primary tumors. Probe sets are ranked by fold change. (XLSX 32 kb) [file 12885_2016_3033_MOESM14_ESM.xlsx]

## Sheet: Twist and Twist_pri probe sets
			Twist		Primary							Twist		Primary
No.	129 up-regulated probe sets	Gene	FC	P-val	FC	P-val	Average FC		No.	184 down-regulated probe sets	Gene	FC	P-val	FC	P-val	Average FC
1	219926_at	POPDC3	38.5534	7.15945e-05	1.62157	0.00456365	20.0875		1	205440_s_at	NPY1R	-365.579	0.00121234	-1.80934	0.00142569	-183.694
2	203917_at	CXADR	29.3728	0.00180732	1.92362	0.0412513	15.6482		2	211959_at	IGFBP5	-268.208	0.000360263	-9.1069	4.40135e-05	-138.657
3	226084_at	MAP1B	26.3771	0.000361795	1.80171	0.0348263	14.0894		3	1559213_at	LINC01419	-49.6625	0.000878594	-37.1457	8.12786e-05	-43.4041
4	213258_at	TFPI	24.9684	0.0011438	2.41859	0.0177152	13.6935		4	212977_at	ACKR3	-66.6195	0.00915019	-1.90912	0.00450061	-34.2643
5	210664_s_at	TFPI	22.8375	0.000784668	2.29377	0.0149395	12.5656		5	230030_at	HS6ST2	-65.9209	0.00063749	-2.35187	0.0201819	-34.1364
6	218847_at	IGF2BP2	22.6606	0.00154651	1.53971	0.00747522	12.1002		6	209603_at	GATA3	-63.4233	0.00311573	-1.69323	0.014623	-32.5583
7	228128_x_at	PAPPA	21.1978	0.00301136	1.52713	0.0322299	11.3625		7	209988_s_at	ASCL1	-31.2051	0.000845441	-21.9969	5.48944e-05	-26.601
8	215294_s_at	SMARCA1	16.6896	0.00160197	5.89085	0.00385095	11.2902		8	201010_s_at	TXNIP	-48.6663	0.0073655	-4.45876	0.00196116	-26.5625
9	214720_x_at	SEPT10	19.86	0.000205895	2.38136	0.00085427	11.1207		9	230285_at	SVIP	-24.8704	0.00244336	-2.61595	0.00343083	-13.7432
10	226955_at	AFAP1L1	17.0275	0.000885324	1.5264	0.00965877	9.27695		10	202554_s_at	GSTM3	-22.3774	0.000221952	-3.39952	0.00313989	-12.8885
11	214298_x_at	SEPT6	14.98	0.00096975	1.6025	0.0153075	8.29125		11	230006_s_at	SVIP	-22.4579	0.00113471	-2.38199	0.00672591	-12.4199
12	232297_at	KLHL5	13.5073	0.00258142	1.60305	0.00210057	7.55518		12	1552797_s_at	PROM2	-23.2079	0.00175435	-1.6232	0.00415068	-12.4155
13	203874_s_at	SMARCA1	10.8081	0.000208284	3.91945	0.000500273	7.36377		13	203304_at	BAMBI	-16.2954	2.36451e-05	-2.60226	0.00213306	-9.44883
14	204519_s_at	PLLP	13.0256	7.65686e-05	1.61656	0.00114711	7.32108		14	222802_at	EDN1	-15.4588	0.015189	-1.8047	0.0273807	-8.63175
15	209209_s_at	FERMT2	10.4413	0.000364597	4.05332	0.00323271	7.24731		15	204400_at	EFS	-13.3453	0.00114351	-2.84608	0.0121926	-8.09569
16	209210_s_at	FERMT2	11.7883	0.00033289	1.99412	0.0212791	6.89121		16	205549_at	PCP4	-13.6559	0.00592706	-2.51194	0.0100988	-8.08392
17	203665_at	HMOX1	9.43002	0.00024748	1.68198	0.00562677	5.556		17	227282_at	PCDH19	-11.0843	6.37393e-05	-3.7106	0.000104013	-7.39745
18	236565_s_at	LARP6	8.05156	0.000130025	2.49165	0.00813378	5.27161		18	212353_at	SULF1	-11.4834	0.00318419	-2.68362	0.00955619	-7.08351
19	202998_s_at	LOXL2	7.44657	0.000502859	2.52474	0.0062514	4.98566		19	209656_s_at	TMEM47	-8.29969	0.00078176	-5.81588	0.00289267	-7.05778
20	209357_at	CITED2	7.44198	0.00114339	2.26806	0.0138064	4.85502		20	202668_at	EFNB2	-10.0873	0.00319184	-3.9331	0.00623213	-7.0102
21	203875_at	SMARCA1	6.82541	0.000234737	2.78928	0.000482845	4.80734		21	215465_at	ABCA12	-11.4986	0.000368874	-1.77682	0.0162561	-6.63771
22	201826_s_at	SCCPDH	7.04734	0.00519365	1.70992	0.02153	4.37863		22	209987_s_at	ASCL1	-6.52014	0.00727078	-6.73534	0.00421437	-6.62774
23	209338_at	TFCP2	6.11615	0.00299506	1.52495	0.0301451	3.82055		23	213056_at	FRMD4B	-10.0668	0.00317804	-3.17396	0.014957	-6.62038
24	226001_at	KLHL5	5.66936	0.000401546	1.91761	0.00530147	3.79348		24	225283_at	ARRDC4	-7.98672	0.0203281	-5.11858	0.002339	-6.55265
25	212092_at	PEG10	5.05426	0.000504411	2.16925	0.0177619	3.61176		25	236335_at	GUCY1A2	-6.94286	0.00455246	-5.86825	0.00879524	-6.40555
26	202437_s_at	CYP1B1	2.28371	0.00621733	4.90817	0.000846158	3.59594		26	204942_s_at	ALDH3B2	-8.89261	0.0102869	-3.77867	0.00701086	-6.33564
27	202949_s_at	FHL2	4.02273	0.00120498	2.88074	0.00217777	3.45174		27	201009_s_at	TXNIP	-10.0093	0.000101992	-2.19437	0.00279956	-6.10183
28	209406_at	BAG2	4.19864	0.000601995	2.48388	0.00621287	3.34126		28	201535_at	UBL3	-9.04026	0.000105318	-2.55928	0.00115866	-5.79977
29	202756_s_at	GPC1	4.75358	0.000394146	1.55134	0.00438118	3.15246		29	238029_s_at	SLC16A14	-7.95389	0.0145401	-3.04333	0.0119952	-5.49861
30	223524_s_at	TMEM108	4.31171	0.00586824	1.60942	0.0475471	2.96056		30	235944_at	HMCN1	-6.84333	0.00244905	-3.97041	0.0062156	-5.40687
31	213666_at	SEPT6	4.28551	0.00235922	1.55544	0.0129331	2.92048		31	201008_s_at	TXNIP	-8.90655	0.000972885	-1.86803	0.0159583	-5.38729
32	212966_at	HIC2	3.19205	0.00354381	2.64189	0.00822119	2.91697		32	221874_at	KIAA1324	-8.02533	0.00114627	-2.47453	0.00479435	-5.24993
33	200661_at	CTSA	4.2227	0.00190769	1.60262	0.0174356	2.91266		33	204105_s_at	NRCAM	-7.67445	0.000312136	-2.78633	0.00755736	-5.23039
34	218880_at	FOSL2	2.22487	0.00113469	3.52805	0.00267389	2.87646		34	233059_at	KCNJ3	-8.29254	0.0152747	-2.03743	0.00400038	-5.16499
35	218526_s_at	RANGRF	3.34988	0.00316899	2.27445	0.00722604	2.81217		35	1568612_at	GABRG2	-5.83434	0.00720437	-4.35762	0.0114395	-5.09598
36	224881_at	VKORC1L1	3.72763	0.0011347	1.80809	0.00106641	2.76786		36	228863_at	PCDH17	-6.18473	0.00155767	-3.94081	0.00126191	-5.06277
37	223376_s_at	BRI3	3.39552	0.000733224	2.02449	0.00563812	2.71		37	219648_at	MREG	-8.37181	0.0006002	-1.50258	0.000818104	-4.9372
38	213274_s_at	CTSB	2.83899	0.00588246	2.55148	0.000456112	2.69524		38	221606_s_at	HMGN5	-2.81855	0.0172721	-6.91192	0.00169874	-4.86524
39	212715_s_at	MICAL3	3.83348	0.00080301	1.55156	0.000727385	2.69252		39	218806_s_at	VAV3	-7.21372	0.000154207	-2.3116	0.00596933	-4.76266
40	226697_at	FAM114A1	3.10986	0.000180439	2.23122	0.00641479	2.67054		40	1553180_at	ADAMTS19	-5.70127	0.0137192	-3.75101	0.0169306	-4.72614
41	228503_at	RPS6KA6	3.78712	0.00267061	1.5231	0.0314892	2.65511		41	1553602_at	MUCL1	-7.57155	0.00218474	-1.71479	0.0215736	-4.64317
42	216080_s_at	FADS3	3.19124	0.00344953	2.05017	0.00908475	2.62071		42	225299_at	MYO5B	-7.13092	0.000201928	-1.7365	0.00865826	-4.43371
43	203815_at	GSTT1	3.4664	2.70435e-05	1.76616	0.00343208	2.61628		43	229623_at	TMEM150C	-6.39399	0.00605231	-2.29235	0.0204565	-4.34317
44	228754_at	SLC6A6	3.55058	7.15111e-06	1.59993	0.00348538	2.57526		44	215532_x_at	ZNF492	-6.16191	0.0059291	-2.45422	0.0271265	-4.30807
45	202784_s_at	NNT	3.54389	0.00147978	1.60547	0.00852117	2.57468		45	210447_at	GLUD2	-7.01085	0.00217852	-1.53552	0.0304495	-4.27318
46	218550_s_at	LRRC20	3.4421	0.000876802	1.53323	0.0036901	2.48766		46	232636_at	SLITRK4	-5.90905	0.000898579	-2.5034	0.0444256	-4.20622
47	210298_x_at	FHL1	2.85633	0.00475244	2.07667	0.00284997	2.4665		47	205286_at	TFAP2C	-5.9641	9.13666e-05	-1.76157	0.00121644	-3.86284
48	201617_x_at	CALD1	2.49844	0.010609	2.41102	0.00646593	2.45473		48	239911_at	ONECUT2	-5.92693	0.000395146	-1.78316	0.00994306	-3.85504
49	220658_s_at	ARNTL2	3.19258	0.0134907	1.59438	0.03496	2.39348		49	212354_at	SULF1	-6.04369	0.00221287	-1.61628	0.00104819	-3.82998
50	225750_at	ERO1L	3.2422	0.00863834	1.50195	0.0374822	2.37207		50	228731_at	GUCY1A2	-4.38082	3.28611e-06	-2.92801	0.0102067	-3.65442
51	212314_at	SEL1L3	2.51809	0.00363047	2.21744	0.000814385	2.36776		51	203887_s_at	THBD	-4.09159	0.000492968	-2.98712	0.00486565	-3.53936
52	209488_s_at	RBPMS	2.40748	1.79717e-05	2.31843	0.00132788	2.36296		52	201534_s_at	UBL3	-5.33188	0.00664755	-1.52358	0.00717435	-3.42773
53	1569723_a_at	SPIRE2	3.12718	0.00760048	1.57294	0.0453861	2.35006		53	203780_at	MPZL2	-4.57728	0.0035378	-1.87131	0.0473627	-3.2243
54	219578_s_at	CPEB1	3.15383	0.00172733	1.5206	0.0164382	2.33722		54	226630_at	MIS18BP1	-4.43384	0.00355389	-2.00062	0.0119394	-3.21723
55	215143_at	DPY19L2P2	1.5605	0.0391386	3.04247	0.0217899	2.30149		55	57588_at	SLC24A3	-4.42198	0.00280633	-1.90355	0.0123098	-3.16276
56	244533_at	PTPN14	3.07079	0.00247166	1.53046	5.99284e-05	2.30063		56	212436_at	TRIM33	-4.57661	0.000992941	-1.74389	0.00312231	-3.16025
57	205517_at	GATA4	1.54474	0.00542868	3.01556	0.00361757	2.28015		57	225564_at	SPATA13	-4.66401	0.00501305	-1.60953	0.0493604	-3.13677
58	235030_at	NXPE3	2.61848	0.0107631	1.92491	0.0194482	2.27169		58	220116_at	KCNN2	-4.13959	0.00172507	-1.97458	0.0271559	-3.05708
59	229412_at	TAF8	2.97605	9.30735e-05	1.56283	0.0262611	2.26944		59	213222_at	PLCB1	-4.18504	0.00338099	-1.82621	0.0113238	-3.00563
60	217790_s_at	SSR3	2.46381	0.0106686	2.05443	0.0245202	2.25912		60	226068_at	SYK	-4.2532	0.00238775	-1.75453	0.0460765	-3.00386
61	212985_at	APBB2	2.6376	0.00912246	1.86908	0.0191575	2.25334		61	212158_at	SDC2	-4.13096	0.00233281	-1.84693	0.0221286	-2.98895
62	200791_s_at	IQGAP1	2.78686	0.00314892	1.71796	0.00597985	2.25241		62	219288_at	C3orf14	-4.32273	0.00102654	-1.63508	0.00912175	-2.97891
63	224796_at	ASAP1	2.37944	0.000141162	2.1171	0.0126901	2.24827		63	244370_at	KIAA2022	-3.3443	0.00291074	-2.55143	0.00578838	-2.94787
64	224791_at	ASAP1	2.80671	0.000165481	1.62854	0.00512364	2.21762		64	229963_at	BEX5	-2.68397	0.000309522	-3.11943	0.00235033	-2.9017
65	1555154_a_at	QKI	2.87523	0.00011757	1.52112	0.0371261	2.19817		65	222895_s_at	BCL11B	-4.12875	0.00311311	-1.63613	0.0375164	-2.88244
66	1554883_a_at	ERCC8	2.86988	0.00215461	1.5054	0.0103593	2.18764		66	209806_at	HIST1H2BK	-3.63553	0.000731948	-2.12412	0.00311751	-2.87983
67	217540_at	NXPE3	2.66013	0.00384922	1.6969	0.0207804	2.17851		67	204088_at	P2RX4	-3.90291	0.00159504	-1.8341	0.00302753	-2.8685
68	210840_s_at	IQGAP1	2.6442	0.0295165	1.68704	0.0284231	2.16562		68	220945_x_at	MANSC1	-3.97903	0.00755665	-1.68317	0.0454331	-2.8311
69	209712_at	SLC35D1	2.75248	0.00253809	1.51501	0.00511322	2.13374		69	1553179_at	ADAMTS19	-3.73933	0.00253748	-1.83693	0.013229	-2.78813
70	228660_x_at	SEMA4F	2.58613	0.0202441	1.67488	0.0395526	2.1305		70	211958_at	IGFBP5	-2.82494	0.0209635	-2.7123	0.0112647	-2.76862
71	224469_s_at	INF2	2.58234	0.00447472	1.66727	0.0312679	2.1248		71	231714_s_at	AP4B1	-3.6944	7.33523e-05	-1.79128	0.00229602	-2.74284
72	219113_x_at	HSD17B14	2.66978	0.000509632	1.57466	0.0120978	2.12222		72	242342_at	GUCY1A2	-3.87289	0.00455866	-1.58543	0.0199019	-2.72916
73	234725_s_at	SEMA4B	2.53644	0.0017981	1.70436	0.00366133	2.1204		73	244623_at	KCNQ5	-3.78166	0.00559424	-1.65526	0.0496277	-2.71846
74	207081_s_at	PI4KA	2.43845	0.0126372	1.80016	0.0284077	2.1193		74	244359_s_at	CR936796	-3.72564	0.00379648	-1.65013	0.015047	-2.68789
75	219928_s_at	CABYR	2.31996	0.00281266	1.89143	0.00665068	2.10569		75	228026_at	SIKE1	-3.65645	0.00124081	-1.70598	0.00741169	-2.68121
76	202436_s_at	CYP1B1	1.78784	0.0037343	2.39992	0.00647938	2.09388		76	224959_at	SLC26A2	-3.60314	7.34717e-05	-1.64333	0.00222397	-2.62323
77	213419_at	APBB2	1.65292	0.0341588	2.48125	0.0111372	2.06709		77	219299_at	TRMT12	-2.59301	0.0179626	-2.63328	0.00425504	-2.61315
78	202435_s_at	CYP1B1	1.52281	0.0404069	2.59836	0.00911096	2.06059		78	202149_at	NEDD9	-2.31121	0.00102004	-2.91138	0.0113982	-2.6113
79	212119_at	RHOQ	2.41236	0.00836563	1.64292	0.0256033	2.02764		79	205813_s_at	MAT1A	-3.51625	0.0223412	-1.66523	0.00973542	-2.59074
80	242307_at	ZNF789	2.54725	0.00626322	1.50796	0.0343456	2.0276		80	226039_at	MGAT4A	-2.78035	0.000947147	-2.35992	0.000960263	-2.57013
81	213538_at	SON	2.51738	0.026528	1.51238	0.0233191	2.01488		81	213693_s_at	MUC1	-3.0778	0.0111445	-1.96635	0.00152062	-2.52208
82	228266_s_at	HDGFRP3	2.01901	0.00190378	1.9279	0.00114372	1.97345		82	229331_at	SPATA18	-3.14257	0.00511556	-1.86752	0.0114174	-2.50504
83	228802_at	RBPMS2	2.03373	0.0160736	1.86813	0.00570632	1.95093		83	204873_at	PEX1	-2.77591	0.0100386	-2.16444	0.046441	-2.47018
84	201838_s_at	SUPT7L	2.3539	0.0415954	1.52038	0.0265721	1.93714		84	203765_at	GCA	-1.80179	0.000856178	-3.02561	0.0124244	-2.4137
85	203705_s_at	FZD7	1.61453	0.0345501	2.25836	0.011425	1.93644		85	201752_s_at	ADD3	-2.84822	0.00440667	-1.96496	0.0168029	-2.40659
86	218510_x_at	FAM134B	2.16488	0.0107171	1.68041	0.0171086	1.92265		86	201250_s_at	SLC2A1	-2.42237	0.00100089	-2.30419	0.00287404	-2.36328
87	203814_s_at	NQO2	2.27478	0.00206854	1.56266	0.0215255	1.91872		87	209544_at	RIPK2	-3.11546	0.0055749	-1.58211	0.0358428	-2.34878
88	227404_s_at	EGR1	2.11735	0.00892186	1.68537	0.00575025	1.90136		88	225450_at	AMOTL1	-1.90124	0.0214536	-2.77292	0.00140795	-2.33708
89	237333_at	RBBP4	2.1472	0.0295919	1.65137	0.0323342	1.89929		89	219913_s_at	CRNKL1	-2.61526	0.00104412	-2.05436	0.000378197	-2.33481
90	209526_s_at	HDGFRP3	1.67648	0.0176029	2.06048	0.00361378	1.86848		90	202728_s_at	LTBP1	-3.06822	0.0239293	-1.52347	0.0231832	-2.29584
91	202483_s_at	RANBP1	1.84112	0.000438898	1.84545	0.0052465	1.84329		91	202286_s_at	TACSTD2	-2.87864	0.000498596	-1.68683	0.0105833	-2.28273
92	213927_at	MAP3K9	1.97736	0.00301522	1.69239	0.0137682	1.83488		92	205073_at	CYP2J2	-2.74194	0.00744574	-1.81691	0.0031377	-2.27942
93	229378_at	STOX1	1.77169	0.016521	1.87516	0.000891786	1.82342		93	213933_at	PTGER3	-2.75934	0.00223905	-1.74464	0.00399113	-2.25199
94	40148_at	APBB2	1.60954	0.0138631	1.99653	0.0110125	1.80303		94	218640_s_at	PLEKHF2	-2.64907	0.000352478	-1.77027	0.0135585	-2.20967
95	1554539_a_at	RHOF	1.92362	0.000743694	1.65935	0.010822	1.79149		95	242253_at	PPP5D1	-2.88549	0.0025852	-1.51931	0.0327339	-2.2024
96	216693_x_at	HDGFRP3	1.70761	0.00667638	1.83168	0.00661257	1.76965		96	226923_at	SCFD2	-2.80319	0.00390648	-1.59924	0.0131849	-2.20121
97	211004_s_at	ALDH3B1	1.8734	0.00123308	1.65623	0.0130558	1.76482		97	209230_s_at	NUPR1	-2.36249	0.0265535	-2.03089	0.00331453	-2.19669
98	207629_s_at	ARHGEF2	1.93817	0.00728932	1.58869	0.0100652	1.76343		98	215111_s_at	TSC22D1	-2.61491	0.00298953	-1.69442	0.00813854	-2.15467
99	227526_at	CDON	1.89811	0.00210232	1.61661	0.0114944	1.75736		99	205700_at	HSD17B6	-2.50245	0.0211131	-1.78672	0.0389239	-2.14459
100	227547_at	RP5-1085F17.3	1.89931	0.000510555	1.61195	0.003984	1.75563		100	217964_at	TTC19	-2.68788	0.000298807	-1.57007	0.0143469	-2.12898
101	202236_s_at	SLC16A1	1.7253	0.000543336	1.72116	0.0195017	1.72323		101	1556180_at	LINC00847	-1.73863	0.00599392	-2.51675	0.00305212	-2.12769
102	212788_x_at	FTL	1.78727	0.00170635	1.6297	0.00116816	1.70849		102	225078_at	EMP2	-2.69521	0.00152654	-1.55831	0.00814771	-2.12676
103	224057_s_at	THAP4	1.53498	0.0337701	1.87028	0.0232912	1.70263		103	224558_s_at	MALAT1	-2.12398	0.0263314	-1.95858	0.00221046	-2.04128
104	1554600_s_at	LMNA	1.78764	0.00280824	1.60343	0.0124536	1.69554		104	203607_at	INPP5F	-2.31952	0.00572447	-1.74237	0.00265434	-2.03095
105	208613_s_at	FLNB	1.55305	0.0221823	1.8134	0.0128096	1.68322		105	220144_s_at	ANKEF1	-2.32054	0.0109252	-1.71984	0.0138685	-2.02019
106	221551_x_at	ST6GALNAC4	1.819	0.00317412	1.53232	0.0101628	1.67566		106	213172_at	TTC9	-2.06368	0.0106736	-1.96942	0.00806601	-2.01655
107	219468_s_at	CUEDC1	1.51644	0.0192165	1.83039	0.0123568	1.67341		107	222918_at	RAB9B	-2.26214	0.00305811	-1.76314	0.00313056	-2.01264
108	209264_s_at	TSPAN4	1.77465	0.00316211	1.55812	0.0302521	1.66639		108	228548_at	RAP1A	-2.15877	0.0297023	-1.81289	0.0424055	-1.98583
109	213187_x_at	FTL	1.73595	0.00253763	1.5907	0.00260888	1.66332		109	201582_at	SEC23B	-2.29111	0.016157	-1.65361	0.0425475	-1.97236
110	213465_s_at	PPP1R7	1.67965	0.0100223	1.61603	0.0246548	1.64784		110	225001_at	RAB3D	-2.33759	0.000226234	-1.60474	0.00179371	-1.97117
111	222812_s_at	RHOF	1.60305	0.000636853	1.68551	0.00772345	1.64428		111	221536_s_at	LSG1	-2.26581	0.00435717	-1.66076	0.0107963	-1.96328
112	223254_s_at	G2E3	1.67226	0.00702471	1.61067	0.0111292	1.64147		112	224210_s_at	PXMP4	-1.91255	0.0236945	-2.00252	0.0243942	-1.95754
113	205431_s_at	BMP5	1.6095	0.0363258	1.65895	0.0133519	1.63422		113	227132_at	ZNF706	-2.40388	0.00915176	-1.50849	0.0487354	-1.95619
114	214023_x_at	TUBB2B	1.567	0.00497662	1.69054	0.0135344	1.62877		114	220276_at	RERGL	-1.68691	0.0246058	-2.21502	0.00706057	-1.95097
115	212415_at	SEPT6	1.55135	0.0174426	1.66108	0.011959	1.60621		115	241456_at	FAM78B	-2.28087	0.0431272	-1.60292	0.0259332	-1.9419
116	208734_x_at	RAB2A	1.69672	0.00554508	1.51234	0.00323636	1.60453		116	74694_s_at	RABEP2	-2.35898	0.00103322	-1.51879	0.0151082	-1.93888
117	204706_at	INPP5E	1.59248	0.00111126	1.60537	0.0171378	1.59892		117	208373_s_at	P2RY6	-2.27798	0.0207114	-1.59644	0.00178625	-1.93721
118	202884_s_at	PPP2R1B	1.6875	0.00143496	1.50342	0.00545213	1.59546		118	236623_at	ATP1A1-AS1	-2.3536	0.0100616	-1.50527	0.0224623	-1.92944
119	212280_x_at	ATG4B	1.56427	0.0330738	1.61174	0.0288163	1.588		119	210096_at	CYP4B1	-2.14232	0.0123145	-1.6968	0.0245412	-1.91956
120	221052_at	TDRKH	1.64016	0.0180581	1.52489	0.0380514	1.58252		120	206414_s_at	ASAP2	-1.97722	0.0116	-1.8247	0.00538534	-1.90096
121	200609_s_at	WDR1	1.59927	0.00454057	1.55967	0.000281684	1.57947		121	223125_s_at	C1orf21	-1.85454	0.00270509	-1.93814	0.00636147	-1.89634
122	208297_s_at	EVI5	1.61262	0.0435732	1.53861	0.0128424	1.57561		122	219995_s_at	ZNF750	-2.14104	0.00909588	-1.64959	0.0191265	-1.89531
123	200973_s_at	TSPAN3	1.53927	0.00235434	1.59844	0.0219407	1.56886		123	214751_at	ZNF468	-2.0414	0.00207013	-1.70254	0.0135567	-1.87197
124	207528_s_at	SLC7A11	1.50187	0.00846599	1.61872	0.00508744	1.56029		124	229735_s_at	NIPAL3	-2.13459	0.00180386	-1.60859	0.0410952	-1.87159
125	220955_x_at	RAB23	1.51518	0.00711224	1.55476	0.0226453	1.53497		125	202912_at	ADM	-1.73478	0.00203464	-2.0038	0.0400276	-1.86929
126	223776_x_at	TINF2	1.53237	0.0282315	1.53749	0.0273501	1.53493		126	202439_s_at	IDS	-1.9637	0.00278137	-1.75396	0.000180586	-1.85883
127	227667_at	CUEDC1	1.52073	0.00433225	1.51872	0.00262915	1.51972		127	226616_s_at	NDUFV3	-2.13899	0.00164624	-1.55517	0.019324	-1.84708
128	209592_s_at	DCAF7	1.51083	0.0129257	1.51553	0.0188825	1.51318		128	238821_at	CSTF2	-1.98472	0.00815946	-1.70781	0.0348845	-1.84627
129	218295_s_at	NUP50	1.5188	0.0201743	1.50605	0.0178876	1.51242		129	218652_s_at	PIGG	-2.10129	0.00441365	-1.5684	0.0100735	-1.83485
									130	205841_at	JAK2	-1.81339	0.0336892	-1.83176	0.0340475	-1.82258
									131	220066_at	NOD2	-2.09955	0.00813684	-1.54358	0.0203457	-1.82156
									132	211275_s_at	GYG1	-2.01406	0.000249304	-1.62072	0.0222272	-1.81739
									133	208882_s_at	UBR5	-2.10315	0.000773262	-1.50621	0.00704552	-1.80468
									134	213511_s_at	MTMR1	-2.09422	0.00452268	-1.50444	0.0172692	-1.79933
									135	207142_at	KCNJ3	-2.0378	0.00662455	-1.55692	0.00694299	-1.79736
									136	206935_at	PCDH8	-1.69442	0.0352704	-1.89897	0.0101613	-1.7967
									137	220936_s_at	H2AFJ	-2.03862	0.0226552	-1.55214	0.018489	-1.79538
									138	222946_s_at	AUNIP	-2.06322	0.0104961	-1.52509	0.0304507	-1.79415
									139	228840_at	AMOTL1	-2.00863	0.0129323	-1.57025	0.0240223	-1.78944
									140	203739_at	ZNF217	-1.58984	0.0374811	-1.97461	0.0227366	-1.78222
									141	229068_at	CCT5	-1.70043	0.0278894	-1.84382	0.00943595	-1.77212
									142	238453_at	FGFBP3	-1.83284	0.0172192	-1.70924	0.013687	-1.77104
									143	229298_at	KBTBD7	-1.66787	0.000236857	-1.86297	0.0209023	-1.76542
									144	221992_at	NPIPB15	-2.01162	0.0108814	-1.51636	0.00132945	-1.76399
									145	212956_at	TBC1D9	-1.67191	0.0129855	-1.82689	0.0227387	-1.7494
									146	221345_at	FFAR2	-1.82349	0.0459441	-1.6707	0.0393161	-1.7471
									147	204579_at	FGFR4	-1.50607	0.0296777	-1.96232	0.0496577	-1.7342
									148	207996_s_at	LDLRAD4	-1.72921	0.000942345	-1.72064	0.00153366	-1.72492
									149	203999_at	SYT1	-1.91655	0.00281391	-1.53314	0.00026851	-1.72484
									150	206463_s_at	DHRS2	-1.83165	0.0254463	-1.61387	0.0277907	-1.72276
									151	201180_s_at	GNAI3	-1.92084	0.00346808	-1.5012	0.0079012	-1.71102
									152	223450_s_at	COG3	-1.91123	0.00387948	-1.5048	0.0115923	-1.70802
									153	228466_at	GABPB2	-1.70927	0.0397252	-1.69445	0.0048851	-1.70186
									154	212692_s_at	LRBA	-1.80945	0.0142076	-1.59336	0.0134623	-1.70141
									155	225891_at	TPRN	-1.76345	0.00240987	-1.62894	0.00920134	-1.69619
									156	1559190_s_at	RDH13	-1.73269	0.0277127	-1.65934	0.0337625	-1.69602
									157	204669_s_at	RNF24	-1.82666	0.0162233	-1.54089	0.0273142	-1.68378
									158	228457_at	PPM1L	-1.82987	0.00263073	-1.53368	0.0292427	-1.68178
									159	223455_at	TCHP	-1.78912	0.0239481	-1.55437	0.0288345	-1.67175
									160	206656_s_at	APMAP	-1.74727	0.00276593	-1.59139	0.011542	-1.66933
									161	225221_at	ZKSCAN1	-1.72996	0.00473353	-1.59809	0.00982774	-1.66403
									162	215380_s_at	GGCT	-1.80836	0.000242032	-1.50716	0.000296111	-1.65776
									163	40612_at	DOPEY1	-1.68647	0.00617089	-1.62781	0.0273808	-1.65714
									164	223288_at	USP38	-1.76363	0.00224819	-1.55059	0.0382295	-1.65711
									165	238722_x_at	NAPEPLD	-1.78437	0.00539779	-1.52461	0.00870054	-1.65449
									166	1569461_at	KCNT1	-1.53129	0.0294862	-1.76889	0.016053	-1.65009
									167	225126_at	MRRF	-1.7383	0.00373646	-1.54682	0.00809202	-1.64256
									168	212608_s_at	NUDT3	-1.51192	0.00471595	-1.76645	0.0461015	-1.63918
									169	236834_at	SCFD2	-1.74378	0.00128968	-1.50203	0.0369719	-1.62291
									170	224872_at	DIP2B	-1.68228	0.00938429	-1.5558	0.0225504	-1.61904
									171	225069_at	PCYT1A	-1.56744	0.00881183	-1.66116	0.000932032	-1.6143
									172	212424_at	PDCD11	-1.6682	0.00885167	-1.54968	0.0117114	-1.60894
									173	223157_at	NOA1	-1.68604	0.0107754	-1.51273	0.00381017	-1.59938
									174	220397_at	MDM1	-1.66248	0.00587852	-1.53485	0.00857986	-1.59867
									175	209565_at	RNF113A	-1.68379	0.00216747	-1.50014	0.00302411	-1.59197
									176	230025_at	GJD3	-1.67723	0.00972279	-1.50213	0.0181336	-1.58968
									177	1554608_at	TGOLN2	-1.59887	0.0152064	-1.5155	0.00431811	-1.55719
									178	230048_at	IFRD1	-1.54891	0.0143747	-1.54984	0.011944	-1.54937
									179	214200_s_at	COL6A1	-1.53138	0.0442421	-1.5491	0.0297727	-1.54024
									180	213391_at	DPY19L4	-1.51406	0.00665451	-1.5586	0.00641942	-1.53633
									181	218584_at	TCTN1	-1.5401	0.0105033	-1.52685	0.00337	-1.53348
									182	204054_at	PTEN	-1.5221	0.0381965	-1.54433	0.0186046	-1.53321
									183	223943_s_at	GNG2	-1.53624	0.0256571	-1.52378	0.0366649	-1.53001
									184	219384_s_at	ADAT1	-1.51624	0.00944345	-1.50878	0.0348103	-1.51251
